# Supplementary material for: Rapid dehydration of grape berries dampens the post-ripening transcriptomic program and the metabolite profile evolution
Source: Hortic Res. 2020 Sep 1;7:141. doi: 10.1038/s41438-020-00362-5 (PMC7459318; doi:10.1038/s41438-020-00362-5)
Supplement: Supplementary file 2 — data set S1 [file 41438_2020_362_MOESM2_ESM.xlsx]

## Sheet: Data Matrix
					T0 - harvest		Natural (NT) postharvest dehydration stages										Forced (FR) postharvest dehydration stages
id	m/z (-)	rt	putative metabolite identification	Class of metabolites	T0 avarage value	T0 sd	NT T1 avarage value	NT T1 sd	NT T2 avarage value	NT T2 sd	NT T3 avarage value	NT T3 sd	NT T4 avarage value	NT T4 sd	NT T5 avarage value	NT T5 sd	FR T1 avarage value	FR T1 sd	FR T2 avarage value	FR T2 sd	FR T4 avarage value	FR T4 sd
1	386.934	2.40251			5.10547e+06	1.8793e+06	5.88864e+06	1.95074e+06	6.07806e+06	1.62093e+06	7.39489e+06	2.76759e+06	6.22826e+06	1.85757e+06	6.01034e+06	1.12846e+06	6.02911e+06	1.83605e+06	5.19815e+06	1.86528e+06	7.38576e+06	2.66743e+06
2	172.875	2.41668	fragment of citric acid	oa	2.82277e+06	926539	2.03511e+06	748890	1.44056e+06	547132	944636	464331	831262	398348	302957	198361	1.16261e+06	390619	1.22131e+06	967355	549025	443669
3	514.93	2.44384	sucrose derivative (sucrose+ citric acid?)	s	4.96352e+06	739750	5.17236e+06	1.28471e+06	4.56351e+06	846160	2.49148e+06	828286	2.58691e+06	1.02836e+06	1.46222e+06	717056	3.66178e+06	938704	2.69315e+06	918365	2.89669e+06	724113
4	340.972	2.44866	sucrose	s	1.70247e+07	4.74933e+06	1.55787e+07	3.00737e+06	1.8526e+07	4.68275e+06	2.07794e+07	5.7345e+06	2.12522e+07	3.44681e+06	2.37268e+07	1.38301e+06	1.62694e+07	4.92717e+06	1.93361e+07	6.8328e+06	2.15811e+07	3.88591e+06
5	178.835	2.45701	hexose	s	2.28988e+06	1.23854e+06	1.67015e+06	506214	1.85933e+06	452415	3.32875e+06	980612	2.81569e+06	356863	2.59833e+06	574171	2.30925e+06	506426	2.86482e+06	870647	1.97843e+06	755407
6	486.932	2.47611			2.34965e+06	526388	2.79765e+06	934752	3.51993e+06	1.14023e+06	2.7833e+06	1.06315e+06	4.08797e+06	985241	3.31319e+06	997850	2.97962e+06	1.05867e+06	2.92984e+06	761919	3.50838e+06	485542
7	682.861	2.47723			5.95708e+06	3.5344e+06	1.4333e+07	4.20412e+06	1.79693e+07	4.51083e+06	1.57495e+07	6.02711e+06	1.90575e+07	2.0028e+06	1.99148e+07	2.75921e+06	1.46377e+07	4.83088e+06	1.27379e+07	2.7885e+06	1.86529e+07	6.84048e+06
8	520.833	2.63566			1.02346e+06	523099	1.53604e+06	442932	2.01239e+06	889018	1.98426e+06	1.34099e+06	3.13818e+06	173454	2.91935e+06	973444	3.17696e+06	625972	2.07486e+06	1.23282e+06	1.1454e+06	53903
9	148.797	2.72379	tartaric acid 1	oa	1.2476e+07	5.83264e+06	1.14099e+07	3.30251e+06	6.95969e+06	4.50002e+06	7.95644e+06	2.90841e+06	5.54744e+06	3.43288e+06	7.34515e+06	1.89609e+06	7.97143e+06	4.95615e+06	7.34441e+06	5.19952e+06	4.16641e+06	2.95771e+06
10	276.87	2.82184			3.56695e+06	677458	2.71462e+06	365061	2.50343e+06	606365	2.76001e+06	874885	1.79327e+06	384457	2.11847e+06	456220	2.18812e+06	690880	3.08015e+06	362585	1.70511e+06	523399
11	336.942	2.82858			982905	482076	576279	343318	823087	690018	983608	624223	1.09338e+06	684261	797368	475188	702527	498500	372393	224587	480061	269540
12	310.921	2.85886			2.16224e+06	466766	2.59913e+06	839763	2.56509e+06	628092	1.74372e+06	936147	2.95137e+06	571856	2.41541e+06	466510	2.83087e+06	705676	2.4199e+06	1.04026e+06	2.12478e+06	442928
13	132.82	2.87687	malic acid	oa	528851	632404	894003	727259	449915	232016	517207	673556	401997	224392	302867	178689	504343	438958	794905	874353	699526	739488
14	332.931	2.89677			2.30869e+06	1.16927e+06	1.13815e+06	407938	1.20277e+06	344449	1.5714e+06	317935	748603	316917	594860	250901	1.14671e+06	266606	1.54192e+06	898399	1.18116e+06	252128
15	96.8628	2.91903			4.45738e+06	1.2564e+06	4.70871e+06	896108	4.14942e+06	773579	4.95384e+06	780722	3.98016e+06	1.00887e+06	3.61944e+06	476567	4.42458e+06	1.83104e+06	4.23107e+06	1.08683e+06	3.26075e+06	671255
16	438.862	2.9329	di-hexose derivative	s	9.66077e+07	9.07944e+06	9.05828e+07	4.30208e+06	9.74215e+07	8.49927e+06	1.11103e+08	1.70484e+07	8.57932e+07	2.03822e+07	7.96134e+07	1.11608e+07	9.98111e+07	1.3482e+07	9.86882e+07	9.83683e+06	8.51467e+07	6.95757e+06
17	600.782	2.95966			1.53532e+06	406432	2.20079e+06	457724	2.42928e+06	756565	2.62313e+06	514891	3.27958e+06	812704	3.54299e+06	954690	2.73216e+06	760323	2.60228e+06	803291	2.63223e+06	821641
18	683.804	2.99902			1.13288e+06	489696	1.44008e+06	186501	1.89229e+06	760715	1.51958e+06	891463	1.91696e+06	487034	1.89586e+06	958695	2.15094e+06	384891	1.6053e+06	473850	2.13939e+06	358313
19	190.78	3.32538	citric acid	oa	1.64765e+07	1.53063e+06	1.58578e+07	1.91674e+06	1.25491e+07	2.55405e+06	1.00119e+07	1.40008e+06	1.14025e+07	1.98695e+06	8.90199e+06	998719	1.17569e+07	2.38541e+06	1.18007e+07	2.53923e+06	8.06668e+06	639087
20	110.861	3.32895	fragment of citric acid	oa	4.56558e+06	957561	5.27822e+06	1.63093e+06	4.37523e+06	811168	3.86949e+06	880736	4.73697e+06	811937	4.21088e+06	961402	4.2599e+06	690533	4.4551e+06	1.03401e+06	3.83755e+06	666907
21	384.947	3.52702			351370	151047	549840	198091	707813	114860	812022	301009	803043	313946	987394	423699	606026	173700	746203	304400	889410	265774
22	328.913	3.69147			1.42676e+06	285193	1.26687e+06	217192	1.26473e+06	261151	1.18832e+06	132250	1.35538e+06	284853	1.05369e+06	388731	1.34532e+06	258640	1.10171e+06	77333.2	1.08372e+06	502006
23	398.952	3.83245			1.83774e+06	355361	2.41885e+06	431475	3.80996e+06	371544	4.64118e+06	1.11167e+06	4.83724e+06	1.25925e+06	6.91329e+06	1.25692e+06	3.31959e+06	965791	4.15817e+06	1.67979e+06	4.70332e+06	1.01474e+06
24	483.985	3.86853			74684.9	2324.94	146868	31493.9	92049.4	47065.9	238411	112597	194412	175976	569475	373010	183467	165737	203384	136713	88361	34859.7
25	344.911	3.99129			907109	361963	656130	239856	773965	350932	702941	151215	671957	158593	643261	483656	1.12255e+06	302299	804950	159026	750612	369029
26	442.95	4.43637			148168	72536.6	267834	84732.7	425480	81148.9	638411	282689	891844	179763	1.50688e+06	257839	601909	274975	534340	265044	853106	168769
27	330.917	4.51592	gallic acid hexose	hb	1.08021e+07	3.00465e+06	1.34178e+07	3.96705e+06	1.16438e+07	540425	1.15114e+07	690310	9.25359e+06	634302	9.92071e+06	3.09202e+06	9.77662e+06	1.5716e+06	9.68317e+06	1.08941e+06	1.06795e+07	2.91819e+06
28	592.834	4.91687	procyanidin PPg type	p	418851	205115	625074	382276	806841	452692	599081	284661	1.41675e+06	374179	896988	257510	908998	464853	513023	353267	833424	270511
29	630.731	5.84018	ethyl-dihydroxybenzoic acid hexoside (hydroxytyrosol) 1-o dihydroxybenxoic acid-caffeic acid 2M-a add.	ht	1.96354e+06	299523	1.90754e+06	317765	2.17643e+06	297141	1.87103e+06	155624	2.82546e+06	397597	2.98093e+06	268303	2.52856e+06	509640	2.10659e+06	198660	1.87813e+06	304611
30	350.9	5.8469	ethyl-dihydroxybenzoic acid hexoside (hydroxytyrosol) 1 chloride adduct	ht	9.01334e+06	653120	7.17469e+06	1.04595e+06	7.49275e+06	375319	4.77605e+06	480056	5.45335e+06	372341	4.01318e+06	272430	6.88011e+06	1.38263e+06	5.64808e+06	581517	4.20647e+06	652137
31	314.949	5.88119	ethyl-dihydroxybenzoic acid hexoside (hydroxytyrosol) 1-o dihydroxybenxoic acid-caffeic acid	ht	2.62424e+07	2.49398e+06	2.16429e+07	2.55311e+06	2.5757e+07	743649	2.1848e+07	1.2347e+06	2.7912e+07	1.22015e+06	2.52332e+07	993833	2.88341e+07	3.43396e+06	2.57667e+07	1.59472e+06	2.26753e+07	3.24509e+06
32	315.884	5.89973	ethyl-dihydroxybenzoic acid hexoside (hydroxytyrosol) 1-o dihydroxybenxoic acid-caffeic acid i.	ht	3.41468e+06	584654	2.81472e+06	331442	3.44369e+06	268226	2.66473e+06	188599	3.31701e+06	158335	3.01149e+06	283981	3.37422e+06	305749	3.09811e+06	197614	2.66805e+06	389367
33	152.854	5.98653	dihydroxybenzoic acid+caffeic acid d., fragment	hb	817528	492741	996993	487655	1.12627e+06	367179	1.35471e+06	312545	2.11521e+06	708293	2.41717e+06	399067	1.63031e+06	503099	1.49642e+06	341269	1.60798e+06	381566
34	310.856	8.56424	caffeoyl tartaric acid 3	hc	1.87637e+07	2.4231e+06	1.6831e+07	749950	1.89785e+07	2.71472e+06	1.6686e+07	229849	2.20307e+07	664668	8.90118e+06	374916	2.11e+07	3.27574e+06	1.9767e+07	3.4848e+06	9.39634e+06	1.5218e+06
35	148.799	8.66894			7.5687e+06	1.14338e+06	7.24752e+06	649115	8.19669e+06	1.60055e+06	5.83232e+06	710408	7.03474e+06	338546	3.86259e+06	1.51335e+06	7.67523e+06	1.18561e+06	7.08888e+06	2.13022e+06	4.20658e+06	782730
36	340.934	9.12177			22089	13058.6	57752.4	25555	58477.7	43486.8	93959.8	53848.6	200491	56064.9	940475	414599	69142.9	74655.8	40104.1	23483.1	150962	65274.5
37	576.861	9.33023	procyanidin P2 type	p	4.01223e+06	1.06582e+06	3.74547e+06	913977	3.78147e+06	421886	3.66163e+06	990667	1.53787e+06	648043	1.84188e+06	835519	3.24194e+06	621143	3.55808e+06	693053	2.57292e+06	697290
38	311.816	10.414	caffeoyl tartaric acid 1 i.	hc	4.5908e+06	398938	4.47455e+06	360236	4.69036e+06	492643	3.99326e+06	456724	4.92132e+06	299196	4.16359e+06	471579	4.58928e+06	421455	3.87294e+06	300579	4.07712e+06	157593
39	624.618	10.5206	caffeoyl tartaric acid, 2M-1 adduct i.	hc	3.67432e+06	524615	3.42115e+06	346778	3.86612e+06	333606	3.07648e+06	404697	4.13157e+06	200363	3.55976e+06	287049	3.56623e+06	513670	3.01883e+06	263766	3.51526e+06	391822
40	148.787	10.5534			3.16985e+07	2.51432e+06	2.91667e+07	1.78987e+06	3.44057e+07	3.78313e+06	2.83495e+07	2.96623e+06	3.20492e+07	2.23463e+06	2.66275e+07	2.86393e+06	3.4055e+07	3.92413e+06	3.17518e+07	4.20109e+06	2.89282e+07	1.30715e+06
41	178.793	10.5708	fragment of caffeoyl tartaric acid 2	hc	1.82786e+07	1.57549e+06	1.65752e+07	1.1676e+06	1.8097e+07	858638	1.6015e+07	1.98335e+06	1.82867e+07	1.12482e+06	1.5061e+07	1.18942e+06	1.81882e+07	1.40483e+06	1.74005e+07	2.53238e+06	1.51655e+07	1.5045e+06
42	310.846	10.5977			3.83147e+07	6.25767e+06	3.37074e+07	1.62192e+06	4.23692e+07	9.52333e+06	3.49001e+07	3.12898e+06	4.24816e+07	1.83954e+06	3.56857e+07	3.08644e+06	5.04521e+07	1.43814e+07	4.44456e+07	1.17421e+07	3.72822e+07	2.86485e+06
43	623.532	10.6029	caffeoyl tartaric acid, 2M-1 adduct i.	hc	1.41312e+07	1.68273e+06	1.31545e+07	1.17777e+06	1.61687e+07	925517	1.19675e+07	1.23552e+06	1.48709e+07	850018	1.3183e+07	1.21487e+06	1.40344e+07	1.75415e+06	1.16407e+07	929642	1.33902e+07	821034
44	622.716	10.6041	caffeoyl tartaric acid, 2M-1 adduct	hc	5.75948e+07	6.91098e+06	5.53114e+07	3.97394e+06	6.48879e+07	2.10891e+06	5.20217e+07	5.75516e+06	7.15311e+07	2.79485e+06	6.24312e+07	4.96215e+06	6.14e+07	6.98315e+06	5.15033e+07	5.09369e+06	6.13716e+07	5.17632e+06
45	576.864	11.8228	procyanidin P2 type	p	9.33253e+06	3.12937e+06	9.82128e+06	3.66638e+06	1.10838e+07	2.03494e+06	9.17606e+06	2.22304e+06	9.58314e+06	2.05157e+06	1.01743e+07	2.65463e+06	7.7661e+06	1.40625e+06	8.38013e+06	2.38891e+06	7.56781e+06	2.35449e+06
46	577.753	11.8245	procyanidin P2 type i	p	1.88134e+06	542027	1.66359e+06	285297	2.23574e+06	164563	1.98422e+06	589839	1.67818e+06	387343	1.97158e+06	446795	1.70339e+06	369501	1.63425e+06	451876	1.486e+06	370861
47	443.004	12.2522			2.97266e+06	212412	3.60607e+06	387546	3.09231e+06	308007	2.91103e+06	153157	3.26384e+06	317030	3.53065e+06	225354	3.20038e+06	84935.8	2.99623e+06	537145	2.62666e+06	262090
48	292.969	12.3695			748387	350933	831140	231333	1.09813e+06	147078	1.25797e+06	155015	1.60432e+06	263230	1.80666e+06	455861	1.40391e+06	299947	986986	185063	1.27179e+06	281110
49	294.839	13.8235	coumaroyl tartaric acid 1	hc	7.0365e+06	982624	6.85596e+06	729305	7.64938e+06	453842	8.10058e+06	828134	9.6366e+06	699398	5.86201e+06	971356	8.47105e+06	1.25323e+06	7.93168e+06	708703	6.41361e+06	271432
50	148.797	13.8248			1.13538e+07	1.39978e+06	1.04322e+07	687824	1.16009e+07	685981	1.08566e+07	918428	1.20441e+07	1.03462e+06	6.91091e+06	736426	1.14321e+07	929304	1.09547e+07	843283	7.50314e+06	560150
51	776.706	13.8483			133343	39168.3	115071	49729.4	209663	99492.6	136475	93059.2	190801	88902.2	112663	56414.5	152471	89472.6	76457.7	32782.1	103393	73156.1
52	289.855	13.8831	catechin, isotope	p	1.09742e+06	581163	1.74536e+06	992863	1.78958e+06	684678	1.93633e+06	734291	1.17832e+06	470162	1.8833e+06	674841	1.41251e+06	457745	1.55757e+06	584979	2.00524e+06	924537
53	326.842	13.8864	coumaric acid hexoside i.	hc	239033	158976	226485	206316	226727	123755	123268	40206.9	119370	54045.3	283300	149097	159492	107843	112106	56905.3	148601	125584
54	288.893	13.9046	catechin	p	1.02171e+07	4.71934e+06	1.30521e+07	7.34286e+06	1.40211e+07	3.18487e+06	1.4926e+07	4.79054e+06	7.99365e+06	2.57128e+06	1.17824e+07	4.20843e+06	1.00512e+07	2.88178e+06	1.16593e+07	3.94103e+06	1.19262e+07	5.58933e+06
55	481.794	13.9365	quercetin O-hexoside hydrate	fl	424117	270189	486581	134843	572689	357302	557639	176515	664853	162461	755451	212611	498762	223340	315644	166967	537021	77437.1
56	480.821	13.964	quercetin O-hexoside hydrate isotope	fl	2.61305e+06	984468	2.62929e+06	347216	3.64675e+06	1.04742e+06	2.90374e+06	506516	3.41997e+06	612171	3.49003e+06	546170	3.03313e+06	627234	1.95239e+06	463212	2.58529e+06	471584
57	162.813	13.9812	coumaric acid, fragment of coumaroyl tartaric acid 1	hc	1.52529e+06	1.13712e+06	1.0184e+06	567970	1.51691e+06	680791	926716	573270	1.33275e+06	343710	616243	285996	892494	286755	1.16087e+06	771355	711014	215247
58	482.819	14.0082			99763.7	51461.3	71830.2	41894.2	159067	81846.3	106382	35471	110719	61006.4	79122.8	56323.1	100577	51881.5	72682.6	40291.8	62083	34533.9
59	450.887	14.0181	catechin/epicatechin hexoside	p	141796	62097.5	404604	261303	359286	133883	387796	247158	300255	105024	575562	384384	303606	148424	351780	227577	294382	304422
60	612.734	14.0413			216331	111741	132857	65197.2	137695	86758.8	114474	53585.2	190185	117599	33662.7	33149.6	118172	43908	149989	123842	45401	38856
61	516.764	14.0552			188245	122502	151836	69293.4	120866	103941	113336	43388.3	135291	77928.4	78873.1	42406.9	116063	47498.4	91179.4	57574.7	104065	43419
62	295.806	14.0586	coumaroyl tartaric acid 1 i.	hc	1.15053e+06	488486	911744	594138	1.25481e+06	690462	1.00495e+06	264642	1.23049e+06	190010	715709	141997	1.12586e+06	706727	833631	286203	595643	145396
63	416.884	14.1542			121567	76478	140866	82203.9	160418	60429.9	255803	61280.8	357325	186461	336211	156738	233345	101780	175999	68040.4	232447	64678.5
64	325.875	14.1582			177802	80041	227818	116475	147268	69924.9	252395	91126.4	338643	86577.8	1.85021e+06	163493	226085	158333	169577	65460.3	361225	92631.6
65	360.853	14.1879			133042	74516.4	120100	75582.9	122427	60606.3	72142.7	37515.8	100006	28131.7	70957.6	28974.9	61743.6	47721.4	54071.4	38853.7	54129.7	17417
66	504.82	14.2176			102555	51118.9	105413	51079.1	120106	39134.6	114108	50011.4	150309	40329.5	71808.1	18676.3	116604	76832.2	213267	63867.2	109938	45756
67	324.873	14.224	coumaric acid hexoside	hc	2.08009e+06	311026	2.30886e+06	508108	2.43295e+06	373304	2.62264e+06	252446	2.76486e+06	468525	1.19881e+07	669219	2.50283e+06	525941	2.00168e+06	382158	2.6825e+06	343186
68	640.807	14.2426	myricetin O-dihexoside	fl	68036.8	32640.1	79124.9	29762.4	101482	72383.9	65849.3	30365	84634.3	46532.4	115764	61290.3	85498.7	45137.1	57728.3	25435.9	85236.3	66191.5
69	468.836	14.2502			152695	126368	132425	56116.3	183878	90160.7	138926	107661	163586	93325.3	125310	75422.5	163924	144310	194836	147398	146389	85365.7
70	508.852	14.2505			247620	163056	318035	166417	413281	218870	279389	114706	267161	70856.6	492570	204125	402790	188645	269591	84708.5	288903	137296
71	477.859	14.2965			59405.7	24895.7	61370.2	28807.9	44392.8	36216.9	34887.2	21410.3	74714.9	30547.7	77411.9	25910.5	54842.4	24104.2	54443.4	30844.3	50298.5	23920.5
72	120.841	14.3024			33614	18370.7	32607.5	24850	53677.9	32960.7	51497	19463	102363	65051.2	78198.9	51961.4	83033.7	49866.6	49337.6	30409.1	51888.7	40114
73	164.786	14.3168			86872.8	44306.7	50374.3	28966.9	73587.5	41816.3	49444	29904.4	110956	43923.8	101433	35874.6	105560	54147.5	59642.1	21282.6	87648.7	56206
74	1152.82	14.328			159009	82700.2	169278	81542.7	95377.3	50583.3	105744	66400	149189	58134.7	126883	35866.3	102702	73977	108714	38001.6	89857.3	56614.7
75	456.879	14.3409			26022.5	6347.9	48871.9	24990.3	46320.6	18582.3	28342.1	11211.1	73290.7	62851.1	123088	91911.3	64414.9	25101.7	32521.6	10555.1	46037.6	24421.8
76	865.835	14.382			176195	132452	142487	86600.4	157259	87413.6	161180	64019	113146	90337.7	158536	104128	119900	63035	167602	79855.4	92407.9	74212.8
77	864.834	14.3878			671751	370262	552673	215410	606558	116105	453816	185574	490295	176811	550387	177850	405268	255112	425920	202975	322939	170800
78	378.906	14.3894			114366	83204.2	146133	64502.9	140648	71077.7	89536.4	45047.2	118161	60249.3	149141	108025	107446	69247.6	117562	54868.2	129510	62888.8
79	575.851	14.4251			99740.9	20463.9	61504.1	18575.7	78330.5	63886.3	110540	81326.4	63041.5	38031.4	64995.1	62405.3	63393.5	45991.2	73531.7	34100.7	50643.5	19526.8
80	144.832	14.4268			6728.86	2333.58	7885.51	8950.06	12059.1	9886.22	17653	12530.5	18749.1	11664.3	212926	63073.6	17227.3	15917.3	12248.1	5199.55	25923.7	5235.24
81	392.82	14.4408			84402.5	43091.7	41111.7	19086.3	70476.4	32694.6	61636.3	36868.9	85831.4	51885	231948	58107.2	62639.9	20810.2	51547.2	27144.8	64209.2	35723.4
82	424.929	14.5443			217734	39869.7	255795	114533	236929	125752	306602	94635.9	329295	108269	230068	147640	241569	124827	242569	144770	244223	140695
83	178.81	14.5494			130883	88174.4	80591.3	45092	78404.9	36718.6	90041.3	42528.5	95540.7	46444.5	78276.1	16973.5	93650.4	34625.8	135872	80917.2	63757.9	33126.1
84	356.894	14.6423	fragment of quercetin O-hexoside hydrate	fl	426859	171959	399253	127117	406091	170943	222014	94710.2	323896	105298	311163	64668	420723	133124	248500	200544	259486	118434
85	118.877	14.7285	fragment of coumaric tartaric acid	hc	156386	129895	248627	93160.7	267012	147501	183739	91158	268325	76639.3	282151	68011.1	204437	70212.4	248781	141192	248079	107656
86	296.824	14.7734			327835	172203	266156	110352	456726	189985	279700	96850.7	407940	82317.8	363276	92587	367909	140564	214172	68695.6	431280	81866.6
87	612.715	14.7803			323441	85498.4	277494	68819.1	385412	106424	197471	65520.8	307935	105862	251654	46960.4	277426	95764.6	220185	106334	354518	180526
88	112.839	14.7821			343664	111332	400387	102986	434596	149060	373579	104308	396859	166936	428124	49318	377351	126671	369100	169962	540330	97949
89	427.927	14.7988			40381.8	23858.4	101669	41961.2	124511	41007.7	182042	47556.8	144478	43080.7	236588	62889.7	159106	44767.7	121153	49624.1	210729	39070.5
90	613.729	14.8002			66587.1	52765.4	56458.8	47099.3	81566.4	31736.9	39580.1	8651.49	64359.3	51027.8	78470.1	34227.1	81696.5	27930.2	54935.9	24019.3	106802	59085.1
91	426.935	14.8028			305731	70932.6	461660	77521.9	651767	67333.3	987784	209072	924618	156915	1.51013e+06	283628	1.1877e+06	411554	842970	176939	1.14158e+06	296719
92	163.823	14.8049	coumaric acid, fragment of coumaroyl tartaric acid 2	hc	388736	149669	376328	62984	557416	32565.2	299896	159826	478947	55059.3	539661	102082	435153	111805	298630	126942	511509	99588.4
93	295.79	14.8239	coumaroyl tartaric acid 1 i.	hc	2.61466e+06	392284	2.32241e+06	315042	2.8827e+06	143798	2.13043e+06	385215	2.79495e+06	169255	2.92737e+06	152325	2.43373e+06	283087	2.17864e+06	322922	2.88712e+06	196249
94	162.818	14.8451	coumaric acid, fragment of coumaroyl tartaric acid 1	hc	6.43089e+06	374311	6.63965e+06	751777	7.53478e+06	770078	5.80941e+06	960878	7.14574e+06	825209	8.01247e+06	384573	6.86613e+06	862374	6.07616e+06	994709	7.71521e+06	644203
95	384.726	14.8515			73383.5	27984	79124.6	46609.6	55349.9	29279.8	40143.1	21197.3	47228.2	25275.6	43951.1	32283.5	41516.5	23650.5	60171.4	36505.4	33683.7	21701.7
96	294.859	14.8585	coumaroyl tartaric acid 1	hc	1.84872e+07	1.61898e+06	1.72663e+07	1.1474e+06	2.2724e+07	949748	1.74731e+07	2.20923e+06	2.17064e+07	1.88295e+06	2.22926e+07	1.08986e+06	1.99767e+07	1.90028e+06	1.76619e+07	2.27764e+06	2.36996e+07	768759
97	446.903	14.8819			346519	149608	479900	322134	357813	112220	381277	138485	591524	152799	1.17799e+06	194118	618104	346777	412365	128808	389138	96782.9
98	447.899	14.907			53889.8	31259.9	54028.2	46087.3	73844.6	43113.9	53503.4	22167.5	108875	33679.3	195515	87477.5	116734	67084	60747.6	42687	84940.9	46279.6
99	362.848	14.9196			105015	46718.4	68842	32932.8	86355.1	38418.4	63400	37913.4	100904	36039.6	54981.7	38468.9	115915	49703.1	72294.9	28146.5	88244.6	69501.5
100	450.888	15.0781			139549	80466.5	241962	204215	404651	371533	194655	132822	226115	148445	190249	86248.2	116924	81245.8	189895	142809	113435	105109
101	538.823	15.0785			218591	72054.2	227760	69858.1	249331	64085.9	134370	62988	146330	105905	127303	45150.3	187587	69187.9	165239	75298.3	145482	56470.7
102	576.799	15.1702	procyanidin P2 type	p	984843	492529	1.20988e+06	889156	891478	362170	1.24063e+06	699096	622101	489613	1.61251e+06	732332	583624	321137	1.02342e+06	651888	818228	800151
103	758.701	15.2648			71987.7	35287.2	69960.2	14383.5	149740	74128.2	71770	30674.3	117635	20125.4	78679.4	43334.4	89840.5	38695.3	85085.2	19770.6	122290	45724.7
104	577.802	15.3323	procyanidin P2 type i	p	316280	209507	291979	255682	341611	350454	278228	173117	126696	78368.4	422908	103975	177123	108415	389563	247326	217508	210968
105	596.856	15.4397			18498.2	13781.4	22868.5	13153.7	39541.5	32307.3	21572.2	10046.8	45363.9	23130.5	101048	57515.2	30368.5	14907	26239	19013.4	37095.4	15557.6
106	530.78	15.531			78003	45904.9	94337.8	42187.6	95232.6	39992.7	126239	59524.9	147547	77480.6	43361.7	15591.2	97976.5	54728.5	89226.5	43369.6	113399	61267.1
107	381.945	15.5431			74933.3	39124.4	75325.5	44025.4	78009.8	34741.1	81391.8	33158.4	100218	25651.5	85768.4	56196.8	67051.4	32909.6	65465.1	35026.9	57496.2	40750
108	387.897	15.5518			36100.3	28016.7	29281.2	15166.2	31197	9886.77	71325.6	30666.1	81785.6	44702.7	49600.2	44839.5	66447.8	45061.2	51393.5	28280	18531.6	12639.7
109	463.795	15.6256			2.69144e+06	503476	2.19752e+06	190588	2.95773e+06	608533	2.19124e+06	306759	2.17822e+06	217492	2.2735e+06	297782	2.50073e+06	245472	2.1519e+06	330277	2.20467e+06	250684
110	462.892	15.6257	delfinidin-3-O-glucoside	ac	1.42966e+07	2.19066e+06	1.08425e+07	689344	1.51444e+07	2.71246e+06	1.04528e+07	1.40149e+06	1.118e+07	1.16418e+06	1.16972e+07	1.215e+06	1.2275e+07	2.09924e+06	1.10179e+07	1.67178e+06	1.03992e+07	1.49155e+06
111	481.801	15.6304			1.52113e+06	280838	1.16691e+06	139876	1.7849e+06	374701	1.35692e+06	227437	1.41357e+06	185795	1.45751e+06	209318	1.47645e+06	170889	1.40605e+06	217696	1.35188e+06	245637
112	464.864	15.6372	delfinidin-3-O-glucoside, isotope	ac	615764	204769	511378	120805	734338	215973	590538	200138	572245	209976	459065	183991	587227	167432	589227	256992	507308	146344
113	482.839	15.6652	delfinidin-3-O-glucoside hydrate isotope	ac	320177	127344	236947	98453.5	378374	129228	289048	80305.3	274002	146373	346441	116973	329031	78097	270614	85475.8	269766	121707
114	480.856	15.6693	delfinidin-3-O-glucoside hydrate	ac	7.242e+06	1.00842e+06	6.08289e+06	338698	9.28854e+06	1.31923e+06	7.15273e+06	906363	7.89771e+06	826218	7.88211e+06	884531	7.44532e+06	1.08753e+06	7.44691e+06	928276	7.56046e+06	1.15068e+06
115	234.852	15.6857			90448.4	50464.7	50169.2	30323.4	83662.2	38087.8	62684.7	35063.3	68986.1	36640.7	89398.6	47751	92451.9	45466.4	79506	29426.4	70697.1	41734.6
116	516.792	15.7083	delfinidin-3-O-glucoside hydrate chloride adduct	ac	546230	132369	395069	131960	530076	106751	212337	75978.1	136885	63989.9	150952	42783.6	274601	156387	168622	82349.6	160264	49075.3
117	431.019	15.71	sinapic acid derivative formic adduct (app1-001)	hc	537409	131347	713436	295722	714323	352867	519351	60022.8	723799	95130.4	685945	126208	623760	99012.7	629285	89743.2	578334	108465
118	517.785	15.738	delfinidin-3-O-glucoside hydrate chloride adduct	ac	95394.9	60766.3	65340.8	54444.1	87901.8	42322.9	54365.8	23596.5	35562.3	27629	28163.5	15686.8	58347.7	45025.2	42832.9	29525.6	54005.9	40338.5
119	864.786	15.7999			80008.5	49057.5	70063.4	74925.1	50167.4	43470	68161.1	29975.3	49708.9	30787.9	58513.4	29844	61360.9	35911.7	82266.3	46722.8	51180.5	47934.4
120	148.788	15.8127			367475	165636	459312	106169	564828	165893	451433	90717.9	568316	58844.1	252420	129932	590332	84841.6	491877	139603	287351	115413
121	446.951	15.9184	trihydroxyflavone-O-p.,f.add.(metab.145)	f	1.00903e+06	224027	1.0744e+06	144067	1.07078e+06	120728	1.10636e+06	78631.6	1.48311e+06	180480	1.94021e+06	251523	1.34733e+06	279465	991325	127733	1.12786e+06	226390
122	326.933	15.9451			185415	70321.5	145618	65247.9	231122	90237	210968	74927.5	327044	160823	393441	97376.6	220700	96661.7	225891	49402.8	258943	144703
123	401.955	15.9527			91335.7	32217.7	60730	36470.4	104678	65579.7	91482.8	44340	87998	35394.1	121516	34681.4	98138.3	34605.9	92807.3	36493.6	67578	41479.7
124	578.793	15.954			262889	174215	348499	207903	215983	160240	485906	215533	229740	116410	371469	151490	240093	123823	320072	162254	294632	244487
125	400.96	15.9571	trihydroxyflavone O-pentoside	f	504429	112262	428763	65839.2	458162	115687	432235	56773.2	608794	123950	597830	183216	539317	126073	418400	90485.6	467566	158010
126	450.881	15.9655			181597	55702.1	154101	53578.5	247603	86121.7	205656	85592.3	289981	105692	206359	112900	178674	98705.1	127233	97957.9	190153	101560
127	360.918	15.9659			127394	57393.9	127051	51583.4	101471	48971.1	78165	36573.8	170031	37456.1	41910	19461.8	167224	94039.4	122048	48570.4	32969.5	12157.1
128	318.918	15.9932			52506.7	23715.8	43827.7	29598.4	131913	75063.8	69057.5	45540.3	122793	56564.2	26710.4	11617.8	54626.7	26759.6	52173.3	21017.5	71493.5	69859.1
129	436.918	15.998	trihydroxyflavone O-pentoside, chloride adduct	f	351952	98802	369976	73909	324198	99011.3	222733	141733	271488	96926	300835	68743.9	222688	79796.9	186487	58794.7	263673	65443.5
130	354.947	16.0097	ferulic acid, fragment of ferulic acid hexoside (355)	hc	587580	162485	581882	149403	683912	192048	814429	337154	903322	94973.8	2.40341e+06	345648	870577	393662	695324	223470	1.4184e+06	174406
131	420.986	16.0109			525066	355258	374875	231336	247293	257591	79450.6	41446.2	80166.8	39838.8	93815	74344.7	155041	132781	102869	66371.2	69781.5	28867.2
132	577.772	16.04	procyanidin P2 type i	p	1.32224e+06	875554	1.41917e+06	730069	1.33932e+06	166624	1.70974e+06	815541	798892	513008	1.70042e+06	287332	946638	322098	1.58952e+06	654824	1.39008e+06	974433
133	447.948	16.0516	cyanidin-3-O-glucoside isomer	ac	174765	74943	224907	84315.3	232423	108854	312586	164044	261691	101494	368090	113626	197567	86822.3	201819	108804	160435	90361.9
134	576.823	16.0622	procyanidin P2 type	p	4.73175e+06	3.00996e+06	5.27119e+06	3.17139e+06	5.07872e+06	1.01581e+06	6.72497e+06	3.11379e+06	3.00482e+06	1.66776e+06	6.38829e+06	1.15604e+06	3.57751e+06	1.38633e+06	5.26335e+06	2.39043e+06	5.06112e+06	3.88432e+06
135	355.956	16.0942			79227.4	39060.2	65326.9	35001.9	80209.3	46022.3	67735.2	35871.7	141017	24493.7	333722	37074.7	102937	23560.8	63541.1	29119.9	137669	110428
136	624.803	16.1724			258979	30678.7	145700	64533.4	179208	48772.9	230647	89041.6	246062	90178.9	270517	32149.7	353175	126038	212126	65465.9	248713	106495
137	324.932	16.1802	feruloyl tartaric acid 1	hc	7.33667e+06	1.00384e+06	7.30912e+06	177835	8.19813e+06	581874	7.7619e+06	1.17742e+06	1.07192e+07	633144	8.91544e+06	483708	9.17986e+06	882265	7.40403e+06	877599	7.67845e+06	492850
138	438.947	16.1923			358121	73412	326989	71029	276490	104742	335296	86810.2	364400	97898	359166	120904	348902	71255.4	314483	61633.4	372027	48875.8
139	325.907	16.2168			881922	190319	942466	157632	837553	370248	785718	430145	1.08096e+06	398493	1.24455e+06	108099	916441	343912	832408	280660	855782	180744
140	112.849	16.2854			88249.6	52622.1	111525	41974.9	81987.2	32240.7	64743.5	33739.3	93990	39754.2	123847	33258.2	98628.1	54508.2	90590.7	41118.2	135524	34113.4
141	431.986	16.3663			241768	50433.7	189281	39970.3	222528	32110.9	220387	43103.7	315815	58697.8	272289	43692.3	255491	90271.8	256958	75461.9	291450	34289.6
142	340.955	16.3695			71776.2	24656.8	84300.6	46765.6	65006.8	21749.5	80255.2	34991.3	128566	39617.5	81953.4	38491.2	67896.3	26684.3	89031.4	38938	89329	55780.5
143	192.825	16.3947	ferulic acid, fragment of ferulic acid hexoside (355)	hc	932630	226224	994945	216133	1.23084e+06	149576	1.00571e+06	125736	1.26906e+06	115892	1.45253e+06	138370	1.26531e+06	128061	1.05133e+06	167525	1.29978e+06	143950
144	406.008	16.3957			27323.2	15357.8	18717.2	8279.65	21263.2	10768.7	35756.6	25503.7	72824.7	33242.8	139245	94947.2	38795	21128.5	13691.3	9540.72	81727.8	38957.7
145	431.021	16.4194	sinapic acid derivative formic adduct (app1-001)	hc	1.29837e+06	170052	1.29005e+06	222616	1.36178e+06	338134	1.31367e+06	260571	1.59969e+06	133977	1.62568e+06	147167	1.62778e+06	313252	1.5118e+06	96517.8	1.578e+06	245059
146	592.792	16.4335			113089	42848.6	125994	62143.5	158900	60041.3	92288.2	40352.1	159302	48427.2	89684.8	51965.2	126297	45078.1	111833	47213.3	117878	36920.1
147	427.002	16.4474			108407	45604.9	118105	69366.2	92539.9	48986.4	148839	50875.9	152693	35426.6	433833	26725.8	191542	78060.2	175660	81343.7	151573	14779.9
148	397.024	16.4476			131304	46956.3	105286	28050.8	155763	50853	128772	38741.5	150089	38109.5	90654.2	46352.6	138895	63983.6	142668	14558.3	140432	39847.4
149	498.837	16.4947			81999.4	40630.1	92323.2	39925.3	118036	51641.4	70615.5	31948.1	148095	40151	47114.9	16154.1	90948.3	37863.6	111148	64439.8	111239	29610.9
150	497.855	16.5282			129191	53211.4	80872.5	30510.3	138336	51618.3	223179	60154.8	334382	124918	112254	32251.2	169473	73728.5	219332	52783.3	294312	66679.3
151	434.947	16.5408	catechin/epicatechi d.	p	2.23536e+06	506712	1.82673e+06	149603	2.17397e+06	214941	2.06269e+06	192522	2.89953e+06	207698	1.52264e+06	356142	1.73483e+06	286356	1.90849e+06	216572	2.23838e+06	387814
152	642.805	16.541			142568	36202.6	169002	22643.8	124974	44099.1	185055	69739.6	259138	85215.5	180394	29724.4	161265	35565.5	147237	27245.6	184827	39208.1
153	435.908	16.5416			413055	157867	327533	64801.6	369639	77751.6	364710	70795.8	466467	71633.2	265082	59144.2	318794	56733.3	312847	66787.1	389592	128296
154	508.858	16.5428			171459	100841	242016	91818.6	331957	85996.6	209035	83816	217129	127735	176749	72927.9	209816	106196	276581	80411.6	205574	117631
155	471.864	16.5481			215229	67884.9	155692	65215.1	173900	70044.2	166650	54912.3	164750	10110.2	96827.5	51628.4	164192	44267.8	135943	32040	147953	36669.5
156	470.865	16.5518	catechin/epicatechi d. chl. Add.	p	1.05467e+06	212326	867176	75214	864616	129804	729279	112062	833677	118473	499296	108094	695763	124176	600967	68907	643352	175609
157	472.849	16.5568	catechin/epicatechi d. chl. Add.	p	348956	77679.4	271215	40581.3	333571	82645.6	188661	85622.4	287998	74131.5	142894	47380.9	232068	59823.9	187949	34691.8	193423	50603.1
158	448.912	16.5917			272617	107348	293972	42884	369585	113187	299386	118647	284708	102977	226682	124975	294778	105567	340610	155945	247518	86651.6
159	486.852	16.6568			147388	66667.9	102898	50322.4	113099	64063.1	116734	74138.1	166178	49058	504308	119350	155362	56940.7	92491.3	40058.7	183952	69591.4
160	384.954	16.6813			77693.5	35773.8	69852.9	35404.6	43027	25323.8	70101.6	47233	90930.5	38407.5	81196.2	43254.3	84081.6	48842.5	78176.4	49208.4	50927.6	20539.7
161	421.003	16.6868			902741	130646	667733	81532.6	621591	71391.7	517972	78631.9	613269	95190.6	499747	19278.5	731642	152351	576186	50206.5	513385	74771.7
162	360.927	16.7105			131356	63574.2	91645.1	50174.5	87212.1	46128.6	82814.6	36034.7	113775	44894	55564.1	29875.2	124590	67528.1	129332	35725.9	36328.4	20993.4
163	234.861	16.7363			94754.8	33473.1	61534.7	39919.9	116502	36980.3	68207.3	46524.8	96931.7	52550.8	68560.5	40879.6	76370	44375	75382.1	25228.3	64614.3	25812.5
164	423.013	16.8266			1.73286e+06	241849	1.69742e+06	110535	1.64275e+06	171739	1.60031e+06	231501	2.05344e+06	116694	1.83698e+06	244036	2.03832e+06	163438	1.78026e+06	281439	1.71682e+06	172167
165	424.008	16.8417			202622	74485.8	225943	55808.4	214624	57349.5	160289	34448.1	217485	63296.9	178872	96805.8	229589	85942.6	216466	85404.4	180549	65255
166	466.878	16.9683			126051	74087.5	103378	48773	138650	94034.5	143381	67265.5	183548	61022.4	127267	59876.7	174421	56250.1	153068	76152.3	129173	49642.1
167	502.807	16.9806	kaempferol O-hexoside hydrated chloride adduct	f	127574	60662.6	153667	66205.6	204692	77181.1	138890	64778.3	73374.9	23775.5	105922	36587.9	164094	88080	102281	42604.5	109624	49728.6
168	464.888	16.9891	cyanidin 3-O-glucoside hydrated	ac	3.37684e+06	769038	3.50824e+06	338814	5.22674e+06	311077	4.33038e+06	809581	4.08787e+06	280231	3.72112e+06	258054	4.72071e+06	601389	4.22895e+06	420232	3.49926e+06	896226
169	465.846	16.9898			593926	167214	653732	139005	998522	115977	895321	197046	733865	55669.7	727409	110464	971123	135528	733975	141616	688343	199865
170	483.805	17.0057			82276.3	41791.8	95013.7	53897.6	82578.2	44123.4	65638.9	34497.6	46843.4	31273.7	46640.8	32495.9	111859	54148.2	71907.6	41800.6	67384.4	23349.4
171	527.81	17.0093			53871.9	32845.6	51672.6	24361.5	88365.6	33961.5	127234	55802.4	136396	76264.7	76531.7	45837.3	111168	44811.5	142899	77908.5	109720	63066.1
172	509.841	17.0108			137018	79222	131459	39981.4	199003	79937.5	184629	74350.1	199888	65039.6	143428	67823.5	213836	97854.6	135024	76595	171891	72174.6
173	516.876	17.0116			75527.1	43457.4	81215.1	44302.5	111788	54067	68502.5	40315.5	89772.9	60186.9	112605	20110.7	65476	27872.2	52448.5	30916.3	58434.8	31853.2
174	500.807	17.0132	cyanidin 3-O-glucoside hydrated chl. Add.	ac	517392	196598	486016	85369	622156	121086	345944	103585	428631	64732.3	402193	39506.7	538049	123511	377048	175348	373474	82400.1
175	446.926	17.0347	cyanidin-3-O-glucoside	ac	8.23791e+06	1.33263e+06	7.01248e+06	492142	9.67965e+06	763316	8.43887e+06	1.74986e+06	7.86362e+06	385951	7.71043e+06	764557	9.29882e+06	898044	9.36871e+06	1.10886e+06	8.06097e+06	1.49588e+06
176	447.86	17.0362			1.79377e+06	317396	1.57859e+06	173517	2.04474e+06	160190	1.88937e+06	392655	1.81045e+06	115718	1.75904e+06	102161	2.22794e+06	316915	2.27784e+06	347028	1.89485e+06	306803
177	482.828	17.0389	cyanidin-3-O-glucoside, chloride adduct	ac	386467	89299.3	329902	63801.6	337234	56303.1	199207	28148.3	211017	56158.4	170640	38498.4	251318	69865.2	250039	84036.5	170959	91853.9
178	511.832	17.0756			295962	80823.9	307052	85692.5	404693	71194.3	356703	56636.4	447971	108384	439795	23331.2	402250	58517.9	335146	59624.9	378511	98119.3
179	546.792	17.0963			125834	45034.4	128659	57391.4	120437	53013.5	113527	57231	126987	41675.8	71461.6	16616.7	125509	57201	99601.2	55063.9	105675	87326.7
180	510.86	17.1047	trihydroxy-dimethoxyflavanone-C-hexoside	f	1.32562e+06	168696	1.43634e+06	135028	2.21553e+06	257311	2.02807e+06	175712	2.38674e+06	248341	2.4895e+06	242480	1.94078e+06	333595	1.62719e+06	270652	2.14719e+06	162752
181	485.887	17.1385			135006	59456.6	141990	42845	107353	39886.1	135811	25151	145313	39997.7	173716	55048.8	116639	48751.6	118986	35868.1	121429	43513.4
182	484.909	17.1434	cyanidin-3-O-glucoside, chloride adduct	ac	515834	142543	641954	135638	578366	80416	567008	54601	551439	39703.2	682322	134228	602984	116991	435132	105500	609558	91718.7
183	430.041	17.1585			148409	57173.3	124763	49205.4	125213	47221.8	135224	39353.7	168489	46119.9	179224	29597.8	158458	52570.9	153130	40292.5	152008	14239.3
184	514.794	17.1874	trihydroxy-dimethoxyflavanone-C-hexoside i.	f	143786	62836.8	78879	59259.4	100496	41172.1	140282	63915	92512.8	35250.2	59661.6	32712.2	111682	57898.3	145682	39679.1	118717	68894.8
185	429.047	17.1924			794920	93860.6	828158	130010	673417	105232	788347	133852	1.02648e+06	164251	868783	103622	936953	144345	732245	156298	700014	186104
186	480.847	17.2658	tetrahydroxy-monomethoxyflavanone-C-hexoside 1 isotope	f	134938	42263.4	132297	64402	147694	83554.2	118644	66271.1	151553	119764	157338	108856	132734	78452.1	117901	72134.1	123205	101738
187	538.809	17.297			422668	91006	417516	64140.1	409900	156300	261943	75896.9	354177	86541.2	205412	72709.3	305221	74720.2	318398	65365.1	283887	52823.2
188	576.805	17.3859	procyanidin P2 type	p	106104	37239.9	137200	116298	151473	79823.7	207598	118741	154066	135501	251749	110950	109101	61401.3	99007.4	38911.1	95593.3	58227.5
189	539.801	17.3971			128657	50610.1	110680	38581.3	124015	54912.7	116961	57177.7	102852	41323.9	62762.2	18464	118928	56260.3	105662	38931.7	77400.6	29480.2
190	512.822	17.4441			224095	108450	115485	62817.9	213439	94245.5	113456	63262.3	130380	63680.2	122639	9591.09	185815	114759	105387	28468.5	105192	53458.8
191	325.93	17.4458			81502.3	47494.8	101913	54964.2	95644.6	42512	99149.9	54410.3	50468.1	26185.6	94379.9	74522.6	134804	80118.4	66485.1	40539.4	92355.5	74235.1
192	427.002	17.4631			196068	69275.2	136651	53783.5	141172	76302.3	206301	85349.2	263468	67277.9	389960	93392.2	280645	118863	210070	144564	207183	58209.4
193	391.912	17.4932			110361	60205.9	134648	85179.8	274625	57709.7	456978	109574	643725	70300.2	362479	146251	439963	264275	466225	153534	511727	72894.2
194	190.811	17.5343			89591.5	35559.6	82604.3	43240.4	78067.6	30924.5	105813	43184.1	91337	57910.1	115472	44574.3	110761	47814.5	88267.2	39821.1	105042	65272.5
195	329.951	17.5357			133040	48817.1	148348	77832.1	128057	65210	161415	55975.6	156108	93322	111875	48091.3	113429	67428.5	115934	66367.2	136180	48384.1
196	328.941	17.5408			1.04237e+06	210433	1.04583e+06	185703	1.1674e+06	169577	1.13781e+06	227577	1.39628e+06	165725	1.35741e+06	164715	1.22068e+06	138720	1.05068e+06	148079	1.17653e+06	208820
197	351.904	17.5436			74988.9	29876.7	95325.7	76220.6	101596	42919.5	290805	95881.9	151075	99620.5	187951	75339.5	139775	75838.3	235969	108667	280109	133142
198	364.902	17.5471			338640	115297	399672	110848	350859	62136.3	394585	82237.7	329826	36689.4	364789	153375	357228	79194.2	283029	78383.8	335346	40130.3
199	618.702	17.549			165938	96062.3	189320	115612	178019	65185.3	283824	85827.8	183062	47670.6	308401	174609	170903	52836.8	238620	102591	240900	167734
200	324.916	17.5545	feruloyl tartaric acid 1	hc	899512	521781	1.06253e+06	612204	878372	234416	785926	225833	509857	248107	593092	252969	621182	206179	870973	186868	582301	261570
201	326.903	17.557			227068	112060	306555	218453	229487	52287.1	181484	105716	89126.4	18010	146226	62947.5	145581	61186.4	166192	76287.5	168866	96638.9
202	468.86	17.5628			81939.8	86741.9	119354	58597.3	93374.6	36287.3	127705	71496.5	79446.5	46401.2	82790.6	38722.8	80393.8	58514.9	134601	65738.7	89468.7	62365.5
203	356.9	17.5631			92056.1	57882.1	57225.4	46090	65881.6	35906.8	108847	70846.2	47353.8	35926.8	77936	40980.6	57501.4	44288.8	102322	61669	80976.3	63090
204	504.811	17.5635			80768.4	41342.3	79510	44123.7	129072	93632.8	127485	47818.7	89338.4	44991.8	74108.6	47121.3	105095	60725.4	102251	33796.9	165979	81166.5
205	452.917	17.5651			343744	123112	197938	108830	248758	121421	160857	85730.2	243452	61837.6	164242	124404	262695	147534	251757	81024.3	221643	52561
206	366.903	17.5734			139885	102045	92257.6	34759.6	140206	64250.3	100231	37685	118915	53780.1	120452	117734	95002.7	37352.4	126776	28711.4	90246.2	30546.2
207	288.914	17.5771	epicatechin	p	5.567e+06	2.8859e+06	6.9351e+06	3.88435e+06	5.66074e+06	1.19895e+06	7.09225e+06	1.65624e+06	4.04694e+06	1.59967e+06	6.66715e+06	2.14648e+06	4.91585e+06	1.66727e+06	6.78424e+06	2.40933e+06	5.92432e+06	3.27791e+06
208	289.903	17.5782			777563	471437	1.03648e+06	674526	840608	179128	1.01515e+06	257066	474243	213619	927262	385033	605376	220689	1.03912e+06	382349	752163	393977
209	290.92	17.5826			103539	59577	117623	85976.4	90605.8	52408.7	131873	53717	79029.5	42401.6	107033	28434.6	112392	61300.4	149498	70817.2	116239	15898.5
210	323.008	17.6006			94031.7	39300.4	110801	45376.7	69799.4	36985	124259	50795.5	139657	73362	121047	65983.3	99369.1	56740	90771.8	52794.5	62847.9	33846.9
211	460.942	17.6163			150087	100150	83047.1	43121.4	133174	73034.2	117785	80043.3	203953	59765	514819	313547	170832	125509	111862	59658.6	121452	31527.8
212	560.89	17.6172			76283.3	46834.2	58672.1	29034.6	68412.9	51616.4	63524.4	42144.7	111474	29938.8	86028.9	32058.9	74303.7	46958.8	57453.7	34346.8	73134.2	38895.2
213	423.004	17.6208			168978	134821	76063.4	52163.4	147484	64989.2	183677	336525	731394	676994	295463	418598	230714	272461	112006	53979.2	401314	369843
214	461.959	17.6211			22864.7	8085.91	30952.9	26016	48696.6	27690.7	22952.8	15027.7	29027.8	19878.7	127543	76580.7	53161.6	32656.6	35227.7	17129.8	39138.7	17755.1
215	332.871	17.6726			60583.4	33150.7	55812.5	31276.4	103836	45867.6	59550.6	34890	86647.7	45688.7	73511.1	56558.6	81815.3	51840.7	57528.3	23482.4	73168.6	28421.2
216	495.807	17.7049	tetrahydroxy-monomethoxyflavone-C-hexoside i.	f	1.85937e+06	350986	1.67521e+06	210610	2.42406e+06	399111	1.47033e+06	166265	1.80269e+06	310748	1.74398e+06	134974	1.76205e+06	266754	1.56726e+06	199374	1.49788e+06	292575
217	496.833	17.711	tetrahydroxy-monomethoxyflavone-C-hexoside i.	f	466304	78491.9	224959	117255	523226	185947	315481	113618	370289	66037.4	501426	93259.3	348938	116851	318164	26590.1	319544	108059
218	494.864	17.712	tetrahydroxy-monomethoxyflavone-C-hexoside	f	8.49031e+06	1.44214e+06	7.511e+06	321414	1.21021e+07	1.88124e+06	8.22371e+06	1.32669e+06	8.95557e+06	1.33791e+06	9.69303e+06	910474	8.927e+06	986981	7.58846e+06	871464	7.83999e+06	1.19604e+06
219	492.889	17.7349			91143.7	34861	85684.9	45855.1	92550.8	36869.9	83580.8	51597.3	62579.4	28143.6	90099.3	49649.5	71582.1	38550.2	68375.6	29103.3	60892.8	42291.1
220	456.882	17.7415			112445	64331.1	83599.6	43100.2	112906	36790.6	106120	51851.7	131229	50326.1	156353	124511	116925	64437.6	97712.9	38207.3	83897.1	36821.4
221	476.901	17.7685	petunidin-3-O-glucoside	ac	1.38031e+07	1.52501e+06	1.05304e+07	379723	1.49921e+07	1.78708e+06	1.01354e+07	1.14431e+06	1.11295e+07	1.18333e+06	1.13128e+07	755994	1.12938e+07	1.38105e+06	1.06186e+07	1.64472e+06	1.01698e+07	1.3754e+06
222	477.834	17.7706			2.72795e+06	437510	2.15306e+06	170034	3.2388e+06	646643	2.1334e+06	264260	2.28305e+06	244332	2.27773e+06	133641	2.30908e+06	352316	2.28954e+06	379891	2.28299e+06	384450
223	557.778	17.7709			57615.7	46689	58599.1	16119.5	52045.5	34159	49796.2	46659.1	83824.8	33650.8	44689.6	24469.2	83273	65808	68986.8	41625.5	107432	45201.7
224	521.882	17.7825			51888.5	32772.8	51922.1	37987.9	73997.9	40606.2	83195.8	38430.9	84907.9	22171.2	65715.4	54623.4	63690.4	43811.5	65928.5	28403.4	58758.7	31376.1
225	520.872	17.8069			261129	98965.9	267359	93896.3	252935	59468.1	282899	74023.7	240911	29812.9	238094	34647	303348	61678.7	223880	103961	251263	70778
226	449.912	17.8457			279662	90987.1	273030	84177.4	252104	103064	245321	59835.6	268091	39299.8	293437	70350.4	271401	73706.4	266543	46218.6	185730	89881.3
227	448.928	17.8539	tetrahydroxyflavanone O-hexoside	f	1.43392e+06	332326	1.43606e+06	246130	1.40442e+06	189998	1.29641e+06	187811	1.50603e+06	120165	1.23296e+06	123585	1.54339e+06	231781	1.45777e+06	150906	1.33687e+06	213401
228	530.789	17.8636	tetrahydroxy-monomethoxyflavone-C-hexoside chl. Add.	f	704110	69654.4	460571	75337.4	647739	101845	223573	107400	241639	51308.2	226561	122500	313257	134156	201161	84532.3	138737	81746
229	376.993	17.9146			238718	40615	184017	59685.5	219411	42407.7	248500	50999.7	206332	56094.6	237904	73482.4	231556	30002.5	237491	66535.1	312612	111785
230	532.8	17.925			159153	70848.6	175675	55775.8	223456	104516	81754.3	36083.7	109098	77943.8	112861	78712.2	107741	81446.6	103612	31715.4	68582.5	54321.4
231	359.945	17.9581			62277.5	30682.9	72967.7	47084.7	61539.9	26107	85877.4	31727.2	88190.7	41997.3	96325.6	26232.4	60859.8	30538.1	88077.6	30181.3	61030.4	46707.5
232	729.793	18.0368			77961.6	53860.7	113746	82069.9	76625.4	23784.5	77871.4	39204.7	28062.1	22589.3	112349	19401.2	39930.4	26430.2	63589.1	40329.2	104454	88501.7
233	728.781	18.1188	procyanidin P2G1 type	p	302913	254594	468877	527307	241751	138361	402103	382819	134579	127030	376513	396859	211870	88459.9	314063	273197	286274	324775
234	486.895	18.1441			48769.9	35648.4	62877.6	37770.6	58340	26800.6	65960.5	28176	123689	41963.6	94745.3	67325.7	98485.3	42633.8	64936.8	36684	57312.3	29312.4
235	612.811	18.2181			94636.6	37288	72905.5	38923.4	138889	57060.6	87381.4	49973.6	156420	25550.7	168297	76158	120105	54434.5	119070	51183.9	100805	34251.4
236	388.974	18.2894	resveratrol-O glucoside	st	213506	64950.7	240164	70897	236727	57034.1	231093	58271.9	232802	29753.6	236472	17196.6	277726	32847.3	274709	52265	215521	33877.2
237	372.007	18.3191			48217.1	38216.5	109518	69084.1	64641.8	20618.3	121758	95023.9	73118.3	70880.5	110786	59464.1	46619.4	22312.6	123196	48201.2	118421	68588.1
238	450.974	18.3492	tetrahydroxyflavanone O-hexoside isotope	f	70179.6	41954.8	82157.1	54629.4	113465	57680.4	93252	57072.1	48925.9	20718.6	123801	44696.1	87294.4	32033.7	68893.8	28082.4	111290	79791.1
239	930.827	18.6617			73660.3	35056	112417	72101.8	69369.8	32095.1	92318.9	80662.2	120840	70788.6	92075	29845	99269.1	48522.2	114163	94059	127179	51212.8
240	430.994	18.6658			158029	73197.2	93736.8	26727.5	151479	45780.4	120909	38714.5	138649	56239.5	134060	117488	120883	77008.6	154340	64413.1	127223	15918.9
241	464.928	18.677			8.95878e+06	1.85369e+06	8.45687e+06	2.76008e+06	8.97434e+06	1.62228e+06	8.6077e+06	2.83787e+06	1.14422e+07	2.17867e+06	7.93194e+06	1.11465e+06	9.91319e+06	2.19885e+06	9.15131e+06	3.72691e+06	9.77228e+06	2.27255e+06
242	466.844	18.6801			370258	151756	363015	171811	369749	88151.9	377555	147645	379571	103970	313091	46599.3	397919	109888	336588	166734	378333	34828.8
243	500.822	18.6924	hexahydroxyflavanone-C-deoxhyhexoside, chloride adduct	f	765417	259002	747095	204923	729901	146522	473145	102615	572270	99754.7	424841	120040	667254	168578	514266	119492	520463	67762.3
244	465.772	18.6938			1.48948e+06	326536	1.42856e+06	361812	1.41601e+06	185561	1.46181e+06	386595	1.83807e+06	316085	1.32454e+06	246119	1.65872e+06	477703	1.49002e+06	568362	1.46068e+06	195023
245	502.803	18.7114			257297	91058.2	207090	73365.5	200987	82663.7	175310	67562.3	227654	65914.9	198320	67572.6	180089	53133.1	216438	115485	148674	61904.8
246	501.837	18.7145			160814	58820.9	183633	56439.4	178416	73735.3	91074.1	58522.1	134157	61524.2	128069	60963.1	138783	59431.4	97426	59559	131114	56404.7
247	866.866	18.7602			56741	38628	59448.1	37030.4	51883.9	24748	54812.4	21079.6	28250.6	16866.9	66749.9	44696.7	46264.8	16276.7	75100.2	54357.6	31781.3	25423.7
248	527.811	18.7879	malvidin-3-O-glucoside, 35-chloride adduct	ac	341847	112442	295455	141006	401844	176799	725423	194310	890628	227990	491202	151300	648053	355919	668464	302387	807362	191197
249	865.84	18.793			196821	120178	223925	166870	197442	77833.5	247726	125176	94325.1	81492.6	239986	85183.4	108249	46502.9	218928	93052.1	176265	143743
250	864.837	18.7953			719313	434298	690169	484592	539679	102237	706309	356878	297805	196566	664141	228096	414548	197535	567864	301436	544180	382465
251	728.784	18.836	procyanidin P2G1 type	p	241825	172796	252216	199204	161243	84074	193341	82148.1	88314.9	73839.2	316485	319569	121810	65773.6	297699	302898	208087	209067
252	186.884	18.8761			30152.4	30915.1	8415.15	8136.55	11994.5	6433.8	7155.88	5924.93	20186.6	6589.03	114172	131434	11819.6	6481.36	5336.27	2784.13	23952.9	26109.6
253	185.88	18.8941			24871.2	17105.4	12976.9	8851.64	15461.2	15963	5862.45	1704.39	142845	180393	1.45883e+06	1.67212e+06	33189.7	47742.8	6463.9	1665.19	46204.8	32971.5
254	457.036	18.9034			121437	57973.1	119800	75868.2	177926	60258	152555	37402.6	205405	81823.6	173439	87731	173191	79723.3	137728	71850.1	139605	65087.8
255	124.893	18.9265			21108.3	13698.1	22345.2	18930.8	26879.9	19452.9	17053.3	11759.6	33538.2	30796.3	135482	148134	17636.6	9965.8	21491.1	12195.8	15564.8	15126.3
256	602.863	18.9655			119796	87719.2	120792	64975.8	85489.5	28954.5	73320.2	36035.5	65983.1	25173.7	65390.4	47460.8	82575.2	55877.2	95238.8	29573.9	63141.2	16331.9
257	443.045	19.0413			35546.7	22739.6	54158.1	43269.5	45823.9	17509.7	37986.9	16304.9	80547.7	58309	70739.6	58752.9	36958.9	16719.2	43627.4	21958	34964	17676.2
258	459.135	19.0862			58964.8	32026.8	73418	71045.9	55462.4	21817.7	61875.4	21815.2	95016	23479.8	97843.5	78417.1	77603.9	28644.2	83770.9	44758.9	84733.9	17086.5
259	541.788	19.1646			282187	107672	185161	66733.5	315729	130238	306879	79319.9	352975	190870	160952	57154.3	376927	89037.6	414740	107141	437660	93531.5
260	441.09	19.1819			100478	50112.4	134879	55379.7	126532	41064.5	150700	49438.3	255815	68104.8	604917	178048	304148	185540	219838	114640	258888	162047
261	507.873	19.1854			67579.8	34724.2	71042	97185.6	66485.6	64187.7	33494.1	13386.6	24768.9	10461	40392.1	29735.2	36193.1	22075.2	37468.1	24366.1	45367.6	43434.2
262	516.804	19.1858			563641	234276	557356	160079	665524	110822	362592	92240.8	478836	262012	567433	192056	567642	245537	380146	167351	461229	225408
263	480.897	19.191	tetrahydroxy-monomethoxyflavanone-C-hexoside 1 isotope	f	645882	221901	707646	195677	947120	216094	559173	190625	869744	182933	611486	104348	822320	248528	887545	269005	726101	241364
264	523.784	19.1918			298841	164969	250520	134833	501004	170639	342127	94085.3	380682	125644	167480	115424	411626	66855.1	429197	166860	314789	98739.3
265	496.828	19.1932	peonidin-3-O-glucoside, chloride adduct	ac	2.25676e+06	323729	2.17622e+06	171022	2.17319e+06	206224	950782	178862	969881	79637.7	793435	143669	1.48401e+06	644825	1.24011e+06	245714	875463	143146
266	517.786	19.1938			101711	46549.2	101548	72352.1	134482	70314.1	71106.6	42488.9	103026	59545.7	83463.7	50173.4	92904.3	55804.3	109543	75926.9	112713	90403.8
267	462.965	19.1991			796982	315788	585906	286307	807380	300630	549905	285878	709515	254910	632300	101579	922219	185049	1.06374e+06	210987	590404	171225
268	922.796	19.2086			299873	194767	347216	72798.9	529447	114115	271138	127084	342018	126286	334997	72198.5	362300	47417	395723	263841	312249	97418.8
269	514.801	19.2124			1.28647e+06	324171	1.13042e+06	188787	1.38478e+06	222681	593491	128167	690679	158395	549830	135771	879882	231472	737899	135718	544810	146591
270	478.927	19.2128	tetrahydroxy-monomethoxyflavanone-C-hexoside 1 isotope o peonidin-3-O-glucoside hydrated	f	1.30058e+07	2.50745e+06	1.29268e+07	880739	1.73846e+07	1.46613e+06	1.26825e+07	885971	1.50161e+07	1.24262e+06	1.38873e+07	1.56403e+06	1.50918e+07	754237	1.67467e+07	3.08984e+06	1.41966e+07	2.52066e+06
271	498.821	19.2145	peonidin-3-O-glucoside, chloride adduct	ac	882147	117037	857746	127855	999779	164404	391746	85809.2	302422	133711	242017	152312	610028	268568	439763	76464.4	352829	121622
272	357.976	19.2166			56612	29797	49288	43519.7	54113	42053.7	61370.3	34546.8	22051.5	14526.8	44096	47217.7	22765.8	12523.3	23826.9	14801	29838.7	32288.8
273	499.801	19.2263			186806	103916	138614	75771.7	165205	53444.4	75510.9	46265.7	96206.9	46240.9	68479.9	49436.2	109476	68248.9	128584	44176.9	52878	49899.4
274	479.862	19.2288			2.84802e+06	761285	2.68578e+06	198454	3.62489e+06	619994	2.66061e+06	283792	2.90845e+06	259788	2.75878e+06	367346	3.34682e+06	349259	3.35326e+06	630671	2.94573e+06	953361
275	497.817	19.2298	peonidin-3-O-glucoside, chloride adduct	ac	622054	142889	545601	133621	530709	130712	228082	110039	89119.6	49728.6	258566	99519.5	323078	161139	325767	86200.4	134482	69425.5
276	460.973	19.2307	peonidin-3-O-glucoside	ac	1.89398e+07	3.02651e+06	1.95165e+07	720755	2.30269e+07	1.37219e+06	1.76304e+07	659376	1.89896e+07	1.73486e+06	1.72549e+07	1.04599e+06	2.12059e+07	1.10797e+06	2.24124e+07	3.048e+06	1.75826e+07	3.39931e+06
277	298.902	19.2351	fragment of peonidin-3-O-glucoside (461)	ac	305459	173694	370515	61157.4	496091	159169	363308	113549	317569	95353.2	311696	59934.8	406948	108039	397079	98880.5	338286	198131
278	923.797	19.2444			141526	61627.2	148179	71579.5	189530	86832.7	121148	42829	115529	68461.9	103873	48717.3	148392	52726.1	208162	105477	148638	79539
279	542.764	19.2481			67245.2	45305.4	49709.2	29034.5	93554.8	58506.5	71057.7	41936.9	68568.2	42310.6	44137.8	24316.8	100115	58624.4	112085	78132.5	77569.4	29391.2
280	515.774	19.2491			309407	101845	296821	122780	320626	108951	170838	67387.8	166627	91911.7	45432.5	50531	229536	131839	182378	87261.8	146813	96425.9
281	461.877	19.2503	peonidin-3-O-glucoside isotope	ac	3.61174e+06	629510	3.6525e+06	268738	4.27796e+06	495759	3.22453e+06	216908	3.46616e+06	370849	3.12713e+06	340037	3.84396e+06	311252	4.17446e+06	733005	3.50395e+06	602097
282	481.878	19.2632			100477	59912.4	71569.6	49289	117083	81324	62729	44468.9	67654.7	19309.6	97946.9	65788.8	76474.7	54478.5	76611	42933.6	69784.5	22230.1
283	524.822	19.2821			124028	102618	106822	43668.6	136022	73942.2	84480.9	40835.3	129867	51879.7	73855.7	56591.8	118513	52753.1	130822	46938.3	128614	81116.8
284	316.961	19.2856			46359.6	34668.1	58282	46474.8	61125.1	33560.5	77356.2	65984.6	104036	52109.4	33080.1	11287.2	63411.9	28674.7	55197.5	47518.9	61552.4	27834.6
285	463.931	19.2953			82080.6	32737.9	98078	49724.9	100689	59937.7	59417	37180.8	62713.8	24203.7	84729.6	32588.9	110674	79994.1	66998.5	39740.4	75801	23770.1
286	405.03	19.2981			111115	34535	137666	62836.3	103284	21647.8	74924	38615	139355	91523.5	417528	343482	110909	69734.4	97672.8	60361.3	177198	85875.5
287	442.043	19.3165			46799.9	26678.3	42750.7	20545.4	37114.6	19256.6	40485.6	22244.6	51880.9	27178.1	153296	72056	64037.8	36814.5	50919.5	45553	48005.1	27012.3
288	952.798	19.3427			359039	103896	330701	99618.7	550432	157781	280912	86641.8	241161	55648.1	348931	50555.3	308544	149499	299372	89917.4	264625	103714
289	827.84	19.3618			129057	57701.7	217980	92734.4	222314	52877.6	130461	36145.7	169669	68557.8	221804	101144	174394	69692.9	152620	98552.9	133504	53408.8
290	845.873	19.3646			109710	59487.3	105078	62195.2	133714	63999.7	61910.7	35302.6	99684.9	42508.4	130721	54623.2	109266	59162.1	100406	47438.1	95080.8	55523.2
291	431.006	19.3731			177916	100805	155380	92020	118194	20329.2	82733.3	37106.2	142093	64007.9	165559	46914.3	141618	106046	143389	117462	148958	114429
292	828.839	19.3762			61662	31023.3	70995.5	49858.3	97789.8	48568.2	39050.1	12443.5	98584.7	50344.5	65168.4	56464.3	54493.8	26108.3	69834.5	22245.3	79450	23534
293	953.805	19.3799			189406	119773	103446	40306.5	174234	127277	96990	69786.5	115745	80334.3	146758	94135.6	138159	72568.3	112023	73872	85785.9	31822.6
294	428.956	19.3983			158613	111098	217047	102576	220719	104679	250618	100953	346603	107006	155320	55189.8	311171	84238.7	248697	108925	332534	86816.1
295	578.849	19.3985			121822	102212	131818	38430.9	118111	69385.7	132893	21805.7	68823.6	41834.6	157114	110631	122060	72731.2	130705	62502.4	88219.4	35672.1
296	470.955	19.4002	oxidized resveratrol dimer	st	135527	138489	175494	149995	111308	55858.5	224908	128697	373727	248825	541932	186714	356513	405218	151253	140159	537314	588917
297	732.831	19.4051	tryptophan-N-glucoside-2M-1 add.	aa	141059	91402.8	257806	77854.1	202485	71505.2	176494	53764.7	432978	186074	400961	94950.2	286809	175894	199306	94672.3	256226	96336.5
298	729.765	19.411	procyanidin P2G1 type i	p	120514	99053.5	112984	114962	97584.7	53274	66035	31861.6	43793.4	31393.6	71698	41833.5	65417.9	44840.2	83144.8	61145.4	75994.9	54833.9
299	366.982	19.4112			494178	106755	682989	233639	530069	218312	511161	178847	696148	344608	629647	147647	659375	242420	595387	197868	403449	146857
300	307.018	19.4181			68675.3	72636.2	81283	48446.8	81829.6	53133.7	52362.2	34865.2	55051.2	45307	58107.2	60087.2	99959.6	48643.2	48171.2	23630.1	51539.2	31035.5
301	733.796	19.4185			60791.5	55801.3	75983.9	12973.9	89319.5	70600.8	66772	41854.3	185655	94721	173491	37713.5	80626.5	52076	107086	80273.8	87519.7	43528.2
302	365.981	19.4189	tryptophan-N-glucoside?	aa	3.35688e+06	483473	4.11461e+06	489873	3.50933e+06	409154	3.58609e+06	570624	4.45181e+06	788891	3.45747e+06	168002	4.11544e+06	846344	3.7472e+06	422498	3.436e+06	347622
303	429.995	19.4191			36771.8	40596.7	39553.3	22241.4	70172.9	40800.9	45280.5	16739.8	49579.5	29297.1	37388.5	42246.3	54387.4	34803.2	79637.1	47868.7	54960.5	28150.7
304	506.943	19.4247			136702	88723.4	124999	72950.8	210635	82540.1	118763	46598	157307	80210.8	129657	45219.1	138762	71712	120865	57099.4	119125	58204.3
305	332.958	19.436			59052.1	51452.1	72693	52818.5	56696.5	42638.4	42865.1	31639.3	29586.2	28769.6	86034.9	64152.1	25599.7	28144.5	48795.1	20159.6	40132.5	39381.1
306	367.97	19.442			92652.5	43680.3	95793	57741.7	98093.6	54469.5	100066	60136.5	138502	111209	88264.1	54625.8	89842.5	61050.9	87171.2	59106.6	96126.4	56493.4
307	875.854	19.4511			149880	107966	104340	60720.6	160588	74850.2	163605	47193.6	236758	63326	220395	55068.9	152516	99149.5	157215	76704.4	147867	66428.1
308	401.823	19.4548			73347.5	55235.3	122418	60021.9	59178.7	57092.2	45974	41589.6	77726.2	39363.4	54199.1	33484.9	110170	31374	65902.4	36915.1	49046.6	15681.1
309	857.853	19.4694			135288	55171.8	139142	53586.6	103119	40085.4	139400	74379	158098	99256.5	135760	73307.6	156811	69738.6	166510	85766.7	171993	85449.5
310	858.876	19.4798			43577.5	35801.5	67203.7	32908.2	50217	38989.9	66089.5	33820.4	91301.9	49794.9	67230	37868.7	56181.4	35270.8	82485.3	48149.8	57096.4	13418.5
311	1153.78	19.4891			130129	89841.7	76723.8	41767.9	77017.3	51117.9	74029.4	46306.8	65215.4	71153.3	69772	25702.3	74194	84551.6	71384.3	54057	59911.2	72916.7
312	1152.8	19.5138			146627	128354	172396	113563	73544.2	30799.4	120392	63594.2	64994.8	47650.5	141020	63287.4	83069.5	58715.5	117495	75923.8	69748.7	52916.7
313	354.926	19.5725	fragment of malvidin-3-O-glucoside hydrate	ac	348586	229098	293230	135370	461951	151694	228625	127642	275220	163300	369054	128839	470366	176286	371234	235571	421554	207878
314	390.944	19.5912			44004.8	33852	47345.5	29663.7	51907	45079.5	56959.9	60340.3	72028.8	34422.1	75244.9	55539	95191.3	56639	41912.2	32792.5	69496.7	27255.9
315	550.862	19.6287			78240	30821.9	50059.8	26268.7	66707.6	57603.8	58927	28371.7	100306	65706.7	57319.7	32430.7	59517.2	33167.3	24617	14416.3	60212.2	33564.1
316	302.883	19.6414			119421	61828.2	84018.4	59949	210178	101757	153522	94568.5	135450	64061.9	66003.6	39398.7	67562.2	64017.4	121321	49002	161208	76563
317	471.94	19.6472			115943	51704.9	105162	38605.3	39762.8	23263.8	65690.6	51404.3	70402.5	62915.3	94355.1	55119.1	73684.6	48281.7	46285	48762.4	94164.3	112158
318	477.967	19.6489			103504	99128	115062	48688.5	125429	83478.1	82947.8	42761.3	129892	38437.5	81557.1	60571.9	98912.7	65055.7	102024	54782.7	95435.4	40348.3
319	178.802	19.6509			117393	83414.1	104367	66500.3	79726.5	59480.4	123691	66756.7	122970	111195	72786	38285.4	119285	52361.1	106429	61779.7	90493.9	40933.2
320	434.01	19.6685			33509.6	31543.6	70339.9	44785.8	44227.8	16128.3	46205.9	25503.9	77955.5	30296.5	50810.1	43262.2	55211.6	31891.1	77013.3	24937.2	78828	62751.9
321	575.737	19.6709			77087.2	59757.9	76641.2	41722.8	87179.5	50964.5	70970.5	50682.8	57630.6	47761.6	75008.7	38945.9	56251.8	30964.2	80050.7	60217.6	34766.4	36776.3
322	554.786	19.6896			112867	47310.2	77365.3	36902.5	119431	57979.7	78148	49021.5	115894	42505.9	49098.5	33844.9	99524.9	63546.3	89616.5	70278.3	71116.5	43440.1
323	511.821	19.6907	malvidin-3-O-glucoside hydrate i.	ac	155548	68825.7	194824	148653	214162	104832	131846	65442.6	186410	128679	158508	71783.7	221792	105660	151796	98857	184869	102231
324	572.771	19.6941			124094	39958.1	68492.1	47017.1	149722	73379.2	155211	74243.3	105652	58480.6	83445.7	38447.7	127539	87930.8	107063	83883.1	138808	90586
325	545.784	19.6953	malvidin 3-O-glucoside hydrate chl. Add.	ac	984117	302223	733168	168229	748191	173377	317223	176845	371439	211063	386631	106048	460597	247021	251367	138365	197922	59411.8
326	547.741	19.6998			197838	136401	234159	107043	211093	135704	88489.7	29228	115452	62733.9	109662	102530	112816	43898.6	85960.4	57164.5	50778	15551.9
327	493.893	19.7044	malvidin-3-O-glucoside isomer	ac	149725	99318.4	83667	77705.2	232389	137995	138225	76552	90742.7	35637.2	66269.2	45356.7	117109	60183.6	66812.6	31336.6	87710	52618.6
328	450.961	19.7047			228442	102551	251947	88635	192239	64067.7	158660	72665.5	102001	78811	163627	86379	165569	70678.8	153818	81718.4	146473	40996.9
329	1000.83	19.7126			92567.4	61844	78487.3	61627.5	125485	95590.2	69777	42494.3	66012.4	44181.8	42181.3	22379.5	68391.6	42289	77990.7	54519.9	38736.7	22178.5
330	414.968	19.7131			165354	94924.1	118906	89314.1	125727	76703.8	177661	89179.8	165796	40117.1	90800	51824.1	147302	70132.8	154390	81538.1	117862	66728.4
331	546.775	19.7146	malvidin 3-O-glucoside hydrate chl. Add.	ac	1.36999e+06	267881	1.07432e+06	312758	1.12045e+06	233422	427645	216069	551711	180449	403137	185814	677809	345753	389270	237534	413537	191238
332	328.913	19.7219			285336	185575	161326	62895.2	225143	216466	259321	121079	184468	76312.8	209315	105317	200134	95300.5	220684	102778	189318	90043.8
333	576.785	19.7237			1.12624e+06	392941	1.05772e+06	465857	970987	212721	1.06211e+06	466212	805030	93500.1	974838	379681	831480	258240	1.05425e+06	283196	851985	272549
334	984.832	19.7249			71561.9	44563.9	72224.6	30699.5	103093	56262.9	54220.8	30125.8	83993.4	53860.3	106039	59041.7	59429.5	24977.5	50301.7	29206.6	92069	36043.6
335	548.758	19.7305			71586	47822	91884.4	58597.9	87421.5	46344	104585	50789.9	66594.8	39733.8	54999.7	37417.9	57956.1	28158.1	33148.6	31396.3	73361.1	34628.8
336	646.833	19.7388			81631.6	48922	79911.2	43570.2	100522	64193.7	34046.8	22157.9	30455.9	22337.7	31393.8	15378.1	66489	36089.4	54260.8	38315.8	35273.6	19446.4
337	492.892	19.7411	malvidin-3-O-glucoside isomer	ac	1.7704e+06	240953	1.51911e+06	219377	1.92495e+06	279805	1.15212e+06	291155	1.68159e+06	233005	1.52113e+06	228365	1.414e+06	235565	1.35132e+06	349914	1.14019e+06	105904
338	982.818	19.7445			907695	252226	613831	51353.3	797376	264896	586897	209495	599398	160428	766971	74282.7	681987	185918	463612	206970	579642	71905
339	571.776	19.7448			489299	207803	329019	115152	574839	214859	475770	100846	557394	321334	334526	165353	555581	215218	581094	117071	601525	173324
340	346.898	19.7545	fragment of malvidin-3-O-glucoside	ac	97846	34790.9	55774.2	32253.1	83687	57272.1	88531.5	58514.9	86217.9	25040	84994.4	35582.7	90710.3	56640.8	86175.7	40402.2	63726.6	25688.7
341	508.884	19.761	malvidin-3-O-glucoside hydrate	ac	4.60352e+07	5.19584e+06	3.73337e+07	1.33561e+06	4.72193e+07	6.12258e+06	3.23359e+07	2.88292e+06	3.58959e+07	4.10257e+06	3.93048e+07	2.18664e+06	3.68017e+07	3.97249e+06	3.28783e+07	2.80265e+06	3.37174e+07	1.56372e+06
342	983.817	19.7612			346295	97251.2	219668	74819.6	383122	205491	163864	74820.6	249111	47949.6	291883	97222.1	208660	103639	236894	127794	275959	92134.6
343	544.791	19.7622	malvidin 3-O-glucoside hydrate chl. Add.	ac	3.43761e+06	307517	2.53191e+06	274159	2.60821e+06	531593	1.26506e+06	195807	1.29167e+06	76259	1.24689e+06	124520	1.80155e+06	854981	1.29625e+06	180206	1.0222e+06	192834
344	510.843	19.764	malvidin-3-O-glucoside hydrate isotope	ac	1.962e+06	287626	1.60176e+06	265596	2.25888e+06	469897	1.74177e+06	314137	1.7972e+06	264248	1.93603e+06	206450	1.98469e+06	313376	1.60256e+06	209277	1.76658e+06	255827
345	491.85	19.7652	malvidin-3-O-glucoside	ac	7.47842e+06	678283	6.08624e+06	289253	7.53039e+06	719185	5.50034e+06	498353	6.02287e+06	415334	6.09824e+06	393203	6.26974e+06	599293	5.62393e+06	513265	5.67752e+06	164500
346	509.811	19.7658	malvidin-3-O-glucoside hydrate isotope	ac	9.14728e+06	749901	7.31021e+06	437324	9.22931e+06	1.13061e+06	6.63292e+06	403758	8.06585e+06	939995	8.03554e+06	701051	7.41803e+06	451852	6.61438e+06	672321	6.80482e+06	812208
347	553.783	19.7677			412688	172798	317726	121734	432111	138499	238299	108414	260054	122792	173098	78572.6	249250	134801	321756	162687	181613	105349
348	526.803	19.7734	malvidin-3-O-glucoside, 35-chloride adduct	ac	3.74493e+06	240059	2.83635e+06	256153	2.69273e+06	322454	1.27678e+06	184001	1.29421e+06	118174	1.04194e+06	119925	1.90112e+06	698066	1.37524e+06	182291	939395	459299
349	577.788	19.7805			248898	145379	225062	98286.9	219517	112200	255179	165361	168829	104338	217843	64453.6	129858	99515.5	253386	95792.6	189368	81529.5
350	490.903	19.7818	malvidin-3-O-glucoside	ac	3.68488e+07	2.77794e+06	3.031e+07	648575	3.49163e+07	4.34973e+06	2.73593e+07	2.56082e+06	2.98968e+07	2.52477e+06	3.02066e+07	1.29809e+06	2.94541e+07	3.04435e+06	2.72826e+07	2.24522e+06	2.67295e+07	726288
351	424.933	19.7917			35322.8	15566.4	39091	20404.1	68500.3	45660.2	79124.2	46134.1	93833.8	54388	143719	86412.9	45276.8	49760.4	66874.2	48818.3	90858.7	35927.4
352	388.944	19.8534	resveratrol glucoside	st	16978.1	12571.3	42228.9	30081	60972.3	38731.9	52672.8	42125.3	139317	60185.5	276050	111878	75400.5	43509.7	45611.4	25865.3	138513	40349
353	260.911	19.8575			125238	82521.4	80336.8	57117.9	69460.8	41297.7	60584	36149.4	53037.4	18537.4	76173.2	43152.9	53399	39167.5	96492	57687.8	24334.7	18597.7
354	452.953	19.8658			121830	78439.8	160525	109063	119187	55295.8	90618.7	26217.8	130939	71366.1	147945	85972.6	90049.3	39996.9	117886	37910.2	93587.8	69465.7
355	566.81	19.8943			129259	64413.3	76334.9	37322.6	71905.4	36449.2	68518	27145.7	56920.9	40888.4	71256.3	48009.1	105114	57093.1	66694.3	34880.4	63207	52459.9
356	529.79	19.923	malvidin-3-O-glucoside, 35-chloride adduct	ac	517515	249331	295175	149978	235853	72675.8	150413	51805	129240	38546.3	132115	57292	196020	148968	147171	63384.6	214971	33526.3
357	528.786	19.9813	malvidin-3-O-glucoside, 35-chloride adduct	ac	1.97884e+06	253248	1.27108e+06	528034	1.5237e+06	463299	865507	356618	934537	388795	598519	164679	1.11532e+06	527903	730930	261882	864601	237300
358	719.724	19.9816			20548	14303.3	40880.8	27406.3	34243	19325.1	48326.7	29231.2	44251.8	45664	61691	63639.5	28160.7	18058.4	67036.6	59014.6	42656.5	31278.1
359	715.703	20.0226			107775	65793.6	61735.9	27246.2	114543	58436.2	77630.7	65844	84733.5	30753	156389	50887.8	75957.4	43300.5	44300.7	40541.1	60113.2	34942
360	974.779	20.0344			80432.7	67048.8	35296.7	21539.5	83903.1	108222	65057.1	45943.4	43721.4	36672.9	37912.8	19901	55473.2	31483	25729.4	20298.8	51288.2	15642.1
361	532.806	20.0649			82306.7	97128.9	37967.5	23103.5	68064.1	41590.6	78663.8	61058.2	105761	93386.9	38465.2	10896.7	69659.4	30183.3	80542.2	66265.4	90361.7	50729.5
362	956.814	20.0718			102884	44036.5	103786	49996.6	171012	90180.8	82572.1	40164.5	99367.8	26142.2	122048	24234.1	74459.8	54176.6	74121.4	31778.1	104256	53120.5
363	504.778	20.0923			73701.8	46663.3	92976.5	50306.1	102150	78086.4	113871	70254.3	69414.4	30226.5	84243.2	56197.1	103567	40289.4	62764.9	42866.1	108019	45308.5
364	930.825	20.0936			122618	53992.4	198340	79448	188200	85375	190110	65194.1	257946	73094.8	268262	76924.6	167899	94765.8	105289	54354.1	221491	99475.5
365	527.806	20.1114	malvidin-3-O-glucoside, 35-chloride adduct	ac	1.88651e+06	421672	1.83078e+06	279565	2.28636e+06	543112	1.92329e+06	258325	2.52106e+06	258632	1.32807e+06	308192	2.09306e+06	540390	1.81917e+06	334245	2.06781e+06	293657
366	464.941	20.1185	pentahydroxyflavanone C-hexose 2	f	7.2278e+06	1.30893e+06	7.05057e+06	306892	8.48131e+06	1.92401e+06	8.53051e+06	836728	1.10966e+07	1.35076e+06	9.57121e+06	789641	8.50686e+06	1.88488e+06	7.00992e+06	834022	8.41674e+06	1.34727e+06
367	466.924	20.1228			349447	87280.5	279190	83638.1	412537	152876	277713	94524	398165	54937.6	347634	50972.4	309665	184664	268587	75976	328539	117493
368	931.753	20.1255			73693.8	43751	73790.6	26670.2	83533.2	68410.5	99951.3	36822.6	143721	45164.1	90546.3	28908.8	110702	56590.6	79298.1	16411.4	92260.8	22112.1
369	501.829	20.13			1.07414e+06	326677	1.02323e+06	212988	1.17864e+06	138215	908427	122934	954174	145304	792595	102448	945894	126103	690895	148871	742524	120023
370	465.878	20.1302			1.4375e+06	289026	1.35843e+06	256377	1.64916e+06	525528	1.62138e+06	214604	1.84997e+06	273992	1.80913e+06	391881	1.53368e+06	391512	1.28053e+06	205144	1.44289e+06	309902
371	500.848	20.1376	hexahydroxyflavanone-C-deoxhyhexoside, chloride adduct	f	4.44613e+06	644571	4.08865e+06	367811	4.43954e+06	804532	3.82654e+06	211215	4.05362e+06	462442	3.36829e+06	417332	4.04721e+06	423146	3.30589e+06	373147	3.19772e+06	234452
372	502.824	20.1456	hexahydroxyflavanone-C-deoxhyhexoside, chloride adduct	f	1.48444e+06	245503	1.48167e+06	108509	1.67789e+06	234839	1.27824e+06	117963	1.44261e+06	220365	1.19498e+06	131123	1.55211e+06	189915	1.15943e+06	176688	1.18104e+06	203714
373	503.803	20.1502			383309	106195	309492	61841.9	376200	171459	337036	82323.8	349857	141562	273088	125811	298156	110455	309133	52242.2	340146	142121
374	598.701	20.1854			50033	35390.1	48267.3	37096.5	51532.3	26190.6	86237.9	27914.9	129440	81306.1	87683.2	60291	79222.8	43791.6	93127.3	41725.1	71016.4	10729.6
375	520.894	20.1973			177329	65749.2	204205	60800.1	164442	64307.9	114317	67334	106340	33488	142590	49718.3	98093.2	78874.4	152030	79592	67006.7	23726.5
376	558.843	20.2062			352937	141780	277209	105746	337008	110650	262119	127605	347665	58894.9	333820	81326.3	292639	130184	237269	131322	286491	169439
377	494.847	20.235			294960	96856.1	181840	25611.9	309969	75027.1	175799	62167.8	201734	108596	202344	80726.7	301089	66319.5	231669	43001.8	185745	97994.5
378	517.84	20.3267			50725.4	32030.7	66603.1	32850.9	105011	41352.5	40215.8	28362.4	53623.3	28422.4	98339	43463.4	79056.7	40709.7	53302.8	25534.7	38439.2	25997.4
379	596.801	20.3326			356885	161383	199702	63039	302860	131932	250932	178958	448623	115799	331476	130477	310499	100317	352463	124031	264214	105255
380	625.795	20.3613			35559	21966.9	31945.3	18652.9	30726.4	18711.4	84492.8	52025.5	83960.2	92736.5	124625	46559.8	126915	98061.5	60730.6	36036.4	107096	78651.7
381	624.787	20.3638			82636	42551.8	76348.7	39535.6	142062	46946.7	316209	177848	257600	166122	388172	220855	447608	353889	204058	90430.5	362700	258361
382	516.824	20.4036	oxidized resveratrol dimer formic add.	st	133513	61045	191649	63240	226349	34674.5	143628	29024.7	138242	41160	383357	97747.3	198557	70486.1	115765	47439.4	107874	76985.6
383	541.822	20.4078			27177	10995.5	48910.3	8913	102380	37916.4	113337	32020.8	131405	68242	75168	24205	123394	69729.9	83770.5	48263.2	99417.5	59887.9
384	515.836	20.4165			115518	49343.2	145320	46795.8	172471	32049.2	78116.9	46103.8	126265	39763.7	77539.9	23737.7	114237	48461	65154.3	34952.7	52878	24822.7
385	514.823	20.4814	tetrahydroxy-monomethoxyflavanone-hexoside 2 ch. Add.	f	304791	125211	411074	78344.9	470714	91546.2	237326	60391.8	261363	57334.1	217191	34633.7	334362	87446.2	180335	74055.1	139606	42955
386	435.964	20.4966			386323	126173	362030	79004.3	440689	79882.9	405248	79042.3	282777	250308	285204	112236	471271	74847.5	377791	107460	353435	194120
387	576.869	20.5015			287879	74330.8	306404	87858.2	274087	92552.5	244567	89756.2	347183	150903	288689	60391.5	320884	50634.7	255329	52421.3	334179	157753
388	497.849	20.5392			104120	63286.7	86167.8	37962	163106	43284.1	283935	58049.3	483355	178339	200298	96212.6	308442	126758	292935	90152.9	416301	92879.2
389	436.974	20.552			95681.3	36777.1	67811.8	37184.6	73051	23996.3	86204.9	42554.4	95459	53841.5	102905	47758	74153.3	54391.6	52734.4	36245.1	109143	24899.5
390	584.846	20.5904			172610	80766.3	169335	90085.7	204077	57670.3	180819	58287.9	188627	57781.5	279468	94722.1	156994	65719	153912	32797.9	216966	117265
391	470.889	20.6077	oxidized resveratrol dimer	st	321579	77221	339207	71645	441232	89333.1	314746	68294.9	387103	34092.1	370258	39473.3	305401	56894.1	293330	69289.3	355195	49072.5
392	434.971	20.6195	resveratrol glucoside formic add.	st	1.96223e+06	279229	1.81169e+06	119295	2.22413e+06	380923	2.02699e+06	284942	2.63329e+06	383231	2.49162e+06	276637	2.117e+06	334307	2.07409e+06	430811	2.32526e+06	278854
393	472.836	20.632			137542	56247.9	136491	35869.4	138624	41417.1	130042	42981.6	122572	49997.9	107981	44303.3	143847	44097.8	103662	53630.3	90006	55355.9
394	553.808	20.6387			37801.2	21143.6	22378.8	24421	21800.6	16583.8	11067.7	9296.8	96456.4	55352.4	60279.6	35214.2	98005.3	124136	36324.7	25783.5	80696.4	59106.8
395	638.759	20.6406			104356	42162.2	66125.7	40510.2	80431.3	25531.2	92350.1	46052.1	71760.1	38160	145975	29151.4	145038	33433.1	86284	23004.1	150431	82863.2
396	524.916	20.6587			113346	49648.9	107153	50936.8	104721	35542.8	74253.8	48406.4	112383	49670.7	144590	86222.1	104118	49810	86580.4	46510.3	94471.4	47470.9
397	424.914	20.6946			18039.1	7940.02	23233.9	19331.8	19049.7	18626.4	17776.9	8324.67	80860.4	59958.2	31760.4	26258	30464.3	42630.7	14409.3	5881.23	24496.5	16660.3
398	528.811	20.7696			408651	65232.5	325710	39793.1	365648	57847	319544	201448	538786	264192	248242	64318.2	413232	321486	231625	111103	301040	175893
399	427.049	20.7908			238824	30890.1	228741	43397.6	172640	46495.2	130014	49885.4	196423	79497.9	116879	66388.5	167605	59568.3	195086	75720.2	124807	58417.1
400	566.884	20.7999			135066	49930.2	118272	54882.5	79058.9	34655.7	111093	66116.9	105817	40250.3	98046.6	36114.4	89899.2	25356.5	95199.6	22752.4	118825	75636.7
401	506.891	20.825			111341	39078.9	90665.5	20577	127283	46746.1	107596	28589.8	106239	48723.4	146451	56108.3	96554.8	40608.7	78180.8	44652.6	120358	38629.5
402	580.955	20.8781			95475.6	31183.8	71832.9	36539.2	116327	35661.5	136695	49967.3	168959	31891.8	168006	32727.5	135457	50765	128978	35678.8	136599	54067.7
403	498.898	20.8873			246769	88039.4	240359	78267.4	169352	43118.9	138673	67432.9	242581	73758.8	133976	26895	155191	55921.2	132189	28140.9	223003	127281
404	539.853	20.9299			221591	57300	179377	45317.1	202732	46463.4	125228	38176.2	140333	54473.3	102618	91091.3	125886	55424.3	140694	36874.8	173300	64600.1
405	520.941	20.938			176396	67611.5	204061	60333.6	168711	37311.7	213237	27539.8	219612	71492.8	261506	69237.8	215610	46579.8	183720	46599.2	221216	53749.7
406	538.879	20.9564			885104	98735.4	853468	172892	921706	113163	617814	207177	753563	163344	519209	258455	560224	221827	716803	199163	616115	136903
407	475.072	20.9706			208264	49110.9	280151	78906.8	306903	86138	330552	40174.8	395582	70202	696890	153124	366962	99233.9	316067	47348	389645	61706.2
408	530.836	20.9997			161028	25658	134042	30452.4	118976	48856.3	64580.5	28429.6	48968.8	29069.9	60303.1	34088.6	83842.5	26653.8	54604.8	17721.2	58466.4	23816.6
409	491.897	21.0448			35008.1	13469.7	36224.6	14302.7	35828	11463.7	45472	24088.7	2.55201e+06	1.23973e+06	873488	1.12835e+06	51372.1	22455.4	36658	15402.7	687119	1.09114e+06
410	476.02	21.0571			50828.5	21891.4	71918.4	25058.9	84217.5	28045.3	67861.4	42334	87884	44031.6	134873	49800.6	103355	35837.5	74669.9	28881.7	98116	32677.9
411	302.916	21.0664			47491.1	20761.4	73149.7	40377	74710.7	59779.7	39960.7	10710.5	39615.5	26918.3	47701	34289.1	65039.7	31947.3	59890.1	39628.1	81764.8	32013.7
412	568.807	21.0672			81761.5	44761.3	50432.3	31024.2	63616.1	44147	77039.4	31074.6	57092.4	38146.4	37117.9	46886.8	48521.6	28681.2	47505.2	30453.6	50318.9	24647.6
413	463.022	21.0701			686553	162964	600015	130349	631996	148765	567997	87483.7	507617	119370	255861	110455	460250	215127	775083	133901	569005	81473.3
414	463.998	21.0912			154342	46174.7	137057	56080.7	120357	56838.8	95202.8	44448.5	138594	43915.9	64284.6	30969.7	130432	60055.5	171095	46398.8	166451	22113
415	578.912	21.1196			150940	54828.5	140769	69758.5	123684	65576.4	166583	42024.4	234584	46096.2	193169	14616.2	182056	47557.7	144464	37558	216496	41529.5
416	492.85	21.1712	triidrossi dimetossi flavanone hexose	f	2.08628e+06	273217	1.86212e+06	150116	2.32256e+06	287030	1.42734e+06	248839	1.84831e+06	246284	1.37565e+06	100213	1.52928e+06	326396	1.59948e+06	73229.2	1.597e+06	259555
417	481.875	21.1785			78069.1	55088.5	64289.2	45800.5	100192	42824.9	54652	41788.8	76689.1	38653.9	86873	53936	93455	48645.6	104507	51075.6	64605.5	35417.9
418	493.839	21.1816			447385	65938.5	382125	58559.3	458108	73403.2	245120	74171.9	327402	91438.4	242285	57588.1	286656	102117	344677	89582.8	327745	82505.5
419	511.861	21.2075			66011.7	52070.3	82389.3	38528.3	78636.6	32834.7	98139.9	55316	95524.6	42992.4	84387.8	27756.6	67176.1	64532.7	73320	47859.6	75081.8	32901.6
420	478.914	21.2122	myricetin-O-hexose	fl	1.3754e+07	1.30892e+06	1.32964e+07	2.93201e+06	1.62959e+07	1.05494e+06	1.14669e+07	1.2314e+06	1.43946e+07	582170	1.44823e+07	1.15459e+06	1.47203e+07	2.8616e+06	1.66465e+07	3.61037e+06	1.42171e+07	2.17533e+06
421	480.854	21.2252			612039	93052.7	608604	151828	824226	185677	593188	169754	613042	37651.3	732212	232275	632002	299025	631732	109131	643143	221828
422	545.787	21.2269			205375	84129.8	210439	51911.3	186877	27859.6	116783	65990.5	155033	86332.9	84357.7	47686.2	160943	40585	71866.4	22565.1	54099.2	30681
423	546.783	21.2292			274541	81284.2	266873	83562.5	281100	73200.3	133614	78437.3	201586	73235.1	136068	58496.4	207067	89344.7	129134	64089.8	131399	60325.3
424	479.788	21.2377			2.66032e+06	422496	2.21862e+06	270712	2.84589e+06	194153	2.23975e+06	442515	2.53398e+06	417098	2.70747e+06	809956	2.70816e+06	866684	2.49336e+06	537559	2.25483e+06	497539
425	571.799	21.2488			38145.5	33038.3	63996	41976.2	102344	35135.8	129546	38285.6	134653	70492.3	76984	38418.6	84015.5	56822.8	77724.2	45527.8	56842.6	38387
426	508.892	21.2719			8.71955e+06	1.81005e+06	9.91682e+06	856203	1.34082e+07	1.54765e+06	8.80925e+06	855179	1.10187e+07	997393	9.99638e+06	177021	1.05005e+07	1.15638e+06	6.5019e+06	1.08594e+06	5.75757e+06	1.48315e+06
427	509.821	21.2901			1.7947e+06	335637	2.03538e+06	309350	2.73463e+06	398553	1.73999e+06	165471	2.28162e+06	322387	2.22916e+06	256409	2.19501e+06	287649	1.28628e+06	194177	1.36526e+06	288284
428	510.875	21.2951			521199	131701	597898	104685	759805	169549	491222	102706	678259	130359	772884	168487	662793	84524.8	400611	121446	399514	73944.4
429	544.796	21.2973			506913	152159	483468	94747.6	573332	143085	239753	61744.7	300179	65098.2	228058	49213.9	382072	119789	187210	70843.8	138141	44666.4
430	547.786	21.3046			114484	52584.8	110876	62109.1	95810.6	61447.4	79834.9	24484.6	145609	65064	225700	121148	104601	61236.3	65690.8	39444.3	128648	60384.5
431	346.97	21.4098			230852	54429.6	251473	43706.8	231482	106727	332787	35147.7	386587	85945.3	344935	67798.4	322536	109003	214810	58499.7	244587	61516.8
432	494.858	21.5368			151403	45837.3	114972	48782.6	204816	72671.2	134477	60552.6	162504	52486	165416	55526	166440	61618.6	193443	50701	176278	54920.5
433	640.779	21.5413			164380	40127.5	164328	32842.4	193122	38843.9	166671	23398.1	183759	42899.4	272598	41772	206080	39605.2	204208	49733.3	211019	72932.2
434	502.835	21.5526			110137	51790.6	154987	60876.6	120771	45507.9	129939	47691.2	237921	148188	171932	55433	127395	78562.4	96033	64172	114899	33367.2
435	332.946	21.5618			114148	60855.6	102251	30028.7	118976	39272.9	96606.7	21895.7	158847	26037.4	119654	31367.1	138078	47843.1	97461.2	38124.8	112840	23180.3
436	504.847	21.6324	delphinidin-(acetyl)-3-O-glucoside	ac-ac	146841	102080	147266	57148.1	195364	63604.5	121883	37908	160527	52004.1	82198.9	27155.3	99858.1	41527.1	135898	35768.4	129617	58490
437	500.841	21.6442			407248	110228	450898	63816.8	478173	110799	333857	38215.9	551561	69481.3	478144	96781	382610	181114	289603	51081.6	395050	42510.8
438	558.787	21.6979			212664	45462.5	170128	57519.6	226286	29242.1	151094	38727.3	175703	36078.5	205603	26713	172321	58078.2	159378	42328.5	176893	35492.6
439	626.82	21.7148			247132	106381	214297	64342.4	540470	281972	391034	78602	483436	197876	438821	161936	560852	164822	295664	108649	457306	76332.1
440	527.823	21.7623			36676.6	22299.6	64412.6	27856	62068.3	16745.4	131120	50905.6	238983	61857.2	126379	31432.2	146222	110046	132747	61897.3	205121	30487.6
441	449.819	21.7906			668753	152824	623369	202912	588133	130653	662232	279144	891243	142395	615999	53211	735613	188788	682492	307448	747344	186879
442	448.954	21.793	hesahydroxyflavone O-pentoside	f	3.66165e+06	731399	3.55641e+06	1.50631e+06	3.34716e+06	579336	4.42064e+06	1.82517e+06	5.54233e+06	1.2577e+06	3.54517e+06	253217	4.66526e+06	1.29244e+06	4.37749e+06	2.07963e+06	4.5492e+06	1.40319e+06
443	450.916	21.8541			167764	77390.8	175873	65929.8	133907	72224.8	179962	63333.6	165184	54074	224914	93901.8	171632	90816	211198	106527	214872	110615
444	465.876	21.9905			218617	64025.7	188766	41599.9	251579	42146.5	178701	47873.3	298130	52603.8	261257	98432.3	245351	42941.7	205710	66595.2	235861	32339.4
445	464.912	21.9915	pentahydroxyflavanone C-hexose 3	f	1.32562e+06	350949	1.30716e+06	382699	1.58293e+06	251008	1.43866e+06	212855	1.83946e+06	218676	1.55313e+06	279882	1.80543e+06	466013	1.49523e+06	331063	1.64332e+06	275514
446	405.003	22.1042	piceatannol glucoside	st	424142	65490.5	333476	55044.7	309130	91570.1	367866	70423.7	496725	45090.7	1.1712e+06	261409	489320	106242	372499	98643.3	524965	48299.4
447	510.957	22.1275			159078	68597.2	150153	48516.7	155867	49241.7	166212	11877.7	477109	251536	238051	129888	219366	116074	144459	27487.2	272474	130924
448	438.885	22.2205			47519.4	32247.9	41448.9	26037.6	61407.4	26183.7	76941.5	18957	46202.6	18604.3	86948.5	59372.7	35179.2	20995	40525.4	15956.5	59928.3	47431.3
449	440.945	22.2858			3.29423e+06	2.09885e+06	1.83087e+06	653941	1.44656e+06	816558	31160.5	19827.1	22669	13869.9	110376	54527.3	734262	1.1322e+06	127747	313809	31736.9	26958.7
450	406.012	22.4961			73167.1	23408.2	67377.5	21625.9	87137.8	31026	65469.6	37462.9	98842	17882.9	177424	43854.4	73968.5	27059	55438.6	20797.2	85724.3	15645.1
451	426.963	22.9642	trans-resveratrol-O glucoside chloride adduct	st	69933.7	38469.7	180200	112738	197906	31865.4	127795	46651.3	215927	42401.8	516551	202484	144689	67385.3	97100.8	37020.3	230658	40182.9
452	435.889	22.9692			113608	48429.4	268121	175379	282726	59228.8	246377	31424	474743	129308	1.65492e+06	645327	327640	157863	166768	61078.6	755547	204237
453	226.889	22.974	cis-resveratrol (fragment of cis-resveratrol-O glucoside)	st	29164.6	24102.6	67198.9	73696.3	79516.7	24427.4	84272.7	27362.2	164248	43822.8	508682	196258	108803	66072.5	58933.2	28666.8	231036	46451.4
454	388.982	22.974	cis-resveratrol-O glucoside	st	193563	67189.9	482152	443038	502084	84265.8	468612	70740.2	890052	187980	3.15444e+06	1.0745e+06	600710	308911	333560	153347	1.30258e+06	258419
455	434.969	22.974	resveratrol-h. formic add.	st	391857	156567	1.10433e+06	954679	1.23348e+06	140839	1.22513e+06	210440	2.24421e+06	588483	8.02194e+06	2.92083e+06	1.48611e+06	838407	789141	283951	3.50465e+06	839084
456	389.983	22.985			72140.9	23508.4	123859	66894.7	121019	49227.7	111658	31388.5	161506	6420.89	532948	257763	121011	41201.7	71184.7	21681.4	223379	77805.8
457	778.825	22.9938			5792.14	2334.35	8047.67	6796.74	10311.6	6168.85	5471.47	5338.51	14563.6	9340.16	203716	160640	8788.37	8057.58	5912.06	4129.56	51896.7	22660.3
458	436.933	23.0206			33388.9	22238	68050.2	60382.9	75978.6	27307.6	60262.8	25477.8	153475	41273.8	440660	217458	108949	64169	44380.3	20753.3	169909	47472.5
459	520.879	23.0457	petunidin-(acetyl)-3-O-glucoside i.	ac-ac	242686	59100.3	213709	72391.2	262847	131438	284126	93290.4	261565	75250.3	297453	91179.5	284804	115024	277782	61353.2	234449	69326
460	437.895	23.0592			8745.87	2431.9	26014.9	27653.5	17066.9	7956.95	19703	10817	37934.4	16372.4	110403	34230.7	25024.5	14968.7	15693.4	13460.5	41977.1	20219.4
461	405.031	23.1444	piceatannol glucoside	st	514011	113979	689358	149937	660330	174037	613249	131397	410683	43622.6	1.01726e+06	150215	732776	161343	620407	130431	479220	164847
462	425.96	23.161			155015	39503.6	208157	61861.3	178167	59962	191381	32063	230551	44438.9	345842	67843.6	204603	39157.3	161750	23489.2	257779	52841.5
463	451.91	23.162			58052.5	50919.9	49592.4	52015.9	78024	36328	140312	35902.4	268493	63447.8	501547	117015	135539	87340.5	107437	46011	374255	109945
464	424.981	23.1743	dihydroxybenzoic acid hexoside derivative	hb	775241	102122	1.18285e+06	366420	1.05281e+06	265135	906871	135816	1.33125e+06	243647	2.29798e+06	383387	1.11345e+06	194148	782223	70031.4	1.32939e+06	156575
465	442.943	23.1982			115211	83105.1	75614.9	20645.3	89697.2	34097	80503	36672.3	53752.2	19869.4	47308	39759.7	70858.3	27292.5	151155	74122.5	56096.9	15970.4
466	262.953	23.2155			77273.3	23242.5	99327.7	24728.6	78415	40491.7	89372.6	35756	118169	26884.1	101322	54153.7	95945.9	44186.2	95260.8	39791.3	60544.5	39482.5
467	460.952	23.2167	1)quercetin derivative; 2) ui kaempferol or luteolin glucuronide	fl	721205	174288	696593	125883	654146	145505	547761	107529	690493	61045.4	730837	133807	697269	137433	477250	125944	566443	65262.7
468	470.942	23.2302			412710	78435.7	442224	91455.7	376800	109811	393593	98535.3	468737	87810.2	389441	109101	525198	125386	378271	100987	258538	75379.6
469	461.949	23.2374			116700	66330	149012	77222.1	123983	53964.5	87007.6	34109.1	156716	54553.1	87835	55778.3	91871.8	51124.4	86372.7	45973.7	98826.1	36731.6
470	477.842	23.2581	quercetin O-glucuronic acid i.	fl	533639	955837	139225	54616.9	131867	50058.9	95805.3	67039.9	78663.2	34740.8	46643.1	32090.3	102603	52276.4	127712	76404.7	68489.4	25105.6
471	476.854	23.2664	quercetin O-glucuronide	fl	775073	536911	449297	193856	477036	95998.2	357436	232481	266992	80777.4	243734	72144.8	388710	166186	652453	285600	274476	117267
472	466.883	23.2818			164812	30408.4	223564	44947.9	183681	46239.8	170259	51650.4	127795	31241	182214	20875.1	214495	111226	170960	58056.7	173856	23502.8
473	503.815	23.2836			142222	104280	103268	61948.1	121793	33821.2	186563	133557	169363	53428.9	116244	33330.8	138140	41178.2	335397	144031	187172	44300
474	441.875	23.2957			626896	449215	355242	169628	346988	68208.8	296046	210647	219518	76852.5	254151	76088.3	298059	74342.5	607627	278702	241368	46185.7
475	440.959	23.3066	catechin/epicatechin gallate	p	3.3571e+06	2.03994e+06	1.95471e+06	911288	2.11677e+06	199172	1.72302e+06	957133	1.3841e+06	277957	1.70384e+06	316041	1.93989e+06	437663	3.2973e+06	1.42829e+06	1.46579e+06	313253
476	452.936	23.439			48732.9	37119.5	26651	21160.1	39617.2	22237	41278.3	26311.2	66940.1	11751.9	136814	11918.4	63252.7	28875.8	27244	11831.3	115347	22756.4
477	602.924	23.519			56041.9	21887.2	47895.2	18418.3	50828.5	17889.7	62195	15607.5	86225.8	15824.5	108072	56670.4	95032.2	35986.3	70499	38175.1	86301.9	33739.5
478	550.872	23.6499	tetrahydroxydimethoxyflavanone (dihydrosyringetin?)-(acetyl)-O-h.	f	175024	56515.9	198066	25413.7	331573	64585.1	238449	30610.1	378285	44419.4	291940	37643.8	285938	66021.1	110204	53989.6	102695	33201.3
479	488.886	23.74	cyanidin-(acetyl)-3-O-glucoside	ac-ac	127692	82626.1	118955	34093	170814	33543.8	120174	38264.8	112587	17387.2	124103	41113.9	146435	54956.9	103249	50242.6	95733.1	43207.9
480	608.869	23.7846			1.86968e+06	277351	1.24301e+06	531404	1.59197e+06	169896	1.73279e+06	842555	1.58858e+06	211766	1.79048e+06	687272	2.14986e+06	788135	2.0149e+06	325587	2.20664e+06	665503
481	609.716	23.7858			391589	53275.8	301746	85474.3	366186	50526.6	369407	161294	352023	55619.3	382169	105048	478809	218124	396274	98901.3	427358	126765
482	610.804	23.7948			114517	30750.1	100112	48546.3	119002	56504.7	121784	61944.5	125259	27406.7	121882	43667.9	148901	71107.5	159951	33528.5	165105	36507
483	498.898	23.7989			151341	85805.6	145374	54689.4	125118	24880.7	100676	39123.7	139326	36604	135452	39415.8	134686	26505.4	148156	91705	86185.6	21540.6
484	566.896	23.8485			108241	38820.1	99524.6	42389.2	119394	28549.3	109547	42661.8	132787	24152.4	145819	42116.9	132360	48720.9	97360.2	39085.1	145901	30846.8
485	520.814	23.8819	petunidin-(acetyl)-3-O-glucoside i.	ac-ac	96812.6	61555.8	63031.7	32055	122973	73064	123564	44077.7	186971	74305.4	194845	37773.4	146147	57597.4	75436.8	28307	102751	107204
486	418.988	23.9632			331900	73716.7	363880	48900.3	483529	120717	392891	130405	598584	182398	468069	56373.2	437581	103879	403158	101436	430919	123999
487	448.996	23.9657			9.22495e+06	9.88995e+06	1.2553e+07	8.77837e+06	1.72279e+07	9.6467e+06	1.10936e+07	1.00935e+07	833033	103406	9.81565e+06	1.23217e+07	956996	97664.3	9.28626e+06	9.29539e+06	728067	112041
488	576.797	24.2156			247050	149233	294176	166053	218246	95681.7	302056	141386	141142	75195.2	383895	91405.8	192139	108543	310624	157185	291379	203537
489	577.817	24.2537			66857.5	61095.4	84376.1	54152.2	77740.4	40677.2	85427.8	42775.3	46351.5	30306.8	121561	35856	44871.7	25141	94336.5	42329.6	99168	63200
490	525.818	24.2792			107746	59963.2	66479.7	36160.5	103721	45445.1	225293	127526	240639	126036	166824	66973.5	194785	129187	194982	71235.3	267443	141215
491	518.818	24.4418	petunidin-(acetyl)-3-O-glucoside	ac-ac	89366.3	42230	131155	55235.8	96555.9	34046.8	62451.5	31429.4	89688.2	53020	97138.9	26118.6	86297	47046.9	115054	61390.6	55378.7	35770.9
492	546.855	24.4563			97026	47764	88526.9	55210.3	65097.5	37288.4	65702.9	31457.1	118517	33700.4	113836	70409.1	111978	62309.6	81703.8	46150.4	79498.7	29510
493	488.77	24.4928	cyanidin-(acetyl)-3-O-glucoside	ac-ac	181889	65065.2	121836	42989.9	147767	81484.4	87056.5	38201.5	154426	86058.8	64389.5	37708.3	155370	88152	129919	101893	95586.7	46718.7
494	530.76	24.509			90778.9	46856.1	86874.4	47550.4	73413.2	39155.6	92194.2	62461.2	104754	53465.1	76661.4	38835	80105.4	39674.4	104080	50529.9	69489.1	45288.3
495	463.784	24.5777			6.80411e+06	1.07827e+06	5.20697e+06	1.074e+06	5.27101e+06	733832	4.49e+06	734418	4.32473e+06	751925	3.43108e+06	1.4249e+06	5.65557e+06	1.88814e+06	5.66206e+06	1.2149e+06	4.3931e+06	1.13603e+06
496	464.828	24.5789			1.67548e+06	219486	1.12465e+06	369650	1.36204e+06	211222	1.48308e+06	365104	1.26665e+06	232497	1.5278e+06	263681	1.83922e+06	271735	1.67883e+06	193520	1.60206e+06	401656
497	462.905	24.5824	quercetin-3-O-glucoside	fl	4.18421e+07	4.06168e+06	2.9595e+07	6.30906e+06	3.16743e+07	4.74587e+06	3.03473e+07	7.17122e+06	3.06153e+07	5.60084e+06	2.7227e+07	2.51251e+06	4.11468e+07	5.47462e+06	3.50985e+07	6.36419e+06	2.69869e+07	3.35836e+06
498	465.829	24.5909			139104	76946.1	108582	54540.6	122905	44417.7	151969	48806.2	118473	83163.8	211824	85199	150197	55264.2	138585	102186	164061	69887.7
499	927.767	24.6033			202292	96637.9	144478	59449.9	158294	51085.7	129961	64807.4	103686	71706.2	124906	27164	183290	47472	131604	45182.5	159800	76734.4
500	926.767	24.6086			345345	103931	268944	79207.9	248224	97149.6	297212	111448	325268	117560	236389	63814.6	426032	159988	380097	138801	257145	72080.3
501	913.833	24.613			146058	84087.6	112274	64881.6	105730	88279.3	107989	76775.4	133947	42580.6	133489	51499.2	82522.4	55644.2	117240	61636.3	117738	55738.3
502	941.706	24.6229			157514	70986	94214.4	92379.2	93711.1	45853.1	106145	49242.8	95440.4	89725.3	80179.2	52008.1	128515	70784.6	142165	81474.7	164922	102089
503	940.732	24.6246			307336	73432.1	180039	94341.9	283033	124474	221726	117540	277990	111894	257084	36460.5	335838	132010	246803	99536.5	174920	96799
504	912.782	24.6304			249017	54150.6	253244	72708.6	279626	98583.7	285064	99228.3	298135	192617	236858	23115.5	251631	75983.9	265897	87706.5	216352	62209.4
505	954.734	24.6476			84364.9	70244.6	71939.7	43152	86023.3	45793.1	99121.2	80414	52189.3	45200.9	73642.4	61101.6	129009	69561.8	98500	77374.7	112106	60348.4
506	112.859	24.6537			52413.3	32260.4	39451.6	17575.7	42486.4	43860	43721.8	21240.1	45551.8	18731.8	36253.7	10534.6	36059.9	21887.1	71918	38254.8	27429.2	12040
507	478.81	24.6604			833619	192084	546893	223745	643462	258629	730016	293672	1.01879e+06	275700	905859	405770	829188	379550	919441	319107	866989	269583
508	477.754	24.6606			3.65659e+06	563472	2.65429e+06	726776	3.38745e+06	633039	3.06013e+06	682318	3.38181e+06	333632	2.92184e+06	451877	3.68679e+06	1.04694e+06	3.43677e+06	292362	3.19722e+06	538342
509	487.771	24.6609			568739	140244	490244	138298	533972	171759	293308	128728	442763	242094	456169	39333.1	353577	160630	356183	131444	318042	255387
510	476.824	24.6654	quercetin O-glucuronide	fl	1.9821e+07	3.13182e+06	1.36611e+07	3.26339e+06	1.68552e+07	2.0622e+06	1.42759e+07	4.00986e+06	1.63286e+07	1.48927e+06	1.55347e+07	2.25963e+06	1.76054e+07	4.52554e+06	1.61819e+07	488939	1.67317e+07	2.96908e+06
511	928.789	24.6664			35840.5	28413.1	30965	31787	37284.9	31663.1	48981.9	57885.4	53822.8	56236	39033.2	33505.8	50615.8	28572.4	53154	38619.6	50821.9	91388.9
512	898.818	24.6677			552312	181077	512918	120111	649277	311136	609167	194665	734436	325420	733797	308668	587646	302650	546487	163376	587127	145956
513	899.803	24.6689			246099	92391.1	193379	74935.5	264586	133583	235108	154265	286948	55249.3	348263	136661	183618	75725.5	178775	66356.3	223377	175574
514	450.923	24.6724			859231	233653	863710	169689	1.04056e+06	404742	802006	161599	1.03676e+06	212708	956530	142393	1.01929e+06	207217	782791	156859	860110	200457
515	479.794	24.6778			121043	45431.5	106106	90116.4	123774	68103.5	105998	36441.9	166368	72072.5	137261	58287.7	118879	77320.8	78038.9	51539.7	105522	41259.7
516	900.809	24.6815			81759.5	66978.8	58895.8	56819.2	114274	51474.6	75262.3	51503	160944	33598	113931	31235.8	82453.9	54449	117803	59191.7	73433.8	57851.1
517	451.915	24.6839			109098	74130	85790	57159.8	146728	72939.6	87293.6	52082.2	109815	65645.6	66855.1	41483.4	104461	87700.8	116435	80206.2	108584	52086.6
518	449.86	24.6868			3.47779e+06	631448	3.46614e+06	332112	4.1379e+06	502109	3.64479e+06	615893	4.53444e+06	735710	3.90444e+06	410644	4.08055e+06	403091	3.57013e+06	686185	3.60845e+06	337766
519	302.895	24.6879			175857	78196.1	155331	94618.2	105059	56162	160179	106994	181196	97613.8	118948	55407.7	74211.9	36943.1	94919.2	59681	93536.4	82459.2
520	448.944	24.6892	taxifolin-O-desoxyhexose	f	1.89166e+07	2.50631e+06	1.82232e+07	852840	2.20064e+07	3.10289e+06	1.86834e+07	3.21636e+06	2.39534e+07	4.59346e+06	2.18873e+07	2.20786e+06	1.94011e+07	2.20153e+06	1.80553e+07	3.93488e+06	1.85363e+07	2.23746e+06
521	486.799	24.6988	pentahydroxyflavanone O-desoxyhexse chloride adduct	f	2.26285e+06	335151	2.10399e+06	167317	2.4251e+06	663870	1.52316e+06	188578	1.86727e+06	413921	1.67974e+06	145396	1.92016e+06	217986	1.41498e+06	271525	1.4064e+06	243694
522	484.824	24.7071	taxifolin-O-desoxyhexose chl.add	f	5.78073e+06	812120	5.54717e+06	472864	5.88583e+06	634276	4.00259e+06	565280	4.79588e+06	850064	3.95679e+06	649907	4.56105e+06	451892	3.75214e+06	659459	3.45373e+06	433257
523	485.803	24.7155			1.40447e+06	279043	1.49115e+06	174212	1.54988e+06	178702	1.08647e+06	247817	1.35535e+06	209783	936893	263627	1.25214e+06	177106	989780	270057	872161	217881
524	511.809	24.7223			938778	202708	977273	213269	1.2737e+06	236286	1.97645e+06	312782	2.53748e+06	540497	1.09781e+06	132773	1.65005e+06	832807	1.85651e+06	343002	1.81387e+06	228646
525	512.849	24.7702			255969	239638	214078	104769	316697	160179	356325	257768	542203	153042	406257	199793	491161	253022	479987	151786	327722	129914
526	516.792	24.792			157469	68897.4	148220	81498.6	125662	86408.2	77119.2	50890.2	216246	132437	581648	127501	218090	140038	154860	116514	203413	95792.6
527	404.982	24.8124	piceatannol glucoside	st	78473	52702.4	107696	71203	118251	37727.5	226635	53516.7	275133	56095.2	170160	127221	214518	173295	148299	69265.7	118355	47431.1
528	513.818	24.8213			55772.8	31363.6	46630.2	27305	34836.1	17688.6	90353.5	104970	93489.6	30457.8	89678.9	31629.5	117042	66332.4	73905.6	34500.3	82181.5	48515.3
529	517.834	24.8501			33127.8	21178.3	27611.8	19571.2	40542.3	24248.4	38470.5	27887	70034.3	71674.6	135591	90190.3	67418.1	51498	31320.2	22086.1	54701.4	34595.5
530	522.902	24.8625			62763.5	35752.4	78632.1	44858.7	55835.6	39796.4	67060	34850.7	37915.3	17520	95452.8	56319.2	70355.4	31170.7	83237	45320.7	100612	107839
531	564.936	24.8741			88572	53861.9	86179.8	43969.6	93451	52968	92418.2	34939.5	99505	56942.5	127186	91259.2	130616	59836.2	107259	35199.9	95155.7	44030.6
532	470.853	24.8857	oxidized resveratrol dimer	st	43920.1	23877.7	64548.9	38597.1	49915.9	34088.4	50818.4	32878	64771.4	51875.8	265716	86138.7	44625	37330.9	86457.5	78241.4	61559	23789.4
533	440.989	24.8866			122791	65210.9	118875	69069.3	80506.3	59804.7	136885	53543.4	176723	58366.8	123589	67235.4	193200	110655	142358	89535.3	184371	125799
534	648.761	24.8902			53084	43036.7	92022.9	76784.4	23465.4	15649.2	38181.1	24532.9	45161.1	38584.4	33581	38754.2	27226.3	9696.45	42206.9	36945.6	33477.1	14544
535	493.805	24.8937			303968	90167.1	193059	52605.8	246571	60702	195639	53002.6	189108	57603.8	280054	45001.5	241736	70435.6	252251	91873.7	239289	54863.3
536	492.815	24.895	trihydroxydimethoxyflavanone O-h.	f	1.1315e+06	244723	1.08581e+06	196395	1.37572e+06	72494.4	840213	146976	1.11821e+06	187905	1.23017e+06	152858	1.15056e+06	254944	1.05661e+06	199400	850235	88017.6
537	434.937	25.0516			198424	160480	209849	101757	181787	105399	177082	56994.2	166205	66107.1	221756	86347.3	169832	108220	154784	87269.4	154331	69419.2
538	444.94	25.2188			72236.2	31727	81027.7	21010.4	91441.9	38077.2	50563.2	27152.3	28228	24052	74429.8	63724.2	69071.1	53536.7	70017.7	61790.9	61207.8	36484.3
539	562.862	25.228			73216.4	38912.2	88444.7	33727.1	121460	24847.4	105197	38550.4	141338	72669.1	180495	24802.4	103771	44191.9	70543.5	41583.3	95563.8	54502.5
540	242.863	25.2762	piceatannol	st	23955.5	30474.9	122308	45791.2	363097	151373	391145	94031	945335	265174	2.90183e+06	1.18247e+06	544485	342575	298226	231261	1.57763e+06	367893
541	466.933	25.2794			42341.3	33265.3	32920.3	20996.4	51542.2	28705.3	47574.9	31851.2	36340.9	26389.1	112874	110777	39077.3	27670	56492	35683.4	43224.5	23710.4
542	243.869	25.2859			9084.28	6297.94	21608	11360.6	57572.3	29034.1	44302.4	25505	129407	41982.8	390636	147392	72441.2	41413.8	30589.6	19214.3	182831	64449
543	560.923	25.407			299428	63036.5	299201	26542.8	302714	78782.4	286775	56488.7	311025	22614.1	359481	52518.4	338256	62438.8	286451	58102	324359	46842.4
544	199.888	25.5222			8897.13	7855.15	9582.01	8145.06	6022.44	4284.85	3884.97	1597.93	50305.1	62449	151242	197333	11847.7	7335.77	5374.52	3584.69	14781.7	8465.65
545	296.944	25.611			7776.15	7334.01	4734.16	3384.63	8352.08	6308.26	8567.39	7553.88	24175.4	16989.7	114768	139417	12157	7819.85	7469.1	8193.69	11657.9	9041.35
546	548.956	25.6344			129612	19141	99884.3	26860.2	113471	19269.9	123150	21057.6	138157	28157.9	162491	9585.52	131984	38543.6	116982	33972.9	122148	32048.5
547	433.837	25.656			268970	74756.3	229596	49828.2	261338	29033.7	201355	15490.3	245675	37464	223640	43701.9	303640	96803.9	265678	41340	282059	97726.9
548	432.92	25.6597			1.79632e+06	386591	1.2713e+06	264839	1.59353e+06	106155	1.22268e+06	112638	1.50331e+06	139006	1.41245e+06	80288.1	1.9154e+06	213787	1.59712e+06	135915	1.70037e+06	531023
549	362.948	25.6877			180964	44078.6	132346	28268.3	160540	29461.3	87374.6	38943.6	173023	45562	148664	31059.6	138592	43085.1	104799	13824.8	123225	27616.6
550	656.845	25.744			92772.6	14149.8	136780	23587.7	140559	52943.5	154967	23371.2	213682	27186.1	182808	25708	160855	40306.9	131629	32888.8	141856	40705.2
551	640.822	25.8481			69616.8	15248.1	121302	9824.82	202168	52745.6	95270.1	12358.5	189032	42307.6	188280	33086	146603	51836.3	42802.2	10468.4	50486.3	18357.1
552	445.027	26.016			56917.2	18154.4	79165.5	20510.7	87780.8	23328.3	59759	17239.6	54477.8	21404.4	135922	11508.6	113233	44175.6	72738.4	19384.5	64695.8	17793.9
553	455.049	26.0778			195808	24810.9	226313	28655.1	272755	71072.4	364829	75941.5	422935	139071	1.03301e+06	189575	628662	241166	376779	79015.9	558683	115929
554	456.007	26.1219			47209	20966.3	49599	16335.2	61913.9	25149.6	81732.1	17989.5	101829	17518.3	178670	30695.2	133744	49147.5	79610.5	11694.8	101472	34103
555	608.839	26.1589	delphinidin-(coumaroyl)-3-O glucoside, cis isomer i.	ac-c	948761	100938	801315	155916	802088	187211	916888	208942	1.08261e+06	265639	155423	21995.9	958821	365903	854471	181068	151114	25001.6
556	609.763	26.1699			235948	32665.3	212598	24770.8	190444	46716.8	201554	29509.6	226906	48929.6	42689.4	13233.4	208149	49646.3	204161	34427.5	38724	20461.5
557	446.933	26.5096	kaempferol O-hexoside	f	3.41687e+06	224180	1.95148e+06	769244	1.78555e+06	589182	2.40774e+06	655129	2.34486e+06	849512	2.00298e+06	653228	3.54244e+06	775049	2.81639e+06	902076	2.61791e+06	1.05865e+06
558	429.072	26.5096			846858	90894	1.06038e+06	92228	952132	88368.2	766305	98634.3	946968	101496	945997	60572.4	898651	150895	832339	157467	719675	51796.5
559	430.044	26.5119			182398	38215.5	200923	34695.6	184285	20662.7	163303	30888.9	170052	7838.38	183271	27359.1	183890	20302.3	175567	52275.3	155613	23558
560	626.827	26.5191	delphinidin-(coumaroyl)-3-O glucoside, cis isomer, chl.add.	ac-c	104045	32334.3	87917.5	45633.6	131804	33610.9	101897	54086.4	147378	96046.4	138162	66620	133217	43386.2	96645.9	50678.4	95686.8	44777.5
561	425.957	26.5629			216677	54650.4	159293	24624.5	162033	39968.4	139490	46433.3	144543	31971.1	155354	22120.4	151799	37719.2	150279	32282.2	124988	41507.6
562	424.952	26.5749	ester catechin/epicatechin-dihydroxybenzoic acid	p	796609	122005	629404	168257	739616	95232.1	684524	160645	714787	149598	598790	71180.5	740748	149486	748759	65032.7	672561	188945
563	435.974	26.5983			100781	36693.7	94639.7	32141.9	127431	32354.6	105849	19109.1	135124	19028.5	141261	17769.2	105280	32101.7	109288	38683.3	87365.5	30894.7
564	447.817	26.6031			641276	75802	523794	405399	871461	787695	389937	92134.6	412950	152913	577568	480436	617370	155487	482521	136013	421035	190861
565	503.896	26.6275	peonidin-(acetyl)-3-O-glucoside i.	ac-ac	129857	50342.9	83706.8	43355.4	147987	66319.5	119421	60896.2	178879	71157.8	132064	87539.9	141952	88323.3	167566	79495.1	152353	42464.5
566	520.875	26.7079	peonidin-(acetyl)-3-O-glucoside hydrated	ac-ac	273281	84483	222210	124019	314702	126546	260082	48127.5	311378	86617.5	294502	54732.8	283025	102499	287479	70110	273969	39572.3
567	502.896	26.7503	peonidin-(acetyl)-3-O-glucoside	ac-ac	542380	99301.1	510285	69700.1	805697	165892	547802	55223.6	706691	83814.8	585693	60280	658585	81184.5	626622	171847	573333	92195.3
568	487.857	26.7619			102522	59353.3	138149	41389.8	120297	55419.6	189646	33301.8	240922	73988.4	120230	52966.7	180941	78165.2	275125	47863.1	283488	120601
569	346.951	26.8711			86139.5	21722.9	77822.4	46430	204177	41021.8	115464	58166	206189	60206.1	102898	24941.7	107376	64865.2	70733.5	26964.2	143965	26637.9
570	460.889	26.903			636684	132573	440956	155600	406585	70910.2	326770	69529.1	326241	51095.6	314420	41816.7	447777	151915	359640	129448	360687	91219.1
571	488.872	26.9092			84859.6	39512.5	97113.8	37856.1	93431.9	20349.1	60452.7	24526.2	89195.5	43814.4	83418.3	50785.1	113314	69671.1	85584.4	37291.4	118983	51512.3
572	533.87	27.0285	malvidin-(acetyl)-3-O-glucoside i.	ac-ac	119887	78566	92816.3	44913.7	201449	140852	150894	111442	160492	64704.3	233598	99686.8	130614	80815	161278	105661	130632	75096.5
573	550.861	27.0397	tetrahydroxydimethoxyflavanone (dihydrosyringetin?)-(acetyl)-O-h.	f	901869	109319	778167	85613.8	999802	320097	851698	82370.6	1.08608e+06	206813	940383	93407.6	868256	203434	759711	157720	883209	152653
574	532.868	27.0444	malvidin-(acetyl)-3-O-glucoside	ac-ac	1.31215e+06	96841.4	1.07618e+06	72474.5	1.40831e+06	349085	1.13292e+06	150590	1.48027e+06	178409	1.30376e+06	114538	1.22865e+06	224085	1.06809e+06	174605	1.10695e+06	150459
575	296.975	27.0701			6377.55	2660.43	4990.64	2379.09	5680.39	2478.34	5857.75	3146.8	24478	19493.6	108607	143922	9884.53	7578.44	8349.14	4838.46	11556	7100.79
576	434.964	27.0725			466838	106160	464995	164004	348440	174523	535340	185315	572055	165822	658699	138955	446308	203719	416737	211764	446414	57889.5
577	592.843	27.2729	cyanidin-(coumaroyl)-3-O glucoside, cis isomer	ac-c	766547	391295	713381	265206	156827	40513.2	399589	369719	156988	22645.8	195326	77982.3	279872	119641	705366	489196	266824	94346.6
578	451.907	27.3333			269059	50969.4	219313	27731.8	223830	21799.4	202641	22987.9	254856	38307	212765	48119.6	256103	35298.6	234007	64994.8	214506	41257.2
579	450.929	27.3383			1.45106e+06	275127	1.15226e+06	179880	1.46966e+06	82556.2	1.11251e+06	114930	1.41128e+06	94680.3	1.16606e+06	158977	1.41951e+06	180852	1.29556e+06	223427	1.25659e+06	180076
580	566.865	27.4477			176141	60123.5	166910	52226.1	187272	33548.7	196881	23124.6	166463	26759.7	193623	28011.5	231264	62497.3	184524	39770.3	202531	44700.6
581	486.853	27.517			511473	96487	353435	129261	516237	69836.5	247518	96347.6	373189	151572	422500	108670	549555	148368	366132	101322	314797	106355
582	389	27.5394			18517	11213.3	51959.8	40489.7	42511.5	26391.3	211163	53962	401803	136777	26453.4	11862.5	179700	121511	84670.9	25893.3	12841.2	6536.47
583	438.94	27.5647			182406	129697	218364	206273	194064	152330	519964	188165	127673	104992	443903	392720	182854	157129	135655	79669.3	734865	819605
584	511.842	27.5681			80315.4	32378.5	90127.8	29147.2	120915	34727.7	260823	29612.7	447267	57128.4	201428	89133.2	317637	172063	287611	46797.9	424912	113733
585	449.866	27.5744			349875	73320.9	276266	49558.2	344225	57247.4	237535	55251.1	397617	40760.1	298835	40157.3	376736	105836	316975	56255.7	287542	68294.3
586	448.891	27.5755			1.94537e+06	621306	1.80654e+06	243047	2.07327e+06	150672	1.74821e+06	200996	2.14141e+06	689853	2.17005e+06	215772	2.39332e+06	586065	2.17287e+06	228449	1.99853e+06	370325
587	484.834	27.579			919869	249754	779110	93375.7	892892	102001	653647	66621.5	880471	131124	1.03116e+06	83824.5	947861	194990	753015	96641.2	743770	118175
588	485.836	27.6279			185028	58535.9	217272	96052.4	195791	77424.2	175974	67639	209510	63781.3	186228	58904.2	200279	68927.2	144347	60464.3	172825	79667
589	439.911	27.6525			46225.8	32892.6	48871.5	41459	37125.5	20998.3	68730.4	42371.5	20945.6	21253.8	52824.9	32216.6	40857	20933	41585.8	30478.9	108089	141636
590	434.956	27.7565			467977	119482	515485	60331.7	608235	111137	483252	236599	375626	345228	691492	71476	368207	170395	528019	170308	332309	133264
591	446.921	27.8158	quercetin O-desoxyhexoside	fl	1.76369e+07	784276	1.11736e+07	3.05039e+06	1.18904e+07	2.07085e+06	1.2292e+07	2.35684e+06	1.33957e+07	2.80019e+06	1.15486e+07	1.66059e+06	1.77292e+07	2.93526e+06	1.50278e+07	3.11903e+06	1.33369e+07	4.22191e+06
592	447.761	27.8242			2.70191e+06	306321	1.86883e+06	469451	1.89834e+06	312117	1.76569e+06	304437	1.86958e+06	270696	1.66569e+06	244712	2.51888e+06	310486	2.19763e+06	558436	1.91014e+06	492425
593	514.802	27.8267			143670	58677.4	102133	30283.3	92643.4	63471.1	120365	51882.8	133380	45534	109330	46990.8	160044	86662	164217	58491.9	117691	55054
594	509.806	27.8327			219637	55775.1	179336	42824.3	261777	60484	492694	66917.8	768267	125952	415067	42701.5	569166	268714	585468	73725.2	670781	162067
595	510.816	27.84			75229.9	36107.9	40907.1	17288.4	78121.4	36983.1	147139	58339.1	173378	68429.8	121372	35968.1	187131	98121.4	142495	49412	150436	52746.2
596	483.809	27.8435			175283	63107.9	163272	44146.7	170290	52066.2	110914	56477.4	130924	57398.2	124408	55805.4	172003	54342.8	113115	46788.9	106649	60341.6
597	482.803	27.8578			540969	128328	464049	51827.1	619510	76007.7	400552	60005.6	496307	54754.1	469768	67340	586154	132458	443847	77229.9	498352	108498
598	186.871	27.9662			16477.6	11768.5	15789.8	13106.6	10837.6	5760.69	10737.9	5358.5	107182	154481	61084.5	56153	7402.15	4734.33	10594.7	4755.61	10249.4	11721.6
599	610.806	28.086			210082	78358.3	161317	79217.6	305774	101355	202444	52286.7	448005	223357	238082	56344	345738	129260	220425	67033.6	145994	77937.7
600	460.861	28.1004	tetrahydroxyflavone (kaempferol) glucuronide	f	638597	77591.5	414233	156195	473652	73032.9	511301	104000	426314	75398	452189	74677.3	684508	201944	516001	112494	439676	104284
601	608.809	28.2277	delphinidin-(coumaroyl)-3-O glucoside, trans isomer	ac-c	2.15291e+06	241170	2.09492e+06	99666.5	2.60271e+06	472548	1.76791e+06	167735	2.3745e+06	143415	2.84589e+06	327163	2.0067e+06	562159	1.60591e+06	191422	2.25062e+06	449813
602	627.789	28.2339			75660.8	70098	110392	54760.6	141501	32567.6	125112	49124	119124	57357	172819	39172.9	118133	46848.9	83148.7	61875.4	120822	30807.3
603	626.796	28.2453	delphinidin-(coumaroyl)-3-O glucoside, trans isomer, chl.add.	ac-c	449962	117949	423098	49616.2	499492	123907	386870	54957.5	522779	36061.8	664541	100642	425373	153768	342401	46482.2	426891	90859.5
604	609.763	28.2511			632112	102699	550957	86047.7	692218	177344	407271	74521.8	625360	117212	703058	129089	599704	176136	445139	84488.1	613844	126944
605	592.815	28.3219			928486	247393	715850	180669	796471	98017	918918	103384	1.19979e+06	273943	162257	78881.2	1.0954e+06	216806	1.05746e+06	145556	260198	97437.9
606	593.793	28.3524			268012	71470	260235	68512.9	254391	80402.3	263774	60503.2	315561	103034	62894.6	10015.2	271903	62095.2	311223	69089.3	73555.8	28655.4
607	468.836	28.3592			241568	60816.3	259118	40301.6	262115	54474.8	164769	70997.4	201492	81682.9	181656	50769.7	227214	80206.1	165369	44005.4	157547	37832.6
608	469.822	28.364			101967	51522	74435.8	45480.2	84199.7	41098.3	33930.2	16986	64419.9	31829.3	70782.7	28882.7	71703	18147	56491.2	19590.1	33846.3	24506
609	432.965	28.3701	tetrahydroxyflavanone O-desoxyhexoside	f	1.39639e+07	2.07767e+06	1.27094e+07	1.26468e+06	1.50339e+07	2.07684e+06	1.42665e+07	2.29437e+06	1.92203e+07	3.00027e+06	1.69716e+07	1.09913e+06	1.62449e+07	1.82528e+06	1.40701e+07	2.62565e+06	1.54362e+07	2.99967e+06
610	496.831	28.3749			49225.9	27004.8	62792.7	26744.9	84634.1	47938.2	201817	70550.2	255986	55527.3	199443	37603.9	170211	78979.8	141709	65354.5	278037	117767
611	495.841	28.3833			303556	68653.8	245487	41228.5	364357	142665	798920	166888	1.22473e+06	176404	743494	99544.6	808511	397931	706326	145112	1.03171e+06	198326
612	433.834	28.3907			2.19211e+06	345978	2.08715e+06	186758	2.31807e+06	383220	2.04178e+06	379641	2.67875e+06	580583	2.24507e+06	206638	2.49513e+06	356774	1.88516e+06	297294	2.29888e+06	318420
613	500.829	28.4039			114828	48619.1	131728	52139.5	154627	28261.2	204285	55744.5	235814	44889.6	184423	78583.8	174990	86515.7	226025	36448.5	187116	75444.2
614	477.819	28.5416	dihydroxy-dimethoxyflavanone-O-hexoside (isorhamnetin-O-hexoside) i.	f	853860	203006	543751	140123	826235	92106.1	667224	131044	783296	172421	859997	115054	1.068e+06	230420	876128	153947	908602	447469
615	476.893	28.5478	dihydroxy-dimethoxyflavanone-O-hexoside (isorhamnetin-O-hexoside)	f	4.39886e+06	757237	2.95046e+06	484017	4.15868e+06	465724	3.75468e+06	665762	3.96788e+06	1.26154e+06	4.41189e+06	480759	5.32767e+06	662444	4.58893e+06	348572	4.84925e+06	2.30587e+06
616	507.826	28.5831			234152	63697.9	267529	32352.3	314681	99368.8	191044	68437.1	308920	45556.3	331053	71460.9	259879	55028.2	209295	85951.6	278250	60212.4
617	506.853	28.5903	triidrossidimetossiflavanone O-h. ?	f	1.0741e+06	123362	1.07469e+06	108309	1.51657e+06	238839	1.10015e+06	148776	1.49519e+06	196357	1.60627e+06	180164	1.31571e+06	245767	1.05427e+06	162584	1.30115e+06	222752
618	438.922	28.8089			108102	48790.9	90136.3	38902.2	132049	81813.8	322527	245547	134288	107033	150154	105634	121668	70003.1	136039	81338.5	743526	968322
619	623.789	28.9999			200405	36523.4	188626	34752.1	164355	52905.4	167048	15038.1	206799	32377.4	50397	16450.9	204066	30138.5	159648	38194.9	48905.8	13477.3
620	622.834	29.0084	petunidin-(coumaroyl)-3-O-glucoside, cisisomer	ac-c	703852	139802	619540	141832	614528	177699	783143	148559	964771	239797	168127	32589.6	754875	361874	696730	190047	150639	33588.9
621	499.883	29.3045			25069.4	18193.3	45126.7	41271.4	62066.4	16212.6	72017.6	27615.4	124043	48298.3	239724	95945.4	108989	116123	50565.2	49334.8	133324	116631
622	452.945	29.3199	e-viniferine dimero	st	88173.7	81761.8	183679	180488	237787	34138.5	361850	83851.9	583349	185838	1.15887e+06	407282	499137	541880	229874	194993	574534	565439
623	453.946	29.35			29505.6	25396.5	41814.3	44461	60219.4	14896.7	96554.7	25534.5	130619	63963	255179	99664.9	120960	109995	66773.7	49939.2	126036	117397
624	728.789	29.4079			118482	91278.6	112315	99917.4	100455	38478.1	115624	74437.7	41928	28346.6	126253	24966.4	59391.6	38233.9	108986	57357.4	98372.2	88683.8
625	498.923	29.4487	e-viniferine formic add.	st	75082.8	73358.8	139043	127389	134881	44704.1	194822	26877.6	331228	149045	738556	205092	271481	277307	146109	133620	432183	410218
626	316.898	29.5141			247952	69444.2	171969	35752.5	336249	117835	153872	47384.3	172194	31828.3	184383	9771.42	184240	89505.9	192832	56208.8	155128	37428
627	690.793	29.5176	malvidin-(coumaroyl)-3-O-glucoside, cis isomer, hydrate, chl. Add.	ac-c	67168.6	25800.5	97551.3	14295.8	148185	60074.7	50944.2	14322.9	76867.1	38354.4	56094	34763.5	88657.6	59405.4	26117.5	10925.3	24007.6	15372.9
628	416.918	29.5457			247915	58514.9	126797	63121.8	176795	49384.7	158935	56356.7	189764	49934.8	172289	26797.6	224692	58204.9	202025	34140.2	159776	52781.9
629	654.87	29.5544	malvidin-(caffeoyl)-3-O-glucoside?	ac-c	470441	133184	758827	81113.4	1.66537e+06	428316	739208	70964.8	1.64902e+06	153289	1.79183e+06	96132.5	1.1048e+06	302461	310354	67865.9	429581	112611
630	390.982	29.6161			42682.7	29490.5	104458	90514.3	58441.2	24539.2	76255	24326.8	97942.7	46984.3	21086.2	9288.85	97978.5	69010.7	70809.2	32720.2	26711.7	9119.31
631	655.779	29.6535			150611	46396.3	207432	35439.3	416616	133520	189073	20189.3	368531	66890.3	406845	69225.8	289251	67352.2	111084	26733.1	137011	29276.4
632	425.901	29.6942			206991	104598	308396	225349	206233	47409.3	207756	64422.6	337185	92117.4	112511	38817.2	275711	145620	209050	62463.3	90551.4	22276.4
633	389.906	29.6943			232695	120846	463226	389603	268093	63951.9	402506	65891.9	667713	237732	144987	22833.5	496916	379770	331514	134006	135021	64244
634	424.926	29.6955	trans-resveratrol-O glucoside chloride adduct	st	951129	503507	1.45707e+06	1.02519e+06	882955	156541	1.12644e+06	140476	1.75e+06	389137	548101	136727	1.48704e+06	954622	950258	232685	389504	69627.5
635	427.881	29.6955			71637.3	41019.2	112359	85947.6	58262.2	32342.2	79769.5	29061.2	102186	17223.3	38205.1	39121.2	81332.2	41848.3	55830.1	25038.2	31046.1	7334.25
636	426.91	29.699	trans-resveratrol-O glucoside chloride adduct	st	355217	152032	579836	408997	347594	44675.6	361920	67336.1	648350	147466	192742	55362.3	520118	344435	313522	80569	151550	52300.7
637	388.954	29.7003	trans-resveratrol-O glucoside	st	1.32149e+06	747283	2.39071e+06	2.03431e+06	1.55114e+06	296587	2.4025e+06	300297	4.04223e+06	955322	802787	211360	3.30312e+06	2.6124e+06	1.98901e+06	569950	637111	175158
638	438.906	29.7086			83751.6	34385.8	94188.9	26788.1	113262	65593.6	273996	197223	79080.5	21437.6	161869	102545	118376	75794.3	135260	84306	765116	984669
639	451.909	29.7095			73217.8	34795.2	108534	99349.5	98647.5	30568.4	310388	88862.2	674380	161385	144427	25432.6	458709	359056	241017	76858.7	149991	22789.9
640	226.856	29.776	cis-resveratrol (fragment of cis-resveratrol-O glucoside)	st	80498.3	49726.5	138864	103713	97725.8	29480.9	155204	27892	245280	106585	60688.5	20903.4	158129	98272.3	116208	51375.8	41428.7	13015.9
641	439.898	30.2488			45927.3	72254.7	29530.5	9469.45	34736.7	53960.1	43664.2	36572.1	11873.7	6634.72	28988.9	18706.8	20089.6	17982.1	26168.7	15556	143258	204625
642	418.97	30.339			47684.2	16773	139861	46312.6	139606	31459.1	319380	87024	555733	251521	59453.4	13101.6	268923	163709	175970	52720.4	67275.9	25205.8
643	404.963	30.4422			8339.87	3249.15	10792.9	5286.82	14274.8	13109.4	56401.7	24305.4	91388.6	46537.9	16866.9	7180.87	87363.8	88851.7	35260.8	17346.8	8640.61	4825.83
644	592.946	30.5996	cyanidin-(coumaroyl)-3-O glucoside, trans isomer	ac-c	3.69276e+06	609511	3.21641e+06	222768	4.45563e+06	563926	3.28574e+06	353728	3.96105e+06	263197	4.56707e+06	568880	3.99157e+06	645811	3.60292e+06	418256	4.4132e+06	905430
645	611.835	30.5996			149828	50910.3	138647	37391.4	206111	34098.4	144398	49771.2	197245	31925.9	170593	30415.3	184871	39603	164266	30683.3	172644	39424.1
646	594.816	30.5997			241249	26957.7	230522	33341.4	263051	48150.3	180877	69030.8	199115	44617.2	254228	69918.9	221830	32114.2	223480	35714.5	254044	57014.2
647	454.983	30.601	e-viniferine i	st	47148.8	11444.8	60418.4	28392.7	52797.1	30002.8	74441.6	24570.4	133827	66773.4	116871	99536.4	80941.8	51760.5	51219.6	38204.5	55361.6	20799.5
648	593.745	30.602			778781	155604	726754	58122.7	932660	89865.9	641373	67032.5	878500	34456.3	843750	112980	857183	178163	723657	101773	795281	120347
649	610.855	30.6105			525830	130600	444396	52045.6	697800	127556	521873	77434.9	642602	72369.9	771343	167005	594126	123472	505478	51738.3	691892	138976
650	440.836	30.9906			37517.3	34221.4	40460.7	32365	29231.4	17138.8	53592.8	16479	126482	21268.1	46299.4	25136.4	66766.6	61881.1	43914.8	19739.8	31122.8	34535.4
651	624.876	31.0541	peonidin-(coumaroyl)-3-O-glucoside, cis isomer hydrate	ac-c	701206	254394	714176	114508	1.58453e+06	518607	1.4696e+06	91003.7	2.43473e+06	254236	1.88233e+06	202466	1.6391e+06	576517	1.15593e+06	132776	871075	187898
652	660.781	31.0596			98776.3	28418.1	109684	46617.6	193232	87271.9	94507.2	52155	134778	28615.3	139553	27363.5	130506	27810.4	84914.1	38125.3	59391.2	47018.2
653	622.896	31.078	petunidin-(coumaroyl)-3-O-glucoside, trans isomer	ac-c	2.31637e+06	258224	2.06143e+06	184795	2.47785e+06	541841	1.90656e+06	80452.3	2.34717e+06	140854	2.92403e+06	118579	2.03886e+06	463558	1.8034e+06	209197	1.74149e+06	1.33938e+06
654	625.836	31.0915			145180	32492.5	214611	69806.5	489105	170513	309608	108179	581025	95718.7	482851	77816.5	450165	144587	225257	59196.9	205202	74357.4
655	470.947	31.1351			523280	119575	500104	140836	585988	126184	388580	77702.7	438701	61806.3	690074	252573	424341	92712.2	320620	47014.7	538392	142458
656	623.865	31.162			576032	52758.3	556660	83699.5	608390	89706.2	424720	52758.6	566876	88385.4	740154	161448	522883	138186	417203	64836.1	579796	112626
657	497.943	31.1667			98132.2	31177.9	81637.8	31203.8	140292	56176.9	353778	156354	419562	90144.8	415218	119677	306726	140467	320531	131004	549745	172053
658	640.832	31.1669	petunidin-(coumaroyl)-3-O-glucoside, trans isomer, hydrate	ac-c	453046	84231.9	384843	48131.3	580490	180266	430497	52021.3	576545	55451.9	820114	73011.8	484093	121338	362738	51628.4	573103	127949
659	641.828	31.1693			143656	45586.2	124227	46139.3	167186	28522.3	137197	33760.9	149653	56942.8	206508	46401.6	137975	46848.4	92307.3	29530.8	160024	34912.6
660	472.935	31.1765			181475	45064.9	181748	20620.2	166755	52228.7	115074	20589.1	152531	27832.1	240162	91691.7	137673	36793.7	124070	38099.5	167704	28920.3
661	468.924	31.265			108065	20068.4	145181	28583.9	160462	19997.1	77068.5	35762.4	119469	31413.8	107029	17171.8	75494.9	24132.6	117800	22244.3	84598.5	36024.7
662	655.82	31.3042			231750	30419.3	171195	76801.6	312254	156085	392181	65854.6	620420	86716.2	89048.6	34779.2	411333	246875	258223	56515.9	119608	53330.8
663	438.908	31.4118	catechin/epicatechin der.	p	137020	107626	159638	134708	150672	91909.2	279570	174844	145412	14372.7	315051	115841	148077	109380	232687	145731	599756	641545
664	242.861	31.4229	piceatannol	st	19741.4	11445.5	109666	58212.4	214713	62076	840562	266572	1.69118e+06	421504	149359	58175.6	964287	736965	452660	289413	102780	29800.3
665	278.862	31.4235			5905.75	1990.78	17932.4	13094.1	41922.8	19817.7	113298	31192.6	255489	35014.9	17302.7	17322.4	154575	118935	57566.9	38045.3	28062.8	18783
666	654.857	31.4373	malvidin-(coumaroyl)-3-O-glucoside, cis isomer, hydrate	ac-c	943147	137165	1.1099e+06	179556	1.38761e+06	320079	1.40805e+06	225402	2.13355e+06	410157	321703	118822	1.57313e+06	705794	1.01128e+06	247345	150881	86464.2
667	498.927	31.4429			36652.1	25214.7	46621.2	24279.7	53396.8	47844.6	85832.6	49870.1	112004	31143.6	114298	75679.6	65187.4	44245.4	84122.4	39359.5	127873	31952
668	458.948	31.4471			95746.8	25459.9	97233.9	45923.7	98632.9	43003.2	140895	32931.6	138131	43101.7	184443	67446.2	119106	49753.1	104375	26636.7	154879	37921.5
669	642.807	31.4607			333933	56297.2	333300	46634.5	331753	64173.6	276718	63886.1	308101	43138.2	122201	26201.2	318601	72831	265559	33164.7	121035	44019.7
670	644.792	31.4668			196260	39390.8	193604	54832.4	156351	64270.7	151597	32966.4	132742	44130	57292.7	33908.1	181468	27268.9	146106	36713.5	45115.5	26526.8
671	226.86	31.4687			13205.9	14386.6	87173.8	36920.9	514538	145277	613780	121901	1.79938e+06	587764	5.93987e+06	1.33296e+06	691521	473023	233304	130181	2.41775e+06	441048
672	243.889	31.4807			6204.59	3778.16	20534.8	14327.4	26137.1	21821.8	72367.9	18930.1	187601	51767.5	18318.2	10508.7	95134.3	74416.5	56681.7	36822.6	11171	4591.17
673	606.922	31.4813	peonidin-(coumaroyl)-3-O-glucoside, cis isomer	ac-c	2.00807e+06	377562	1.97798e+06	330947	2.32348e+06	389341	2.81238e+06	237411	3.4873e+06	856392	586308	67083.8	2.95708e+06	868492	2.98049e+06	332276	572607	126558
674	607.843	31.4837			524077	83462.7	508738	77992.1	584710	92725.9	666903	102439	726420	108440	151517	52833.4	702417	227175	660365	107405	164779	37540.6
675	608.893	31.4853			148881	35901.1	146562	34218.8	178912	39181.8	191405	16506.3	207072	45075.7	50716.1	23152.9	211346	58917.3	195151	31279.8	53573.9	15118.2
676	643.811	31.5061			164220	64800.6	177301	27567.6	189377	40480.4	100458	35785.8	146432	31840.3	50134.7	42840	109220	43360.8	129835	23441.8	44821.5	13732.4
677	227.876	31.5341			4504.97	3092.2	16197.6	9826.61	62646.8	17785.3	57495.6	35286.4	177539	45887.6	642266	227541	66979.3	62925.9	28170.8	27600.6	234768	98008.6
678	673.802	31.5372			160602	75762	141702	74583	135654	54450.9	105620	30486.7	130580	27098.6	38148.5	21425	128238	52974.2	105307	43601.3	41455.9	18655.3
679	681.865	31.5595			10828.9	9438.35	13665.6	5402.15	8316.31	6990.6	15316.4	6484.94	18326	11140.2	156480	31786.4	13541.4	9143.07	7713.43	4884.83	10873.2	4047.96
680	435.947	31.566			264973	83888.5	175811	32458.9	255447	79397.4	195132	64979.8	272212	105071	318580	25923.8	283263	70455	223984	49341.9	268701	120461
681	434.958	31.6163	cis-resveratrol-O glucoside formic adduct	st	1.1153e+06	531958	775540	204567	1.22104e+06	324587	1.30161e+06	281636	1.41299e+06	256752	1.84572e+06	472723	1.27249e+06	495226	1.33759e+06	153147	1.54218e+06	462925
682	680.831	31.661			42527.7	19098.8	34797.5	13053.7	22313.7	19013.8	16571.7	5345.68	39811.8	23673.5	405547	222054	34097	20004.3	20863.9	14656	25285.4	8932.61
683	439.925	31.6687			126352	105310	129540	114686	87715	45817.6	139981	95409.7	43839.9	24049.4	96562.7	27568.2	75916.1	63322.2	118060	70399.3	197270	251750
684	674.777	31.6697			191892	75162	180952	30908.4	155047	38107.9	123886	40997.6	121543	54590.2	30010.8	19768.7	141796	49535	80144.4	46837	32093	21858.1
685	636.872	31.694	malvidin-(coumaroyl)-3-O-glucoside, cis isomer	ac-c	2.67907e+06	245197	2.4139e+06	349083	2.39472e+06	536379	3.06624e+06	425014	3.66406e+06	858825	637515	38071.1	3.10314e+06	1.17592e+06	2.77828e+06	696656	602331	158316
686	672.785	31.6977	malvidin-(coumaroyl)-3-O-glucoside, cis isomer chl. Add.	ac-c	346624	53281.9	332338	72996.4	291628	67023.7	240243	38495.9	292686	44761.6	78950.2	31782.3	281765	78511.1	202479	41478.3	61748.3	37054.1
687	637.794	31.6978			781600	77379.9	634125	121553	653366	145771	756708	108883	987530	208502	176546	31307.3	747811	247455	723515	192980	157869	18653.7
688	638.843	31.7307			197544	66966.3	190773	39310	161970	50797.6	227365	54099.8	227998	46971.1	56675.7	29467.9	206767	96961	180476	35281.1	44763.3	30078.2
689	580.898	31.944			189114	48909.8	172896	42012.8	198282	34702.8	197749	59911.3	250690	37205.9	241922	35311.5	188028	74927.6	202360	21773.9	235467	59532.4
690	430.948	31.9684	kaempferol-O-desoxyhexoside (o kaempferol-coumaric acid)	f	358248	102027	280924	64167.2	312475	54267.5	299371	60467.6	435017	83661.7	390007	33911.9	529986	171505	439933	104489	424148	130662
691	432.962	32.1343	stilbene? 387(225) formic Add.	st	498221	80100.9	471852	71665.1	461482	37941.9	406514	46249	610818	64904.2	580807	66863.5	639456	171207	487561	70983.3	549922	72148.7
692	493.02	32.7358			96746.4	10425.3	76506.1	29858.2	95601.7	14900.3	94304.1	24709.7	118541	35451.8	137708	20979.3	95880.6	41133.4	97890.1	32725.2	141596	19823.8
693	488.97	33.1072			21047.9	7326.3	22696.1	6767.73	19096.7	15072.8	15225.2	5401.36	29537.6	12170.8	135233	63927.3	20031.1	8455.85	15210.6	7410.58	18493.4	11607.1
694	213.946	33.2769			7962.33	4771.31	7298.42	5394.54	7066.7	3545.74	5750.28	3579.67	62994.1	89954.9	299224	406956	11392.7	18625.7	4859.8	4033.45	15509.7	7973.99
695	453.015	33.4094	e-viniferine	st	34831.6	38196.7	30382.8	22792.8	89253.3	71836.4	88214.2	57494.7	294888	187379	1.99328e+06	729937	159147	153927	73135.9	81420.9	97583.3	100122
696	453.977	33.4155			7800.53	6128.73	11282.2	8045.82	20196	15223.3	21858.1	12503.1	53002.4	45033.5	431940	168019	30207.5	27633.3	16693.3	19859.5	44458.1	36126.8
697	484.977	33.5494			13420	8119.32	15202.5	6714	17667	7799.76	33714.6	8026.19	75057.7	27453.2	202453	73617.1	30919.3	28530.2	19910	12436.5	33456.2	7804.02
698	256.896	33.5593			9591.99	4955.72	25016.7	9444.66	71390.4	30365.7	40994.1	22854.5	51624.7	23438.1	53432.1	20704.2	42367.9	20413.8	29777.5	17573.3	118823	38729.4
699	625.872	33.6197			626890	184262	686752	48432.4	731225	314811	759494	117581	578154	398935	1.02815e+06	209259	619416	293958	723291	116900	837988	224041
700	480.972	33.6495			21022.5	8770.08	18230.9	9424.77	16177.9	13551.6	20319.3	14913.1	37689.2	32006.5	237191	182016	20589.6	14237	14189.2	6817.79	32438	18300.3
701	642.835	33.6773	peonidin-(coumaroyl)-3-O-glucoside, trans isomer, chl. Add.	ac-c	580084	129234	588338	84763.1	623204	93168.4	291041	83261.5	316940	75956.1	289608	74996.3	409039	170068	327984	81326.4	282244	64217.1
702	644.823	33.6786	peonidin-(coumaroyl)-3-O-glucoside, trans isomer, chl. Add.	ac-c	197655	80371	189991	68155.8	231168	78783.7	122908	61525.4	123265	39323.8	107960	38144.6	181278	86099.7	119648	56493.4	95930.7	28673.3
703	643.84	33.6848	peonidin-(coumaroyl)-3-O-glucoside, trans isomer, chl. Add.	ac-c	208033	86678.8	223923	90667.2	171907	51095.8	88718.9	52930.6	172230	24120.2	95664.8	59142	164516	66519.3	71685.2	21878.4	110374	46944.7
704	1214.83	33.6898			49536.7	38279.2	81159.4	48938	123563	43969.6	81233.1	25275.9	114116	37946.8	155128	29456	85372.2	37606.3	95767.6	36504.5	126429	52256.3
705	669.814	33.6927			54434.6	29666.8	68588.8	31755.2	55464.6	21766.6	61826.8	31615.3	114143	57817.6	83121.4	59992.7	102197	32640.9	69932.7	33479.2	95929.1	46719.5
706	1215.83	33.694			64750.2	19121.7	47120	16884.6	90091.2	34577.3	50650	26269.1	78582.7	35644.1	96740.3	48154.1	52033.5	32899.3	65800	25540.8	92376	59916.3
707	661.796	33.7074			104224	49454.7	111267	41539.4	111497	52628.1	73205.3	38236.8	95546.4	45859.7	86792.6	37225.7	88186	37059.1	75023.8	36793.9	87161.4	28793.8
708	626.908	33.7123			159558	82919.1	102469	31654.7	204527	69666.5	120848	66596.8	210321	57504.8	187638	81832.4	169780	93365	150131	63073.7	196315	48907.7
709	660.798	33.7159			305586	67477	324772	35978.8	341953	100491	157194	57411.7	261001	48392.4	228810	103315	216413	68836.8	234344	79280.9	258409	78664.3
710	606.979	33.7161	peonidin-(coumaroyl)-3-O-glucoside, trans isomer	ac-c	7.09514e+06	1.18143e+06	7.28712e+06	366894	1.00966e+07	1.15005e+06	7.6626e+06	321942	9.91912e+06	1.15999e+06	1.07818e+07	649566	8.47954e+06	481035	8.35381e+06	1.81676e+06	1.02709e+07	753262
711	608.867	33.7194			335266	64731.6	368437	47647	601640	51628.3	447658	82534.4	543565	69423.9	606908	111814	483106	84676.6	449928	92877.1	569912	74643.5
712	662.784	33.7208			125284	64999.9	142039	41496.7	164364	57229	103835	47323.5	97888.5	44740.9	120498	49903.5	96564.5	52173.4	100494	59670.6	96825.9	51884.2
713	607.823	33.7218			1.62299e+06	270427	1.60898e+06	152326	2.11232e+06	246194	1.55708e+06	201800	1.72968e+06	163874	2.21936e+06	277685	1.85034e+06	151538	1.64289e+06	331526	1.818e+06	166722
714	687.803	33.7244			52660.9	29004.4	49434	30467.5	124180	53692.7	180989	61849.1	210638	55495.7	138522	41153.5	179894	67486	147317	72486.4	232775	43366.3
715	624.934	33.7246	peonidin-(coumaroyl)-3-O-glucoside, trans isomer hydrate	ac-c	2.23996e+06	427214	2.31736e+06	189984	3.43472e+06	524240	2.71911e+06	273132	3.45243e+06	423668	4.11348e+06	535381	3.04408e+06	468932	2.81145e+06	521476	3.60413e+06	386391
716	1245.84	33.7691			74196.3	51629.8	89070.2	30737.1	110949	65050.9	64935.2	28223.3	72064.5	59987.8	71279.6	25423.9	53492.4	34832.5	68718	38207.7	135282	38418.4
717	1244.83	33.7871			108155	38553.9	107863	68420.6	190361	69092.5	118090	59361.6	140548	65477.2	177810	90061	123943	63058.7	100351	48615.8	160677	52922.4
718	699.813	33.9389			52427.3	26778.1	57042.1	26882.5	64054	37814.2	67599.8	35560.5	73643.8	40888.9	40321.3	29387.9	53012.5	28636.7	57936.9	32888	86634.1	33860.5
719	717.795	33.9556			55455.7	26458.8	59199.8	21896.1	110972	41141.4	175187	68235.9	239440	62062.3	216086	20460.8	129982	67469.6	144104	61178.3	233624	96071.4
720	691.799	33.9597	malvidin-(coumaroyl)-3-O-glucoside, trans isomer, hydrate, chl. Add.	ac-c	212680	55563.1	172541	70674.5	121032	58884.3	81514.8	38725.5	105954	48966.7	101164	61026.2	138881	80712.8	103596	49713.1	75371.8	34524.2
721	655.825	33.9616	malvidin-(coumaroyl)-3-O-glucoside, trans isomer, hydrate	ac-c	1.10472e+06	120246	1.04487e+06	109888	1.34757e+06	323575	987396	89405	1.29065e+06	150302	1.53073e+06	72832.1	1.14271e+06	183151	837210	72316.2	1.41618e+06	152412
722	656.858	33.9676	malvidin-(coumaroyl)-3-O-glucoside, trans isomer, hydrate	ac-c	235581	70307.1	200688	64778	281633	119532	222428	77351.4	295761	89127.7	461738	44274.4	221870	92205.1	211851	57323.8	249533	100692
723	692.801	33.9693	malvidin-(coumaroyl)-3-O-glucoside, trans isomer, hydrate, chl. Add.	ac-c	226924	67034	193886	84648.6	126289	71185.1	89268.8	42738	108687	55799	148471	38573.5	159617	67057	101600	76014.2	91500	52601.2
724	637.806	33.9713			2.25753e+06	192542	2.05247e+06	126082	2.58226e+06	432390	1.92676e+06	164679	2.39246e+06	233948	2.85752e+06	166765	2.11498e+06	311956	1.78926e+06	211088	2.13389e+06	300948
725	690.785	33.9807	malvidin-(coumaroyl)-3-O-glucoside, trans isomer, hydrate, chl. Add.	ac-c	529389	48630.7	499049	78535.8	492073	155030	265373	82332.7	329925	51879.4	256495	157818	353613	141064	197275	105291	319238	58256.1
726	638.857	33.9821	malvidin-(coumaroyl)-3-O-glucoside, i.	ac-c	550428	66256.4	520515	60307.3	688485	113443	510299	66968.4	642042	56985.2	831965	78924.8	514718	109659	437897	106623	571711	111027
727	654.89	33.9847	malvidin-(coumaroyl)-3-O-glucoside, trans isomer, hydrate	ac-c	4.05794e+06	533622	3.88199e+06	298278	4.9149e+06	1.21681e+06	3.73923e+06	172435	4.86034e+06	404979	6.2117e+06	176116	4.17107e+06	740545	3.26534e+06	299520	4.81641e+06	570391
728	1274.84	34.0065			104690	46333.9	78201.4	35091.1	93533.3	45580	59181.2	26996.4	109545	40182.2	137837	32015.3	73561.2	35057.3	59051.1	31233.7	95762.6	44347.8
729	636.935	34.0193	malvidin-(coumaroyl)-3-O-glucoside, trans isomer	ac-c	9.38582e+06	736135	8.55403e+06	499829	1.06935e+07	2.27245e+06	8.69336e+06	311988	1.04095e+07	708278	1.22096e+07	522640	8.87518e+06	1.87394e+06	7.54525e+06	921612	9.722e+06	1.16385e+06
730	673.798	34.0342	malvidin-(coumaroyl)-3-O-glucoside, trans isomer chl. Add.	ac-c	252601	80241.7	197352	59864.3	166017	56904	112226	77446.8	79064.7	19953.1	98328.3	39623	148488	72903.5	88254.2	39447.3	90666.1	55401.7
731	672.801	34.0692	malvidin-(coumaroyl)-3-O-glucoside, trans isomer chl. Add.	ac-c	756940	141573	631010	115354	627478	139327	292281	51276.1	283838	28127.9	209248	37587.1	405848	212763	248817	52608.1	218975	53329
732	674.794	34.1059			270103	108409	181794	75282.8	245446	99002.8	115037	53183.8	157855	81380.9	129094	81781	149702	79840.6	111605	19250.7	154782	47694.4
733	447.981	34.287			57861.9	23596.4	100050	25463.4	70630.3	23503.5	110847	27489.3	150602	34114.8	94743.8	49840.4	121372	61547.6	125710	40424.2	148302	5555.1
734	744.777	34.3644			82920.9	37974.4	68679.7	35927.8	54862.8	25659.4	58295.5	27008.7	51403.2	16900.7	110808	46953.2	55984.4	23566	38315.3	17581	37973.4	18595.9
735	484.963	34.6129			78880	10312.8	37781.1	13336	44329.7	20779.3	23694	8550.3	70023.2	24974.9	215763	106604	36603.3	22357.8	19330.9	13160	32476	9813.9
736	955.011	34.6336			24424.8	13306.6	42622.9	19035.8	70677.9	14807.1	121998	13173.8	136481	22829.4	123888	18168.3	111630	39411.8	112806	18986.1	143984	17659.3
737	678.889	34.793			14851.7	13636.9	20005.5	14458.5	11294.2	7937.55	14464	4499.6	38805.3	15893.1	135882	69900.5	30898.3	26709.8	12860.8	3472.61	18875.8	14902.5
738	638.884	35.0176			283522	40808.2	273093	62701.7	393489	83533.2	267469	65185.5	457189	126874	548330	228623	331421	182279	252185	68810.9	296915	120887
739	678.865	35.7992	a-viniferin	st	13627.6	5984.03	12713.8	2486.58	15091.6	6461.09	12017.9	4758.28	42020.7	15494.6	146946	86039.9	30632.3	25978.3	9165.37	4890.41	20227.9	13351.9
740	608.881	35.9961			213477	32909.9	203265	65052.7	304722	56791.1	234326	39121.8	303850	66449.3	115389	43902.4	198881	50892.4	239801	39909	271225	84021.3
741	920.906	36.3377			3945.16	2133.94	2052.42	828.772	3227.29	1862.3	3401.57	1489.94	9883.49	6460.14	111348	78144.8	9032.72	9845.39	3064.78	1798.82	4504.61	2416.61
742	493.023	36.5172	tetrahydroxymonomethoxy flavone O-pentose f.add.	f	593984	71944.5	336654	69725	402021	70066.4	323149	51401.3	418817	48039.2	278769	34192.4	417239	144162	453847	154215	403413	106261
743	542.929	36.7095			14822.8	7487.34	13538.7	6873.76	16073.2	6481.29	17649	10831.2	50284	27599.8	338218	270432	24207.6	16661.6	14649.6	8163.45	48710.4	40758.7
744	434.924	36.7585			179805	32929.6	178938	31554	212969	35246.3	225837	110951	190199	27702.7	413303	93020.1	198294	22649.4	172871	19958.5	183125	29090.5
745	614.876	36.9298	resveratrol dimer glucoside	st	14967.8	10343.7	21829.4	16713.7	16910.8	8553.53	19557.2	8133.05	16595.4	7875.38	151413	71447	17076.6	10217.7	12101.6	3211.83	31110.9	11192.8
746	300.864	37.1576			82245.9	18006.2	32947.6	11883.8	60130.3	21867.3	102299	56267.8	125571	53836	146763	39148.5	148621	55045	91593	28976.1	206516	114835
747	360.961	37.3341			6276.09	3171.02	6237.35	3374.92	6125.15	3974.16	6836.38	2991.04	8542.53	2992.8	5489.21	3839.96	32953.5	51872.6	6240.95	2524.45	49205.6	68109.3
748	905.94	37.9262			10063.3	13327	11394.7	7215.87	5294.86	2735.32	5389.81	3366.4	14009.3	15815.5	103721	55725.5	16000.1	14472.9	35031.4	82499.4	5619.37	3284.9
749	531.883	37.9802			6347.39	2060.75	8237.75	3971.32	7870.4	5854.57	65229.7	24936.9	182777	76342.1	699991	357534	88426.5	78717.5	19943.9	20457.3	153146	43366.1
750	678.9	37.9839	a-viniferin	st	16437.8	12743.8	11858.8	9596.72	10506.8	6949.44	9025.7	4655.43	33676.4	18836.8	175916	100963	24414.7	23659.3	10912.9	7398.05	17349.4	12097.1
751	516.9	38.0914			15235.7	10535	15530.6	9536.67	14484.4	7029.04	13203.4	5681.14	23877.8	10805	282857	101503	19681.7	13092.9	7089.62	3299.52	40836.3	15229
752	504.902	38.2048	resveratrol dimer chl.add.	st	13251.1	5899.87	9167.51	4432.3	28197.2	17274.7	117512	47593	371798	125464	1.9551e+06	569141	244666	188804	35547.6	34252	276557	81101
753	226.842	38.2521	trans-resveratrol	st	39852.9	41186	233017	55413.6	674618	207575	2.65382e+06	323745	6.16588e+06	1.65897e+06	254427	87477.6	2.79313e+06	1.95532e+06	1.07435e+06	321183	181205	27957.6
754	505.886	38.3021			7347.69	3339.8	12508.3	8020.06	12141.1	6964.3	37263.4	16401	71327	27928.7	463926	139215	37190.3	24115	15196.4	14141.2	94100.1	26445.9
755	424.873	38.328			180054	51248.7	153632	34694.5	173794	26181.9	176824	29129.5	276493	68199.9	172344	26509.1	214931	57855.8	186609	18888.2	230147	58917.2
756	272.829	38.3349			8217.02	1352.43	12461.1	5834.7	23252.1	14598	94882.5	28961	177467	40838	13375.4	11708.5	95950.5	86264.4	43056.8	13812.8	6746.86	4045.05
757	227.832	38.3603			10033.6	7822.41	37367.3	16876.3	104501	32038.6	269016	74934.7	726769	209053	55721.7	57956.6	330602	223774	138691	45486	30786.6	5942.91
758	515.873	38.4012			10238.9	5869.2	11637.8	5330.54	17634.3	8685.2	23377.4	7399	56546	29550.9	686654	210218	36855.4	24797.5	18894	7713.85	112594	42521.4
759	532.9	38.4217			14789.5	7193.08	12968.1	6232.03	10734.3	3841.42	21045.4	11389.7	58173.6	32306.6	152748	30103.7	47354.1	35736.6	14613.2	6023.04	51808	16761.6
760	469.953	38.4353			18058.1	7167.43	15858.8	8741.64	18162.7	9466.12	58863.3	24028	179501	42073.8	314761	129421	120872	94008.2	25853.8	9403.02	62366.8	13036.4
761	793.028	38.4726			50863.6	24574.9	128600	45364.7	196933	35917.2	252178	77783.1	334722	39375	397263	28622.3	228314	100624	242598	41571.4	392303	53020.8
762	793.988	38.4776			19314	13780.4	57356.8	20934.5	78559.4	24863.1	119857	20642	161579	27859.4	137532	28543.1	92337	51226.5	87406.6	26475.6	154064	25107.4
763	680.87	38.4855			6002.22	5194.89	5707.85	2436.78	7803.77	3016.24	23559	6676.57	48208.5	32661.6	115733	33851.4	29267.8	31217.5	9087.62	6376.18	32903.9	21850.1
764	468.974	38.5374	resveratrol dimer	st	81583.1	17561.9	66279.1	17630.3	99087.3	25234.7	261436	72866.6	692117	155776	1.22166e+06	262824	481472	308030	121059	49416.4	191330	38731.2
765	507.937	38.5481			48333.7	10693	52981.2	11212.8	50615.4	13104.3	48336.7	12857.1	81712.5	26119.4	168363	93632.7	64391.7	37626.5	41909.9	9104.54	55273.4	16480
766	514.913	38.5523	resveratrol dimer formic add.	st	40974.1	16533.2	44574.3	17063.8	64351.8	11205.8	64970.2	13865.5	176756	40229.4	2.39416e+06	662655	87158.4	43357	44654.2	18659.2	260877	76158.1
767	506.947	38.5782			188568	52577.4	192323	32454.9	218553	22830.1	203392	40310.2	267606	46839	424607	116794	243212	63546.5	178282	14936.1	205137	64736.3
768	493.014	38.7243			227406	34852.7	219919	38032.5	203935	21504.4	215495	54199.8	252234	114091	234564	41841.5	230484	57859.8	238350	55896.3	256425	63211.5
769	531.889	38.7599			5417.95	1607.18	7895.5	4951.41	6033.43	2982.33	64058	25042.6	134838	39728.6	438334	322262	87678.6	79569.9	18075.8	17867.5	174995	57466.4
770	256.862	38.9559			10607.7	4737.8	101126	23666.2	106772	53915.4	275433	72465.1	339086	144573	8018.22	5221.04	268990	189511	206394	87337.6	30971.8	12694.6
771	904.968	39.3684	resveratrol tetramer	st	16979.3	18250.5	23014.2	11722.3	65995.8	80110.9	167526	136052	601670	596396	5.54829e+06	3.50557e+06	647455	707310	161071	159880	57779.6	42220.2
772	907.927	39.4378			3300.49	1019.83	3245.56	1599.44	3007.34	2612.44	7107.16	7434.47	21517.6	20421.2	155117	56774.6	31547.5	31728.5	8664.09	11081	4506.6	4480.53
773	905.904	39.4413			10375.1	13162.1	12217.8	6892.06	43602.7	56069.5	95821.3	69302.6	242063	190319	1.79119e+06	838079	243592	254868	80613.2	74160.3	39931	26123
774	906.903	39.5286			6222.07	5094.66	6701.88	2991.82	14958.9	15710.4	28726.5	27971.5	91465.2	87744.5	643259	403345	99091.9	107497	30046.3	31694.8	17299.8	11077.8
775	679.892	39.8723			6310.98	3989.16	8100.4	3797.43	11239	4412.13	6892.27	5726.86	18019.6	5413.42	95053.4	42832.7	18835.1	15133.1	10281	6045.19	21916.6	22857.3
776	678.919	39.998	a-viniferin trimero	st	16461	12779.2	13189	8694.72	26724.8	10399.8	18795	9358.73	42511.6	18465	229404	174842	51055.9	47472.4	21187.3	14607.9	32243.5	32177.9
777	452.969	40.7592	e-viniferine	st	80130.6	40153.4	129352	76518.2	154224	109611	1.1815e+06	433902	2.13007e+06	1.14061e+06	960564	166599	1.39854e+06	1.5361e+06	541454	707515	99001.2	46327
778	805.012	40.8266			19821.7	13163.3	40210.3	17620.7	74599.4	27008.6	120425	24252.2	115470	35107.6	164005	19425.8	86128.3	29189.7	74682.7	21520.5	153431	21538.1
779	490.905	40.8732			61893.1	25007.3	111603	46382.9	134908	51870	331256	90658.4	569976	105005	611991	138771	324969	251621	200043	139955	153976	38482.2
780	488.916	40.9967			80858.9	18162.5	147087	97483.4	153729	103675	615425	198927	1.12063e+06	304567	401366	36361	711564	749680	280302	318609	194547	62034.8
781	515.87	41.0412			11653.5	5359.41	16583.9	7091.22	17303.9	8443.44	206912	54753.7	473396	103476	417072	242209	271742	302690	82514.8	91039.1	70931.2	31078.3
782	491.91	41.043			30951.1	15788.7	27971.1	15133.9	37979.4	12385.3	111797	16567.6	158294	24689.7	187646	82593.8	90415.2	56823.6	54299.1	42034.1	49065.3	17730.2
783	489.892	41.0841			23973.6	11010.1	43912.6	28577.5	46822.4	27575.9	165656	37552	287420	96816	442350	129254	200624	201116	77568	76430.4	60207.8	34252.9
784	375.003	41.1407			6420.04	2586.19	7335.08	3527.1	3513.98	1980.93	6945.02	3982.35	8824.5	3932.25	76269	91469.8	8579.4	4313.07	8587.21	3517.37	15515.7	11668.6
785	374.072	41.3266			5387.66	2326.23	6471.84	4004.34	7519.23	4058.36	5218.65	3155.72	10240.2	6738.08	567397	768471	9119.89	7831.45	5228.79	2115.01	50314.8	36858.1
786	516.874	41.3486			10066.5	4098.51	11383.1	6521.37	13830.1	5047.7	61136.4	29473	142673	45283	110070	70806	82269.4	75131.6	34080.3	42669.8	21860.6	12564.4
787	453.925	41.3736	e-viniferine i	st	24506.3	11991.6	40314.5	24862.1	62365.5	53131	297732	117458	714897	419449	3.34685e+06	680357	352469	302592	133605	166366	164192	71164.6
788	452.972	41.4452	e-viniferine formic add.	st	85379.6	36566.4	126941	79377.5	298272	310077	1.05442e+06	482541	2.77261e+06	1.40531e+06	1.43579e+07	3.44951e+06	1.29284e+06	1.24559e+06	510343	651877	751546	280296
789	630.966	41.4483			30471.5	17914.5	57036.1	12060.1	137923	21179.2	210739	32433.9	198596	37404.1	280566	67966.5	151932	79543.9	158150	35003.5	243233	33996.6
790	631.941	41.4645			14675.2	8452.02	22928.5	10883	53272.1	19109.4	80425	8996.79	79354.5	14881.3	125697	67287.8	57091.6	30152.7	52653.3	11304	103685	18523.9
791	711.868	41.5198			5982.14	1959.9	5782.91	3920.08	5262.82	2506.18	8184.04	3715.77	14361.6	6899.11	247471	183636	11701.3	7692.23	4350.69	1996.04	15321.9	14578.8
792	474.982	41.5616			15452.2	6968.05	10311	4800.46	12573	8881.9	18908	12295.6	52983	49001.3	262946	229678	51217.3	42412.9	22813.7	13127	11320.4	6312.32
793	710.925	41.5643			4927.33	2016.82	6001.31	3500.75	7094.95	5474.75	13365.9	6171.54	25569.5	7105.62	735734	442181	21062.7	14345.5	8028.05	3967.18	45367.2	25395.2
794	907.905	41.7354			4403.91	2573.53	3111.27	964.328	3266.45	998.44	3827.44	1707.91	9333.58	8619.61	332340	145541	7247.13	6569.84	2904.17	1288.7	5191.89	3188.83
795	632.83	41.7366			7725.3	2659.31	7558.52	3948.38	17552.1	15139.5	21790.5	15050.1	49853	30365.3	187452	23198.6	27261	27552.4	21074.9	16152.3	28741.5	12740
796	498.924	41.7607	e-viniferine formic add.	st	47708	11703.3	60489.6	32666.7	143155	111298	363187	178126	876461	545646	7.31048e+06	1.25606e+06	437955	467766	164773	227491	439076	238707
797	904.917	41.7825			6647.8	5125.85	11112.5	6679.68	8908.03	5640.38	20954.9	6048.17	264830	496200	409828	324192	73558.2	77801.1	23007.7	16028.9	21124.5	25683.6
798	905.93	41.8013	e-viniferine 2M-1 add.	st	5235.6	3945.87	6922.32	4724.65	7025.42	4212.05	17180.1	12903.9	43906.4	40878.1	312125	164984	43804.3	44792.7	13265.9	9274.87	11592.1	10680.1
799	499.862	41.8289			17497.6	5364.95	17591	13755.7	36462.5	32263	112445	53480.7	266973	139636	2.01768e+06	442398	133214	123735	63393	87892.6	131755	80338.9
800	520.938	41.9			17275.5	6917.12	22124.8	13744.4	29728.9	25696	48836.7	24834	103990	58114.9	365456	83699.2	58925.9	49699.7	37353.1	14519	67644.9	41249
801	906.91	41.9335			4130.65	2077.04	4850.41	1851.86	6503.59	5382.04	5463.56	2677.27	27494.9	27867.3	735615	309354	22119.6	22985.1	6379.14	3494.56	6435.37	2714.16
802	500.883	41.9441			12500.3	6807.67	14229.3	6588.17	20510	20587.9	42652.2	28097.8	116981	63895.2	935058	202772	56555.5	49795.6	27429.6	38407.7	57032	21228.4
803	678.947	41.9834			19953.4	11271.8	29880.7	15803.1	84381	89409.5	128997	90069.4	555446	620397	3.88455e+06	2.03144e+06	210326	227408	79514.6	106661	68486.5	40514.9
804	475.88	41.9978			8624.77	3147.52	6659.75	3119.21	7014.49	3823.88	6443.44	3048.71	18358.8	14555	60560	52225.3	15416	12428.6	10182.3	6824.52	13418.4	6006.93
805	504.891	42.0184			14146.3	10123.2	7648.2	3465.58	16402.6	6659.24	10512.1	4897.65	32909.1	12125.4	188706	88870.7	21521	16701.9	15295.6	7575.09	43091.3	18510.8
806	453.946	42.0693	e-viniferine i	st	21418.3	13373	23847.3	16279.8	54572.6	53214.5	147750	77299.9	367859	295611	1.25842e+06	1.41841e+06	249940	238433	85893.2	124499	166956	73632.1
807	908.868	42.0876			4231.28	1849.34	3207.54	1666.41	3949.82	1624.58	2981.57	2250.02	4272.16	1451.89	81153.4	59245.7	6051.07	4104.62	4234.59	1309.35	4840.23	2409.04
808	502.092	42.0931			9479.7	4544.05	9115.62	5371.51	8640.44	3644.12	24064.6	14708.8	41823	42332.3	235698	158295	23654.8	20896.4	9641.63	7959.64	26768.4	21957.7
809	452.978	42.1326	e-viniferine formic add.	st	53597.5	20773.2	84181.8	45889.7	220749	231906	684499	346865	510086	254918	979368	174717	592460	786727	358504	490076	665014	290032
810	676.904	42.1362			21046.3	8062.67	18085.9	10396.5	23613.9	9413.38	37190.2	8906.15	56475.8	13469.3	83482.7	32307.2	26179.1	13170.2	17400.1	7287.27	47722.5	20114.4
811	502.868	42.1721			8661.82	4544.36	8029.34	4446.11	15394.9	8018.37	11161.7	6328	44859.4	27626.8	240396	69033.2	19548.5	20787	11890.5	10741.7	22063.4	13410.8
812	504.94	42.7143			17344.8	7894.99	10502.9	4740.93	14368.5	8101.92	12227.1	6301.34	30086.7	13071.2	181069	89728.8	22774.1	16336.7	13815.9	7919.5	42162.1	20008.2
813	678.939	42.7541	a-viniferin	st	15411.8	8026.95	35833.7	16178.5	84415.6	89502	142946	105612	1.15818e+06	1.42134e+06	7.06497e+06	1.86609e+06	423863	523431	113680	164456	59796.7	41827.5
814	680.903	42.8101			11899.5	5857.47	11100	6794.78	14999.7	11119.9	15305	8595.29	67203.9	77115.9	522200	149927	25519.3	21992.3	9928.17	7705.71	12673.9	4894.52
815	717.859	42.8329			6629.24	3865.94	7726.54	3879.4	15134.4	10558.6	18382.3	8223.42	34905.5	34090.5	178595	96038.6	20420.9	16602.9	10347.4	8922.31	8022.59	3806.91
816	741.878	42.9365			8069.21	3285.48	5228.54	2544.31	6522.6	4905.17	15319	7818.84	52734.8	41422.1	207508	180107	25570.3	26377.5	10488.5	9196.83	9436.38	5742.27
817	715.86	42.9486			6360.16	4175.79	18606.4	13163.2	31775.2	37065.5	31536.4	18977	93576.9	96954.8	469706	270493	45269.7	41614	22618.9	25643.1	11327.2	5506.68
818	716.856	42.9491	a-viniferin chl.add.	st	6888.38	2697.36	13513.4	7080.73	29678.4	29271.6	34916.2	23296.6	85161.6	63200.6	526342	98917.5	56626	70273.2	18973.1	24702.9	16285.5	10944.8
819	327.021	43.0479			7778.74	2351.24	10444.4	3997.32	8430.61	4382.23	14469.1	7019.04	20543.2	10928.1	465656	160261	23617.2	15992.6	15303.5	6994.63	39694.5	26124
820	694.941	43.0675			7389.29	3634.68	9177.55	4325.48	8005.88	3822.99	11547.3	4315.34	15424	10666.2	138369	110930	10879.2	8460.75	6538.75	2944.97	9321.28	6367.63
821	679.893	43.0767	a-viniferin i	st	6977.07	4623.58	14513.9	6542.96	31423.7	33347.3	43681.6	25952.3	221980	272751	268053	85394.6	66063.4	62598.6	35755.9	37175.6	24641.5	14969.8
822	714.885	43.0949	a-viniferin chl.add.	st	10825.1	4482.9	24835	12311.6	52240	52927.7	67048.5	42772.9	172768	170416	536586	288680	83079.7	76754.1	40146	41971.6	23979.2	8753.51
823	923.92	43.2507			4883.91	2226.5	5235.39	4148.69	4893.05	2373.9	7395.05	7011.42	15672.9	7346.28	227793	121672	29683.4	30510.6	8046.78	3674.69	4939.22	4088.9
824	330.028	44.1371			8066.46	4246.1	8544.55	4985.68	7545.44	4059.26	14514.3	6778.31	17921	5589.96	298869	69941	18802.7	18758	9995.35	6745.74	22954.8	17120.3
825	329.069	44.2			25880.3	8871.29	32756.8	19623.9	22853.6	10247.1	75657.9	17771.6	114637	27736.4	1.9186e+06	661154	87836.3	65817.5	60067.7	27575.2	115913	54088.7

## Sheet: legend
list of abbreviations
rt	retention time
id	identification number
sd	standard deviation
add	adduct
chl	chloride
i.	isotope
d	derivative
fr.	fragment
f.	formic
aa	aminoacids
ac-ac	acetylated anthocyanins
ac	anthoctanins
ac-c	coumarated anthocyanins
fl	flavonols
f	other flavonoids
hb	hydroxybenzoic acids and derivatives
hc	hydroxycinnamic acids and derivatives
ht	hydroxitirosol and derivative
oa	organic acids
p	procyanidins and flavan-3-ols
s	sugars
st	reveratrol, stilbenes and viniferins
