# Supplementary material for: Rapid dehydration of grape berries dampens the post-ripening transcriptomic program and the metabolite profile evolution
Source: Hortic Res. 2020 Sep 1;7:141. doi: 10.1038/s41438-020-00362-5 (PMC7459318; doi:10.1038/s41438-020-00362-5)
Supplement: Supplementary file 3 — data set S2 [file 41438_2020_362_MOESM3_ESM.xlsx]

## Sheet: Total loadings
Var ID (Primary)	Putative metabolite identification	Class of metabolites	M1.p[1]	M1.p[2]
26			0.0589324	-0.00779955
622	e-viniferine dimero	st	0.058829	0.00139206
623			0.0586401	-0.000707248
621			0.0585478	0.0025397
352	resveratrol glucoside	st	0.0584204	0.00837478
625	e-viniferine formic add.	st	0.058311	0.00380046
407			0.0582704	0.0100149
769			0.0580909	0.010495
763			0.057812	0.0115617
671			0.0577396	0.015197
542			0.0576998	0.0143588
540	piceatannol	n	0.0576452	0.00897416
453	cis-resveratrol (fragment of cis-resveratrol-O glucoside)	st	0.0575322	0.0163718
677			0.0572932	0.0188346
759			0.0571396	0.0144344
458			0.0570614	0.0207448
810			0.0568772	0.00126573
144			0.0568638	0.00627084
455	resveratrol-h. formic add.	st	0.0568562	0.0194658
749			0.0567371	0.0202618
454	cis-resveratrol-O glucoside	st	0.0566186	0.0213595
130	ferulic acid, fragment of ferulic acid hexoside (355)	hc	0.056608	0.0143302
463			0.0565958	-0.0064734
460			0.0564625	0.0210242
452			0.0564556	0.0206339
462			0.0560863	0.0112433
529			0.0560715	0.0161211
135			0.0560476	0.0236291
260			0.0558062	0.00859365
351			0.0557999	-0.00196612
800			0.0557975	0.0231842
668			0.0557763	-0.0142432
806	e-viniferine i	st	0.0557363	0.0210452
697			0.0556108	0.0212839
456			0.0554689	0.0264688
553			0.0552675	0.00262728
795			0.055179	0.0249515
760			0.0551757	0.00667861
752	resveratrol dimer chl.add.	st	0.0551691	0.0259795
754			0.0550474	0.0265821
122			0.0549139	-0.000877361
105			0.0549016	0.0281231
33	dihydroxybenzoic acid+caffeic acid d., fragment	hb	0.0547998	-0.0205437
464	dihydroxybenzoic acid hexoside derivative	hb	0.0547852	0.024658
23			0.0547816	-0.0128963
36			0.0547403	0.0280824
790			0.0544189	-0.0204067
451	trans-resveratrol-O glucoside chloride adduct	st	0.0543843	0.0286971
764	resveratrol dimer	st	0.0543735	0.00806876
775			0.0543261	0.0292214
446	piceatannol glucoside	n	0.0543227	0.0238905
804			0.0542937	0.0261039
805			0.054241	0.0295695
121	trihydroxyflavone-O-p.,f.add.(metab.145)	f	0.0541642	0.0144346
98			0.0541474	0.0169222
767			0.0539914	0.0270291
554			0.053893	-0.00583504
765			0.053853	0.0287737
787	e-viniferine i	st	0.053849	0.0272424
812			0.0538126	0.0304172
808			0.0538101	0.0292602
739	a-viniferin	st	0.053771	0.0296946
48			0.0537531	-0.0163306
822	a-viniferin chl.add.	st	0.0537283	0.0258719
788	e-viniferine formic add.	st	0.0537083	0.0284878
544			0.0536506	0.0278368
743			0.0534847	0.0315027
575			0.0534781	0.0299177
159			0.0534246	0.0308917
816			0.0534138	0.0279489
758			0.0533977	0.0312321
457			0.0532816	0.0310984
811			0.0532709	0.0318202
545			0.05323	0.0312838
64			0.0532209	0.0310402
776	a-viniferin trimero	st	0.0531527	0.031193
410			0.0531252	0.00641719
405			0.0531169	-0.00999324
799			0.0531123	0.0309682
696			0.0530968	0.0322371
450			0.0530552	0.0347777
737			0.0530361	0.0296739
694			0.0529994	0.031537
147			0.052917	0.0174479
796	e-viniferine formic add.	st	0.0528805	0.0318818
802			0.0527438	0.0321935
695	e-viniferine	st	0.0526702	0.0325357
809	e-viniferine formic add.	st	0.0525896	-0.0247326
817			0.0525321	0.031946
813	a-viniferin	st	0.052528	0.0320136
818	a-viniferin chl.add.	st	0.0525253	0.0322956
815			0.0525199	0.0320198
80			0.0525179	0.0327363
784			0.0525116	0.0309167
798	e-viniferine 2M-1 add.	st	0.0524755	0.0311225
766	resveratrol dimer formic add.	st	0.0524537	0.0338277
75			0.0524471	0.0224611
774			0.0524451	0.0307038
797			0.0524267	0.0117383
773			0.0524186	0.0309329
783			0.0524105	1.86901e-05
700			0.0524036	0.0338212
526			0.052398	0.0292041
803			0.0523698	0.0327467
681	cis-resveratrol-O glucoside formic adduct	st	0.0522366	-0.0121199
750	a-viniferin	st	0.0522264	0.0334467
792			0.0522002	0.0299683
286			0.0521383	0.0334468
751			0.0521147	0.0350237
211			0.0520206	0.0315718
67	coumaric acid hexoside	hc	0.0520169	0.034952
91			0.0520067	-0.0239583
772			0.0519772	0.0303432
771	resveratrol tetramer	st	0.0519482	0.0325342
17			0.051938	-0.0218274
476			0.0519323	0.004753
722	malvidin-(coumaroyl)-3-O-glucoside, trans isomer, hydrate	ac	0.0519019	0.0343558
778			0.0518943	-0.0280029
814			0.051808	0.0345663
253			0.0517132	0.0351802
825			0.0517038	0.0341209
97			0.0516628	0.0244526
819			0.0516526	0.0345394
824			0.0516072	0.0346252
793			0.0514778	0.0353176
745	resveratrol dimer glucoside	st	0.0514615	0.0358598
791			0.0514213	0.035527
658	petunidin-(coumaroyl)-3-O-glucoside, trans isomer, hydrate	ac	0.0514213	0.0285572
741			0.0514068	0.0352407
785			0.0513819	0.0357569
820			0.0513109	0.0355175
433			0.0512689	0.0145213
192			0.0512353	-0.000932463
715	peonidin-(coumaroyl)-3-O-glucoside, trans isomer hydrate	ac	0.0512124	-0.00089935
789			0.051197	-0.0302033
287			0.0511677	0.0297997
761			0.0511311	-0.0336148
823			0.0509749	0.034724
679			0.0509543	0.0358112
539			0.0508706	0.019873
296	oxidized resveratrol dimer	st	0.0508591	-0.0192823
821	a-viniferin i	st	0.0506854	0.00358896
801			0.050683	0.0367526
693			0.0506108	0.0381481
89			0.0505333	-0.0225377
794			0.0504551	0.0372411
807			0.0503841	0.0373023
477			0.0503834	-0.0207824
532	oxidized resveratrol dimer	st	0.0502153	0.031414
390			0.0501903	0.0324178
143	ferulic acid, fragment of ferulic acid hexoside (355)	hc	0.050132	0.00108915
430			0.050129	0.0312495
81			0.0501014	0.0374482
24			0.0499579	0.0167876
782			0.0499455	-0.0116798
255			0.0499239	0.0390779
744			0.0498741	0.0364925
63			0.0496654	-0.0293651
682			0.0495704	0.0393141
214			0.0492682	0.0373416
4	sucrose	s	0.0491838	-0.0167836
252			0.0491654	0.0397024
779			0.0489925	-0.014593
704			0.0489341	0.00547048
21			0.0488868	-0.0255836
546			0.0483981	0.00804317
727	malvidin-(coumaroyl)-3-O-glucoside, trans isomer, hydrate	ac	0.0482151	0.0335023
692			0.048125	-0.0133492
196			0.0476957	-0.0102426
498			0.0475062	0.0103935
402			0.0474987	-0.0327363
180	trihydroxy-dimethoxyflavanone-C-hexoside	f	0.0473022	-0.0117789
738			0.0472788	0.0274055
748			0.0470003	0.0297133
543			0.0468626	0.0190049
689			0.0468502	-0.0228802
667			0.0467608	-0.0430317
139			0.0466124	0.0257956
55	quercetin O-hexoside hydrate	f	0.0465864	0.0166287
484			0.0464488	-0.00623959
541			0.0464155	0.0345815
602			0.0462292	0.0227539
719			0.0461407	-0.0446221
735			0.0457172	0.0452672
485	petunidin-(acetyl)-3-O-glucoside i.	ac	0.0456096	-0.00011286
364			0.0454588	0.00201593
297	tryptophan-N-glucoside-2M-1 add.	aa	0.0453663	-0.0085601
512			0.045248	0.00336838
258			0.045239	-0.0259937
649			0.045218	0.0146009
392	resveratrol glucoside formic add.	st	0.0451925	-0.015957
576			0.0451081	6.99279e-05
380			0.0450683	-0.0323878
710	peonidin-(coumaroyl)-3-O-glucoside, trans isomer	ac	0.0450623	0.000482829
301			0.0448873	-0.00536556
183			0.0448834	-0.0149087
603	delphinidin-(coumaroyl)-3-O glucoside, trans isomer, chl.add.	ac	0.0446764	0.0441551
781			0.0445764	-0.021432
178			0.0445296	-0.0110074
762			0.0445118	-0.0459753
699			0.0437546	0.0239435
726	malvidin-(coumaroyl)-3-O-glucoside, i.	ac	0.043622	0.0444656
29	ethyl-dihydroxybenzoic acid hexoside (hydroxytyrosol) 1-o dihydroxybenxoic acid-caffeic acid 2M-a add.	ht	0.0433555	0.00834916
647	e-viniferine i	st	0.0431068	-0.0126371
659			0.0427246	0.0392217
729	malvidin-(coumaroyl)-3-O-glucoside, trans isomer	ac	0.0426964	0.0397713
145	sinapic acid derivative formic adduct (app1-001)	hc	0.0424467	-0.0308365
7			0.0424159	-0.0156169
617	triidrossidimetossiflavanone O-h. ?	f	0.0423725	0.0188004
711			0.0422701	-0.00321746
513			0.0422645	0.0343542
307			0.0422051	-0.0102886
657			0.0419775	-0.0529624
194			0.0417044	-0.0199428
721	malvidin-(coumaroyl)-3-O-glucoside, trans isomer, hydrate	ac	0.0414999	0.0266835
235			0.0413411	0.00993521
550			0.0410695	-0.0276041
786			0.0409237	-0.0249296
59	catechin/epicatechin hexoside	f-t	0.0408985	0.0181451
381			0.0407484	-0.0361334
68	myricetin O-dihexoside	f	0.0407398	0.0421488
220			0.0405609	0.0255758
199			0.0404056	-0.00898292
572	malvidin-(acetyl)-3-O-glucoside i.	ac	0.040112	0.0232958
736			0.0399928	-0.0572277
133	cyanidin-3-O-glucoside isomer	ac	0.0398306	0.0171099
610			0.039455	-0.057027
366	pentahydroxyflavanone C-hexose 2	f	0.039294	-0.0191516
181			0.0392434	0.0227136
188	procyanidin P2 type	f-t	0.0392165	0.0251558
382	oxidized resveratrol dimer formic add.	st	0.0391702	0.0540513
125	trihydroxyflavone O-pentoside	f	0.038954	0.00728059
94	coumaric acid, fragment of coumaroyl tartaric acid 1	hc	0.0388962	0.0279311
370			0.0387992	0.00734938
609	tetrahydroxyflavanone O-desoxyhexoside	f	0.0387566	-0.0220823
401			0.0386454	0.0408667
680			0.0383582	0.0150998
728			0.0383576	0.041648
448			0.0382824	0.0210209
713			0.0381863	0.0409973
415			0.0377663	-0.0436289
746			0.0372725	-0.0389742
72			0.0370769	-0.0273306
706			0.0367349	0.0177477
531			0.0366647	-0.00283547
644	cyanidin-(coumaroyl)-3-O glucoside, trans isomer	ac	0.0366096	0.0194452
431			0.0362932	-0.0223694
724			0.0362771	0.0519032
443			0.035745	-0.0186259
656			0.0357159	0.0547333
601	delphinidin-(coumaroyl)-3-O glucoside, trans isomer	ac	0.0351976	0.0492775
552			0.0348408	0.0376273
70			0.0347142	0.0442101
563			0.0345927	0.0221404
314			0.0345513	-0.0212502
717			0.0342599	0.0274881
257			0.034216	0.00820823
96	coumaroyl tartaric acid 1	hc	0.0342091	0.00543833
396			0.0340986	0.0537368
141			0.0340465	-0.0385619
651	peonidin-(coumaroyl)-3-O-glucoside, cis isomer hydrate	ac	0.0339479	-0.0166678
616			0.0337776	0.0347707
234			0.0335678	-0.0244915
231			0.0335383	-0.0126153
85	fragment of coumaric tartaric acid	hc	0.0332841	0.00584733
611			0.0331654	-0.0635933
629	malvidin-(caffeoyl)-3-O-glucoside?	ac	0.0330342	0.0288222
389			0.0329417	0.00227498
395			0.0329348	-0.00225003
598			0.0329128	-0.00771475
18			0.0328312	-0.0277706
182	cyanidin-3-O-glucoside, chloride adduct	ac	0.0327071	0.0316351
334			0.0320698	0.0425321
8			0.0320404	-0.0146508
660			0.0318665	0.061132
358			0.0318607	-0.0207395
359			0.0317267	0.0588719
28	procyanidin PPg type	f-t	0.0315538	-0.0243309
71			0.0315248	0.020083
461	piceatannol glucoside	n	0.0314622	0.045123
444			0.0312167	0.000979833
140			0.0311698	0.00763553
73			0.0311183	-0.0013431
92	coumaric acid, fragment of coumaroyl tartaric acid 2	hc	0.031032	0.0307135
654			0.0309496	0.000300919
560	delphinidin-(coumaroyl)-3-O glucoside, cis isomer, chl.add.	ac	0.0308954	0.00922725
6			0.0307819	-0.0232562
459	petunidin-(acetyl)-3-O-glucoside i.	ac	0.0307602	-0.00976637
653	petunidin-(coumaroyl)-3-O-glucoside, trans isomer	ac	0.0307516	0.0591709
440			0.0305843	-0.0647859
93	coumaroyl tartaric acid 1 i.	hc	0.0305823	0.0293099
254			0.0305518	-0.0143363
486			0.0304365	-0.0215203
409			0.0304265	-0.0267547
186	tetrahydroxy-monomethoxyflavanone-C-hexoside 1 isotope	f	0.0303954	0.0453896
705			0.0303644	-0.045573
528			0.0303502	-0.0499476
212			0.0302979	-0.00958952
691	stilbene? 387(225) formic Add.	st	0.0301714	-0.0137724
137	feruloyl tartaric acid 1	hc	0.0301499	-0.019649
374			0.0301131	-0.053125
655			0.0300277	0.0612906
507			0.0297726	-0.0374171
631			0.0295718	0.0328857
520	taxifolin-O-desoxyhexose	f	0.0289139	0.012554
123			0.0288979	0.0293982
213			0.0286606	-0.0369916
489			0.0283296	0.0227989
434			0.0281873	-0.00705229
714			0.0280153	-0.0634358
447			0.0277872	-0.0357016
492			0.0276532	0.00236711
193			0.0275746	-0.0674138
238	tetrahydroxyflavanone O-hexoside isotope	f	0.0275079	0.0340446
152			0.0272018	-0.0438714
56	quercetin O-hexoside hydrate isotope	f	0.0271131	0.0297858
708			0.0270092	-0.00126513
138			0.0267049	-0.0254682
394			0.0266892	-0.0328568
583			0.0264084	-0.0172249
663	catechin/epicatechin der.	f-t	0.0262635	-0.0274275
490			0.0262023	-0.0692375
613			0.0261017	-0.0622712
734			0.0260842	0.0613228
515			0.0257528	0.0124383
768			0.0255696	-0.0466583
439			0.0253669	-0.0165485
445	pentahydroxyflavanone C-hexose 3	f	0.0251601	-0.0397005
698			0.0248222	-0.0223855
88			0.0246879	-0.00949027
525			0.0245334	-0.0477211
777	e-viniferine	st	0.0245095	-0.0407169
594			0.0244284	-0.0705772
587			0.024424	0.0486182
595			0.0240709	-0.0638415
173			0.0240282	0.0581144
551			0.0239461	0.0321376
44	caffeoyl tartaric acid, 2M-1 adduct	hc	0.0238497	0.00454014
584			0.0237626	-0.0705125
527	piceatannol glucoside	n	0.0235557	-0.0490184
102	procyanidin P2 type	f-t	0.0230822	0.0409734
428			0.0226305	0.04689
488			0.022622	0.0229393
530			0.0223323	0.00493374
604			0.022284	0.0490707
197			0.0222805	-0.0555895
397			0.0221934	-0.0261041
388			0.0217815	-0.0697495
368			0.0217721	-0.0472339
516			0.0216453	-0.0120077
518			0.0213118	-0.0123026
573	tetrahydroxydimethoxyflavanone (dihydrosyringetin?)-(acetyl)-O-h.	f	0.0211651	0.00761142
136			0.0211634	-0.0204414
566	peonidin-(acetyl)-3-O-glucoside hydrated	ac	0.0210821	-0.00257702
52	catechin, isotope	f-t	0.0210105	0.00118852
248	malvidin-3-O-glucoside, 35-chloride adduct	ac	0.020619	-0.0740024
780			0.0205575	-0.0470762
419			0.0205232	-0.0221174
437			0.0202246	0.0299406
586			0.0201835	-0.00791553
164			0.0198337	-0.0245026
90			0.0198239	0.00779525
733			0.0195287	-0.0716756
210			0.0190696	-0.0107271
185			0.0190641	-0.0166849
78			0.018863	0.0523064
237			0.0186837	-0.0243629
126			0.0185324	-0.00157624
86			0.0184653	0.0106863
310			0.0183967	-0.0445858
107			0.0183663	0.0110349
1			0.0182667	-0.0382434
435			0.0180126	-0.0119432
383			0.0179549	-0.0536916
478	tetrahydroxydimethoxyflavanone (dihydrosyringetin?)-(acetyl)-O-h.	f	0.017816	0.0155547
142			0.0174927	-0.0442488
612			0.017356	-0.00978855
217	tetrahydroxy-monomethoxyflavone-C-hexoside i.	f	0.0172332	0.0496623
378			0.0172318	0.0570247
289			0.0167603	0.0510169
690	kaempferol-O-desoxyhexoside (o kaempferol-coumaric acid)	f	0.0167119	-0.0390045
514			0.0167058	0.0187187
648			0.0161591	0.0259483
590			0.0161436	0.0594445
466			0.0158319	-0.00849505
421			0.0157338	0.0478147
224			0.0156919	-0.0356981
5	hexose	s	0.0155266	-0.0416716
645			0.0154853	-0.0050329
229			0.0152438	-0.0298475
47			0.0151134	0.0409685
391	oxidized resveratrol dimer	st	0.0146236	0.0325513
117	sinapic acid derivative formic adduct (app1-001)	hc	0.0145348	0.0236921
305			0.0144433	0.0661223
755			0.0142944	-0.0542864
114	delfinidin-3-O-glucoside hydrate	ac	0.0140856	0.014203
638			0.0140015	-0.0338131
387			0.0137096	-0.017102
615	dihydroxy-dimethoxyflavanone-O-hexoside (isorhamnetin-O-hexoside)	f	0.0136504	-0.0197327
650			0.0135727	-0.0395558
239			0.0134187	-0.0583557
533			0.0133848	-0.0634122
614	dihydroxy-dimethoxyflavanone-O-hexoside (isorhamnetin-O-hexoside) i.	f	0.0133769	-0.0125603
565	peonidin-(acetyl)-3-O-glucoside i.	ac	0.0133398	-0.039811
160			0.0133355	-0.0174732
290			0.013192	0.0603365
537			0.0131796	0.0688526
379			0.013127	-0.0136165
580			0.0128684	-0.0193495
108			0.0128562	-0.0391008
618			0.0128233	-0.0378988
574	malvidin-(acetyl)-3-O-glucoside	ac	0.0126537	0.0237101
511			0.0125745	-0.0747136
134	procyanidin P2 type	f-t	0.0122742	0.0233374
376			0.0122689	0.0432593
215			0.0122632	0.0108853
113	delfinidin-3-O-glucoside hydrate isotope	ac	0.0122169	0.0455091
124			0.0121462	-0.0100565
367			0.0121394	0.0270726
115			0.012091	0.0249978
53	coumaric acid hexoside i.	hc	0.0118497	0.0788923
232			0.0116603	0.0416165
501			0.0114819	0.0216795
425			0.0113328	-0.0349913
467	1)quercetin derivative; 2) ui kaempferol or luteolin glucuronide	f	0.0110845	0.0520549
639			0.0109207	-0.0548974
480			0.0105118	-0.0345102
251	procyanidin P2G1 type	f-t	0.0103899	0.033336
589			0.010128	-0.01901
150			0.0100572	-0.0703169
482			0.00976308	-0.0532418
309			0.00971242	-0.0643539
320			0.00955828	-0.0515549
569			0.00949672	-0.0100431
524			0.00942029	-0.0734515
218	tetrahydroxy-monomethoxyflavone-C-hexoside	f	0.00934477	0.0421727
132	procyanidin P2 type i	f-t	0.0092364	0.0214514
171			0.00908562	-0.0707782
599			0.00906679	-0.014904
299			0.00899576	0.00452871
354			0.00894755	0.0488342
39	caffeoyl tartaric acid, 2M-1 adduct i.	hc	0.00856646	0.0200791
646			0.00835441	0.0533886
757			0.00835212	-0.047039
442	hesahydroxyflavone O-pentoside	f	0.00830204	-0.0728924
481			0.00830114	-0.0257591
441			0.00805033	-0.0593285
432			0.00797749	-0.00323086
747			0.0078811	-0.0370532
427			0.0078153	0.04355
424			0.00772954	0.0416275
291			0.00742866	0.0339203
664	piceatannol	n	0.00726719	-0.0525757
295			0.00712015	0.0455203
166			0.00698062	-0.049971
753	trans-resveratrol	st	0.00696818	-0.0493907
104	procyanidin P2 type i	f-t	0.00696268	0.0496943
672			0.00681856	-0.0500272
665			0.00653567	-0.0517565
652			0.00615915	0.04416
643			0.00584723	-0.0510186
568			0.00569544	-0.0739771
362			0.00559439	0.055187
756			0.00556863	-0.0510347
315			0.00542962	0.00231827
535			0.00540596	0.0439754
82			0.00522244	-0.0509876
306			0.00510215	-0.0314812
582			0.00499616	-0.0496873
12			0.00463949	0.00393216
31	ethyl-dihydroxybenzoic acid hexoside (hydroxytyrosol) 1-o dihydroxybenxoic acid-caffeic acid	ht	0.00439149	-0.00189328
641			0.00437927	-0.0187477
317			0.00434549	0.0259432
438			0.00422534	0.0661597
11			0.00410964	0.012127
172			0.0038257	-0.0311023
226			0.00336404	0.0413685
344	malvidin-3-O-glucoside hydrate isotope	ac	0.00322176	0.0433362
103			0.00297992	-0.00612346
45	procyanidin P2 type	f-t	0.00281967	0.0580788
292			0.00280692	0.007514
536	trihydroxydimethoxyflavanone O-h.	f	0.00260114	0.0579082
198			0.00234496	0.0262438
496			0.00214991	-0.0163831
313	fragment of malvidin-3-O-glucoside hydrate	ac	0.00173787	0.0186036
642			0.00161906	-0.050233
567	peonidin-(acetyl)-3-O-glucoside	ac	0.00145353	0.000818407
294			0.00137252	-0.06951
223			0.00111497	-0.0552002
249			0.000720561	0.033379
363			0.000585861	-0.00460963
417			0.000477117	0.0190489
549			0.000475369	0.0425864
46	procyanidin P2 type i	f-t	0.000292426	0.0507693
571			0.000248997	-0.00758866
420	myricetin-O-hexose	f	9.53705e-05	0.0103862
207	epicatechin	f-t	-0.000112531	0.0165983
558			-0.000508349	0.0456908
340	fragment of malvidin-3-O-glucoside	ac	-0.000513541	0.00232977
426			-0.000629735	0.0405061
169			-0.000903957	-0.00808629
624			-0.000946226	0.0433684
282			-0.00113228	0.067761
262			-0.00140571	0.0648823
716			-0.00152229	0.00654365
588			-0.00156304	0.0267505
338			-0.00232136	0.0652622
111			-0.00241203	0.0312046
191			-0.0024514	0.0174748
233	procyanidin P2G1 type	f-t	-0.00273312	0.0276388
342			-0.0029288	0.0543221
241			-0.0030496	-0.0522077
270	tetrahydroxy-monomethoxyflavanone-C-hexoside 1 isotope o peonidin-3-O-glucoside hydrated	f	-0.00346185	-0.00538539
236	resveratrol-O glucoside	st	-0.00360192	-0.0197496
302	tryptophan-N-glucoside?	aa	-0.00375081	-0.0331459
240			-0.00379338	0.00952704
585			-0.00397302	-0.000177705
204			-0.00410567	-0.0381475
503			-0.00471607	0.0159246
247			-0.00492343	0.0359022
43	caffeoyl tartaric acid, 2M-1 adduct i.	hc	-0.00512659	0.0321959
51			-0.00641034	0.0129894
244			-0.00653011	-0.0485679
203			-0.0068224	-0.010726
346	malvidin-3-O-glucoside hydrate isotope	ac	-0.00694045	0.059471
770			-0.00715729	-0.0568012
323	malvidin-3-O-glucoside hydrate i.	ac	-0.00763312	0.0108462
219			-0.00783512	0.0719679
168	cyanidin 3-O-glucoside hydrated	ac	-0.0078945	-0.00580897
208			-0.00795185	0.0226914
473			-0.00808994	-0.0509774
206			-0.00810896	0.0397838
683			-0.00812194	-0.00980164
284			-0.00851796	-0.0551932
312			-0.00854555	0.0423121
718			-0.00865155	-0.0533308
42			-0.00893292	-0.0245382
640	cis-resveratrol (fragment of cis-resveratrol-O glucoside)	st	-0.00900904	-0.0376736
176			-0.0090716	-0.0318332
304			-0.00916847	0.0318996
54	catechin	f-t	-0.00917058	0.0185168
285			-0.00946078	0.0459079
468			-0.0095521	0.00414258
581			-0.00959756	0.0443634
87			-0.00961667	0.0255829
250			-0.00963465	0.0417648
293			-0.00982987	0.0606005
100			-0.0099033	0.0346388
129	trihydroxyflavone O-pentoside, chloride adduct	f	-0.0100134	0.0643299
505			-0.0102348	-0.0261
662			-0.0103836	-0.0409549
209			-0.0104034	-0.0263454
519			-0.0104573	0.00864504
268			-0.0108769	0.0279652
216	tetrahydroxy-monomethoxyflavone-C-hexoside i.	f	-0.010967	0.0503866
548			-0.0110416	-0.00378027
74			-0.0111695	0.0290836
472			-0.0113675	0.0298013
128			-0.0113982	-0.0149368
593			-0.0117296	-0.0409304
38	caffeoyl tartaric acid 1 i.	hc	-0.0118468	0.0215503
361			-0.0119595	-0.0564662
637	trans-resveratrol-O glucoside	st	-0.0120921	-0.038263
479	cyanidin-(acetyl)-3-O-glucoside	ac	-0.0123248	0.0464071
398			-0.0124776	-0.0129174
151	catechin/epicatechi d.	f-t	-0.0125048	-0.0330004
337	malvidin-3-O-glucoside isomer	ac	-0.0126749	0.054866
628			-0.0129662	0.00198619
597			-0.0130703	0.0316107
32	ethyl-dihydroxybenzoic acid hexoside (hydroxytyrosol) 1-o dihydroxybenxoic acid-caffeic acid i.	ht	-0.0132936	0.0272222
288			-0.0135905	0.0610196
510	quercetin O-glucuronide	f	-0.0137025	0.0127492
564			-0.0137559	0.0613665
483			-0.0138741	0.0340727
491	petunidin-(acetyl)-3-O-glucoside	ac	-0.0139469	0.0363899
303			-0.0139874	-0.0275459
259			-0.0140367	-0.0620323
509			-0.0140451	0.0676237
411			-0.0141032	0.00895235
341	malvidin-3-O-glucoside hydrate	ac	-0.0141707	0.0681385
633			-0.014179	-0.035761
400			-0.014224	-0.00120443
538			-0.0143675	0.0608832
263	tetrahydroxy-monomethoxyflavanone-C-hexoside 1 isotope	f	-0.0146331	-0.0124114
547			-0.0146952	-0.011736
58			-0.0146972	0.0221868
77			-0.0148346	0.0682768
274			-0.0149906	0.00088996
559			-0.015004	0.0580751
272			-0.0151732	0.0491712
324			-0.0152521	-0.0242823
504			-0.0154049	-0.01722
195			-0.0154884	-0.0271818
76			-0.0156897	0.044383
494			-0.0157888	-0.0336243
349			-0.0160914	0.0234564
661			-0.0161187	0.0455884
106			-0.0161904	-0.0613436
339			-0.0161947	-0.0470891
175	cyanidin-3-O-glucoside	ac	-0.0164175	-0.0105281
49	coumaroyl tartaric acid 1	hc	-0.0166661	-0.0472888
469			-0.0169194	0.0126336
163			-0.01696	0.0238867
332			-0.0170548	0.0157676
487			-0.0170994	0.054583
712			-0.0172406	0.0679817
335			-0.0172985	0.0119832
321			-0.0174481	0.051836
627	malvidin-(coumaroyl)-3-O-glucoside, cis isomer, hydrate, chl. Add.	ac	-0.0177052	0.0451788
225			-0.0177194	-0.00489825
608			-0.0179718	0.0625545
316			-0.0180337	-0.0104799
146			-0.018358	-0.00254623
149			-0.0184307	-0.0376478
508			-0.0184495	-0.0159962
557	kaempferol O-hexoside	f	-0.0184745	-0.0247348
221	petunidin-3-O-glucoside	ac	-0.0189374	0.0551689
267			-0.0190366	-0.00712265
222			-0.0193193	0.0456199
153			-0.0194662	-0.0268047
723	malvidin-(coumaroyl)-3-O-glucoside, trans isomer, hydrate, chl. Add.	ac	-0.0198489	0.0569174
110	delfinidin-3-O-glucoside	ac	-0.0198882	0.0552432
300			-0.0199228	0.0330479
246			-0.0200461	0.055684
245			-0.0201056	0.0325693
403			-0.0202671	0.00497396
66			-0.0203869	-0.046404
634	trans-resveratrol-O glucoside chloride adduct	st	-0.0205465	-0.0210755
579			-0.0208565	0.00864058
578			-0.0210213	0.00059661
666	malvidin-(coumaroyl)-3-O-glucoside, cis isomer, hydrate	ac	-0.0210609	-0.0229348
626			-0.0210846	0.051435
266			-0.0211504	0.0157777
600	tetrahydroxyflavone (kaempferol) glucuronide	f	-0.0211507	0.00165407
109			-0.0215049	0.0502271
707			-0.0215282	0.0543019
202			-0.0215312	-0.0211821
350	malvidin-3-O-glucoside	ac	-0.0215314	0.0628509
591	quercetin O-desoxyhexoside	f	-0.0216562	-0.0147569
25			-0.0218532	-0.00733218
636	trans-resveratrol-O glucoside chloride adduct	st	-0.0218607	-0.0128201
84	fragment of quercetin O-hexoside hydrate	f	-0.0222703	0.051556
99			-0.0222994	-0.0155398
308			-0.0223416	0.00978906
20	fragment of citric acid	oa	-0.0223611	0.0276764
345	malvidin-3-O-glucoside	ac	-0.022414	0.0595424
534			-0.0224189	0.0150925
500			-0.0225363	-0.0350698
502			-0.0228032	-0.0285187
365	malvidin-3-O-glucoside, 35-chloride adduct	ac	-0.0229132	-0.0357924
154			-0.0229306	0.00528149
360			-0.0230263	0.0279626
277	fragment of peonidin-3-O-glucoside (461)	ac	-0.0230728	0.00975935
377			-0.0235784	0.0322639
79			-0.0236088	0.00987337
279			-0.0237548	-0.0351711
709			-0.0238661	0.0494152
506			-0.0242821	-0.00870182
353			-0.0243797	0.0449575
190			-0.0248188	0.0439693
318			-0.0250941	0.00486263
69			-0.0252612	-0.0200682
174	cyanidin 3-O-glucoside hydrated chl. Add.	ac	-0.0254388	0.04872
384			-0.0255736	0.041931
375			-0.0256845	0.0594727
740			-0.0257698	-0.0352331
355			-0.0258686	0.0338308
165			-0.0261067	0.00810804
561			-0.0261974	0.0538427
333			-0.0262299	0.0378583
632			-0.0266207	-0.013133
630			-0.0266515	-0.0278057
521	pentahydroxyflavanone O-desoxyhexse chloride adduct	f	-0.0266885	0.0573692
230			-0.0267093	0.0627065
148			-0.0267665	-0.0384238
167	kaempferol O-hexoside hydrated chloride adduct	f	-0.0270686	0.0384834
83			-0.0271479	-0.00534704
635			-0.0271998	-0.0074086
327	malvidin-3-O-glucoside isomer	ac	-0.0273384	0.0305906
27	gallic acid hexose	hb	-0.0279578	0.0335034
385	tetrahydroxy-monomethoxyflavanone-hexoside 2 ch. Add.	f	-0.0284203	0.048194
62	coumaroyl tartaric acid 1 i.	hc	-0.0284692	0.0111342
673	peonidin-(coumaroyl)-3-O-glucoside, cis isomer	ac	-0.0285026	-0.034919
120			-0.028876	-0.0216995
319			-0.0289477	-0.0459593
65			-0.0289561	0.0526705
119			-0.0293676	0.00625622
127			-0.0295085	-0.0130748
264			-0.0297024	-0.0265278
372	hexahydroxyflavanone-C-deoxhyhexoside, chloride adduct	f	-0.0298329	0.0334623
242			-0.0298618	-0.0343149
596			-0.029973	0.0500469
703	peonidin-(coumaroyl)-3-O-glucoside, trans isomer, chl. Add.	ac	-0.0299944	0.0364293
369			-0.0302292	0.0444936
499			-0.0302534	0.0280288
607			-0.0304198	0.0535749
276	peonidin-3-O-glucoside	ac	-0.0307416	0.00718099
732			-0.0307735	0.0517187
311			-0.0310168	0.0413549
326			-0.0310387	0.0613034
261			-0.0316087	0.0613936
393			-0.0316967	0.0304061
517			-0.0318634	-0.00471825
328			-0.0320219	0.0579677
330			-0.0322922	-0.0428344
9	tartaric acid 1	oa	-0.0323489	0.046332
283			-0.0326058	-0.0182947
40			-0.0328825	-0.00361477
325	malvidin 3-O-glucoside hydrate chl. Add.	ac	-0.0329023	0.0619996
592			-0.0332476	0.00336456
227	tetrahydroxyflavanone O-hexoside	f	-0.0332876	-0.0221225
497	quercetin-3-O-glucoside	f	-0.033294	0.00539452
13	malic acid	oa	-0.0333147	-0.017979
620	petunidin-(coumaroyl)-3-O-glucoside, cisisomer	ac	-0.0333929	-0.0246533
475	catechin/epicatechin gallate	f-t	-0.033628	0.0207962
685	malvidin-(coumaroyl)-3-O-glucoside, cis isomer	ac	-0.0338296	-0.0260641
522	taxifolin-O-desoxyhexose chl.add	f	-0.0339295	0.0522932
720	malvidin-(coumaroyl)-3-O-glucoside, trans isomer, hydrate, chl. Add.	ac	-0.0341583	0.047251
278			-0.0341727	-0.00192921
205			-0.0342277	0.0102025
725	malvidin-(coumaroyl)-3-O-glucoside, trans isomer, hydrate, chl. Add.	ac	-0.0342645	0.050322
429			-0.0343739	0.0547598
675			-0.0344073	-0.0269055
470	quercetin O-glucuronic acid i.	f	-0.0344961	0.0330903
22			-0.0345326	0.0113794
373			-0.0345348	0.00557408
162			-0.0349681	-0.00556421
674			-0.0350517	-0.027624
281	peonidin-3-O-glucoside isotope	ac	-0.0351817	0.00569715
371	hexahydroxyflavanone-C-deoxhyhexoside, chloride adduct	f	-0.0351948	0.0357457
416	triidrossi dimetossi flavanone hexose	f	-0.0353626	0.0381376
687			-0.0353832	-0.0198523
422			-0.0355097	0.0408536
605			-0.0355146	-0.0304338
201			-0.0355161	0.0465874
423			-0.0355891	0.0489612
298	procyanidin P2G1 type i	f-t	-0.0356834	0.0555147
41	fragment of caffeoyl tartaric acid 2	hc	-0.0357051	0.00198011
228	tetrahydroxy-monomethoxyflavone-C-hexoside chl. Add.	f	-0.0357718	0.0597052
436	delphinidin-(acetyl)-3-O-glucoside	ac	-0.0358249	0.00977358
184	trihydroxy-dimethoxyflavanone-C-hexoside i.	f	-0.0358483	-0.0361733
523			-0.0359869	0.0363338
356	malvidin-3-O-glucoside, 35-chloride adduct	ac	-0.0360869	0.0417147
742	tetrahydroxymonomethoxy flavone O-pentose f.add.	f	-0.0361057	-2.41224e-05
414			-0.0362715	-0.0326916
412			-0.0363383	0.0033222
474			-0.0363859	0.0178429
112	delfinidin-3-O-glucoside, isotope	ac	-0.0365301	0.00961182
386			-0.0369645	0.00148116
95			-0.0369844	0.0434626
322			-0.0372282	-0.00200268
688			-0.0373757	-0.0183818
34	caffeoyl tartaric acid 3	hc	-0.0374006	-0.0171855
16	di-hexose derivative	s	-0.0374154	-0.0193997
158			-0.0374836	-0.00178571
161			-0.0376993	0.0285446
577	cyanidin-(coumaroyl)-3-O glucoside, cis isomer	ac	-0.0378237	0.010116
131			-0.0379148	0.0533011
15			-0.0379237	0.0035352
449			-0.0379705	0.0537639
275	peonidin-3-O-glucoside, chloride adduct	ac	-0.0381853	0.0613951
465			-0.0382891	-0.000206209
730	malvidin-(coumaroyl)-3-O-glucoside, trans isomer chl. Add.	ac	-0.0384501	0.0533213
570			-0.0384678	0.0368802
702	peonidin-(coumaroyl)-3-O-glucoside, trans isomer, chl. Add.	ac	-0.038626	0.049447
408			-0.0386777	0.0573087
170			-0.0388353	0.012012
331	malvidin 3-O-glucoside hydrate chl. Add.	ac	-0.0390101	0.0546673
562	ester catechin/epicatechin-dihydroxybenzoic acid	f-t	-0.0391412	-0.0105909
343	malvidin 3-O-glucoside hydrate chl. Add.	ac	-0.0392879	0.0564704
10			-0.0392975	0.0288733
555	delphinidin-(coumaroyl)-3-O glucoside, cis isomer i.	ac	-0.0397204	-0.0160273
157	catechin/epicatechi d. chl. Add.	f-t	-0.039726	0.0299031
57	coumaric acid, fragment of coumaroyl tartaric acid 1	hc	-0.0398544	0.0183593
701	peonidin-(coumaroyl)-3-O-glucoside, trans isomer, chl. Add.	ac	-0.0398803	0.0559514
116	delfinidin-3-O-glucoside hydrate chloride adduct	ac	-0.0401186	0.0562817
61			-0.0404156	0.022983
493	cyanidin-(acetyl)-3-O-glucoside	ac	-0.0407635	0.00536384
418			-0.041091	0.0373331
404			-0.0417641	0.0326323
329			-0.0417658	0.0344067
60			-0.0417689	0.000282024
269			-0.0417809	0.0521752
606			-0.0418264	-0.0187315
336			-0.0419287	0.04931
619			-0.0421559	-0.00632912
357	malvidin-3-O-glucoside, 35-chloride adduct	ac	-0.0422128	0.0423199
731	malvidin-(coumaroyl)-3-O-glucoside, trans isomer chl. Add.	ac	-0.0425911	0.0522888
348	malvidin-3-O-glucoside, 35-chloride adduct	ac	-0.0426576	0.0518414
50			-0.0426905	-0.0122895
406			-0.043008	0.0334513
101			-0.0430424	0.0468083
399			-0.0431354	0.0186545
200	feruloyl tartaric acid 1	hc	-0.0434024	0.0366645
156	catechin/epicatechi d. chl. Add.	f-t	-0.0437615	0.0244662
14			-0.044143	0.00542896
273			-0.0443238	0.0442423
471	quercetin O-glucuronide	f	-0.0444036	0.0231346
243	hexahydroxyflavanone-C-deoxhyhexoside, chloride adduct	f	-0.0445434	0.0368719
19	citric acid	oa	-0.0447013	0.0379021
676			-0.0447732	0.0271196
256			-0.0449026	0.0372575
271	peonidin-3-O-glucoside, chloride adduct	ac	-0.044914	0.04859
556			-0.0450726	-0.00580105
686	malvidin-(coumaroyl)-3-O-glucoside, cis isomer chl. Add.	ac	-0.0450753	0.0159399
265	peonidin-3-O-glucoside, chloride adduct	ac	-0.0450839	0.0503489
118	delfinidin-3-O-glucoside hydrate chloride adduct	ac	-0.0454608	0.0384922
347			-0.0460297	0.0376489
179			-0.0463351	-0.0116371
30	ethyl-dihydroxybenzoic acid hexoside (hydroxytyrosol) 1 chloride adduct	ht	-0.0463513	0.0391691
177	cyanidin-3-O-glucoside, chloride adduct	ac	-0.0468168	0.0470332
669			-0.0468379	0.00902333
35			-0.0468933	0.00986308
155			-0.0471739	0.00344087
684			-0.0473107	0.025558
187			-0.0478531	0.0263369
678			-0.0480619	0.0138428
670			-0.0485576	0.0140802
2	fragment of citric acid	oa	-0.0488114	0.0351959
3	sucrose derivative (sucrose+ citric acid?)	s	-0.0488677	0.0352603
37	procyanidin P2 type	f-t	-0.0499768	0.0205779
413			-0.0507238	-0.0154804
495			-0.0509848	0.0129547
189			-0.0523165	0.00427115
280			-0.053275	0.0273501

## Sheet: Highest and Lowest P1 loadings
Var ID (Primary)	Putative metabolite identification	Class of metabolites	M1.p[1]
622	e-viniferine dimero	st	0.058829
352	resveratrol glucoside	st	0.0584204
625	e-viniferine formic add.	st	0.058311
540	piceatannol	n	0.0576452
453	cis-resveratrol (fragment of cis-resveratrol-O glucoside)	st	0.0575322
455	resveratrol-h. formic add.	st	0.0568562
454	cis-resveratrol-O glucoside	st	0.0566186
130	ferulic acid, fragment of ferulic acid hexoside (355)	hc	0.056608
806	e-viniferine i	st	0.0557363
752	resveratrol dimer chl.add.	st	0.0551691
33	dihydroxybenzoic acid+caffeic acid d., fragment	hb	0.0547998
464	dihydroxybenzoic acid hexoside derivative	hb	0.0547852
451	trans-resveratrol-O glucoside chloride adduct	st	0.0543843
764	resveratrol dimer	st	0.0543735
446	piceatannol glucoside	n	0.0543227
121	trihydroxyflavone-O-p.,f.add.(metab.145)	f	0.0541642
787	e-viniferine i	st	0.053849
739	a-viniferin	st	0.053771
822	a-viniferin chl.add.	st	0.0537283
788	e-viniferine formic add.	st	0.0537083
776	a-viniferin trimero	st	0.0531527
796	e-viniferine formic add.	st	0.0528805
695	e-viniferine	st	0.0526702
809	e-viniferine formic add.	st	0.0525896
813	a-viniferin	st	0.052528
818	a-viniferin chl.add.	st	0.0525253
798	e-viniferine 2M-1 add.	st	0.0524755
766	resveratrol dimer formic add.	st	0.0524537
681	cis-resveratrol-O glucoside formic adduct	st	0.0522366
750	a-viniferin	st	0.0522264
577	cyanidin-(coumaroyl)-3-O glucoside, cis isomer	ac	-0.0378237
275	peonidin-3-O-glucoside, chloride adduct	ac	-0.0381853
730	malvidin-(coumaroyl)-3-O-glucoside, trans isomer chl. Add.	ac	-0.0384501
702	peonidin-(coumaroyl)-3-O-glucoside, trans isomer, chl. Add.	ac	-0.038626
331	malvidin 3-O-glucoside hydrate chl. Add.	ac	-0.0390101
562	ester catechin/epicatechin-dihydroxybenzoic acid	f-t	-0.0391412
343	malvidin 3-O-glucoside hydrate chl. Add.	ac	-0.0392879
555	delphinidin-(coumaroyl)-3-O glucoside, cis isomer i.	ac	-0.0397204
157	catechin/epicatechi d. chl. Add.	f-t	-0.039726
57	coumaric acid, fragment of coumaroyl tartaric acid 1	hc	-0.0398544
701	peonidin-(coumaroyl)-3-O-glucoside, trans isomer, chl. Add.	ac	-0.0398803
116	delfinidin-3-O-glucoside hydrate chloride adduct	ac	-0.0401186
493	cyanidin-(acetyl)-3-O-glucoside	ac	-0.0407635
357	malvidin-3-O-glucoside, 35-chloride adduct	ac	-0.0422128
731	malvidin-(coumaroyl)-3-O-glucoside, trans isomer chl. Add.	ac	-0.0425911
348	malvidin-3-O-glucoside, 35-chloride adduct	ac	-0.0426576
200	feruloyl tartaric acid 1	hc	-0.0434024
156	catechin/epicatechi d. chl. Add.	f-t	-0.0437615
471	quercetin O-glucuronide	f	-0.0444036
243	hexahydroxyflavanone-C-deoxhyhexoside, chloride adduct	f	-0.0445434
19	citric acid	oa	-0.0447013
271	peonidin-3-O-glucoside, chloride adduct	ac	-0.044914
686	malvidin-(coumaroyl)-3-O-glucoside, cis isomer chl. Add.	ac	-0.0450753
265	peonidin-3-O-glucoside, chloride adduct	ac	-0.0450839
118	delfinidin-3-O-glucoside hydrate chloride adduct	ac	-0.0454608
30	ethyl-dihydroxybenzoic acid hexoside (hydroxytyrosol) 1 chloride adduct	ht	-0.0463513
177	cyanidin-3-O-glucoside, chloride adduct	ac	-0.0468168
2	fragment of citric acid	oa	-0.0488114
3	sucrose derivative (sucrose+ citric acid?)	s	-0.0488677
37	procyanidin P2 type	f-t	-0.0499768
