# Supplementary material for: Rapid dehydration of grape berries dampens the post-ripening transcriptomic program and the metabolite profile evolution
Source: Hortic Res. 2020 Sep 1;7:141. doi: 10.1038/s41438-020-00362-5 (PMC7459318; doi:10.1038/s41438-020-00362-5)
Supplement: Supplementary file 4 — data set S3 [file 41438_2020_362_MOESM4_ESM.xlsx]

## Sheet: Dataset S3
			NATURAL PROCESS										FORCED PROCESS
			AVARAGED FLUORESCENCE VALUES										AVARAGED FLUORESCENCE VALUES
SEQ_ID	Gene_ID	Gene Annotation	T0	NT T1	NT T2	NT T3	NT T4	NT T5	FC NT T4/NT T0	Statistical significance NT T4/NT T0 (t test; (p<0,01)	FC NT T5/NT T0	Statistical significance NT T5/NT T0 (t test; (p<0,01)	T0	FR T1	FR T2	FR T4	FC NT T4/NT T0	Statistical significance NT T4/NT T0 (t test; (p<0,01)
CHR18_RANDOM_PDVV152_21_T01	VIT_18s0001g01280	laccase	520.909	847.79	6693.96	5319.83	10114.7	20790.6	19.4174	*	39.9122	*	520.909	2649.12	1633.54	6293.21	12.0812	*
CHR17_JGVV0_405_T01	VIT_17s0000g05810	WRKY DNA-binding protein 72	90.9702	121.784	363.489	255.523	531.316	2626.84	5.84055	*	28.8759	*	90.9702	175.068	107.281	426.177	4.6848	*
CHR13_JGVV19_399_T01	VIT_13s0019g00540	ethylene-responsive protein	108.342	1408.91	4496.9	8450.56	10733.6	12940.9	99.0717	*	119.445	*	108.342	2206.78	4550.37	10764.3	99.3552	*
CHR18_JGVV72_75_T01	VIT_18s0072g00450	unknown protein	139.457	2574.8	7139.58	11211.9	12351.9	15928.9	88.5715	*	114.221	*	139.457	3487.35	5635.45	13268.7	95.1457	*
CHR13_JGVV67_59_T01	VIT_13s0067g03010	unknown	68.7053	575.461	991.169	1800.74	3101.97	5598.01	45.1489	*	81.4786	*	68.7053	592.754	1059.93	3066.98	44.6397	*
CHR18_RANDOM_PDVV152_2_T01	VIT_18s0001g00420	laccase	104.611	219.772	1876.22	1974.32	3739.01	7344.07	35.742	*	70.2035	*	104.611	732.968	469.624	2252.24	21.5297	*
CHR18_RANDOM_JGVV152_12_T01	VIT_18s0001g00930	laccase	134.433	256.216	2715.21	3061.34	5732.9	8971.31	42.645	*	66.7343	*	134.433	986.937	744.643	3785.35	28.1579	*
CHRUN_JGVV1212_2_T01	VIT_00s1212g00020	laccase	208.271	429.771	3991.99	3901.37	7082.66	13553.4	34.007	*	65.0758	*	208.271	1419.41	721.493	4652.87	22.3405	*
CHR18_JGVV75_44_T01	VIT_18s0075g00590	laccase	264.114	505.01	4874.59	4583.35	9936.5	16575.8	37.622	*	62.7601	*	264.114	1756.41	1097.38	4865.72	18.4228	*
CHR4_JGVV69_62_T01	VIT_04s0069g00880	no hit	85.6251	120.583	1686.73	1551.95	3097.43	5339.4	36.1744	*	62.3579	*	85.6251	245.603	128.233	2492.41	29.1084	*
CHR13_JGVV19_132_T01	VIT_13s0019g03930	no hit	192.666	843.526	2390.73	7210.69	10563.3	11844.5	54.8268	*	61.477	*	192.666	1368.91	4096.93	11029.7	57.2479	*
CHR6_JGVV80_7_T01	VIT_06s0080g01200	Harpin-induced family protein	207.963	1924.98	3769.36	7190.41	9497.77	12173	45.6704	*	58.5345	*	207.963	2422.89	4688.56	6675.54	32.0996	*
CHR18_RANDOM_JGVV152_8_T01	VIT_18s0001g00730	laccase	339.701	819.588	6035.72	5012.48	9446.34	18882.7	27.8078	*	55.5862	*	339.701	2178.31	1228.91	6249.93	18.3984	*
CHR18_RANDOM_JGVV152_9_T01	VIT_18s0001g00790	laccase	376.979	692.086	5728.41	5485.28	10851.8	20321.1	28.7862	*	53.9051	*	376.979	2273.08	1055.8	6623.66	17.5704	*
CHR18_RANDOM_JGVV152_10_T01	VIT_18s0001g00850	laccase	290.35	541.616	5131.53	4578.09	8715.37	15537.3	30.0168	*	53.5124	*	290.35	1910.1	1157.4	5328	18.3503	*
CHR18_JGVV75_47_T01	VIT_18s0075g00620	laccase	223.424	630.51	3713.77	3074.82	6113.78	11778.3	27.3641	*	52.7172	*	223.424	1662.93	1103.84	3297.95	14.7609	*
CHR18_JGVV75_43_T01	VIT_18s0075g00580	laccase	330.975	430.275	4837.13	4848.16	10645.3	17289	32.1634	*	52.2367	*	330.975	1678.36	771.567	5050.21	15.2586	*
CHR18_JGVV75_50_T01	VIT_18s0075g00660	disease resistance protein (TIR-NBS-LRR class)	130.594	203.87	1764.33	1593.73	3305.68	6600.71	25.3126	*	50.5436	*	130.594	666.024	536.283	1946.44	14.9045	*
CHRUN_JGVV2280_1_T01	VIT_00s2280g00010	laccase	376.215	689.188	6195.46	5919.19	11172.1	18884.7	29.6961	*	50.1966	*	376.215	2085.86	1614.61	6843.5	18.1904	*
CHR18_GSVIVT00008722001_T01	VIT_18s0001g00650	no hit	39.5421	51.7176	131.548	449.996	927.07	1966.61	23.4451	*	49.7346	*	39.5421	85.4187	187.537	1182.58	29.9069	*
CHR13_JGVV320_3_T01	VIT_13s0320g00030	unknown protein	586.871	3987.5	9031.23	14170.6	22662.8	29056.1	38.6163	*	49.5102	*	586.871	7060.75	7870.94	19909.5	33.9248	*
CHR18_RANDOM_JGVV111_25_T01	VIT_18s0001g00340	laccase	341.113	687.079	5149.91	4724.25	10390.9	16506.5	30.4617	*	48.3901	*	341.113	1972.26	1554.4	5527.33	16.2038	*
CHR18_RANDOM_PDVV152_22_T01	VIT_18s0001g01290	laccase	225.307	441.987	2846.78	1979.11	4246.86	10379.6	18.8492	*	46.0686	*	225.307	1104.29	771.075	2283.75	10.1362	*
CHR8_JGVV7_89_T01	VIT_08s0007g08100	no hit	35.2251	93.001	265.626	509.433	849.872	1584.74	24.1269	*	44.989	*	35.2251	192.839	289.71	830.425	23.5748	*
CHRUN_JGVV731_1_T01	VIT_00s0731g00010	laccase	413.848	710.886	6031.15	5331.63	10385.7	18269.3	25.0955	*	44.145	*	413.848	2210.18	1123.23	5949.17	14.3753	*
CHRUN_JGVV444_1_T01	VIT_00s0444g00010	laccase	437.386	715.178	5736.53	6053.98	11714.9	18662.3	26.7838	*	42.6678	*	437.386	2072.74	1394.03	6962.85	15.9192	*
CHR7_JGVV5_140_T01	VIT_07s0005g01430	PROLIFERA protein	163.275	1304.08	2907.84	4466.54	5421.29	6316.65	33.2034	*	38.6872	*	163.275	1854.69	2794.3	5390.63	33.0157	*
CHR18_JGVV75_58_T01	VIT_18s0075g00780	laccase	282.648	532.524	3181.56	2566.99	5830.61	10830	20.6286	*	38.3161	*	282.648	1367.97	1050.31	2953.51	10.4494	*
CHR10_GSVIVT00026172001_T01	VIT_10s0042g00470	carbonic anhydrase	206.228	381.094	837.153	1744.8	3695.73	7878.53	17.9206	*	38.2029	*	206.228	606.377	876.637	3245.48	15.7373	*
CHRUN_JGVV1212_1_T01	VIT_00s1212g00010	laccase	248.096	419.985	2605.8	2142.91	4318.99	9277.49	17.4086	*	37.3948	*	248.096	1040.17	820.715	2464.19	9.93243	*
CHRUN_JGVV1350_2_T01	VIT_00s1350g00030	unknown	248.714	436.948	2390.32	1634.72	3560.07	9226.98	14.3139	*	37.0987	*	248.714	939.34	628.799	1892.51	7.60917	*
CHR18_JGVV75_40_T01	VIT_18s0075g00530	laccase	382.95	687.653	4887.19	4104.12	8288.57	14176.4	21.644	*	37.0189	*	382.95	2075.49	1596.18	4497.46	11.7442	*
CHR18_JGVV75_48_T01	VIT_18s0075g00630	laccase	465.19	985.627	5958.26	5137.29	10016.1	16793.2	21.5313	*	36.0997	*	465.19	2376.29	2001.92	5408.07	11.6255	*
CHR18_JGVV75_51_T01	VIT_18s0075g00670	laccase	221.446	267.817	2358.93	2217.27	4293.75	7687.64	19.3896	*	34.7155	*	221.446	1036.18	486.452	2449.24	11.0602	*
CHR18_JGVV75_41_T01	VIT_18s0075g00540	laccase	354.596	491.255	3724.07	3648.31	7415.67	12304.4	20.913	*	34.6998	*	354.596	1569.12	810.922	4116.17	11.6081	*
CHR18_JGVV75_78_T01	VIT_18s0075g01030	laccase	345.644	720.991	3712.45	2771.37	5788.15	11388.7	16.746	*	32.9492	*	345.644	1777.64	1375.51	3362.51	9.72826	*
CHR18_PDVV75_79_T01	VIT_18s0075g01090	laccase	124.826	159.736	1119.7	1019.32	2450.71	4111.81	19.633	*	32.9404	*	124.826	512.367	213.653	1169.22	9.36683	*
CHR11_JGVV65_8_T01	VIT_11s0065g00100	carbonic anhydrase	95.0375	132.554	237.138	549.44	1161.39	3053.3	12.2203	*	32.1273	*	95.0375	181.637	298.705	1097	11.5428	*
CHR18_JGVV1_21_T01	VIT_18s0001g00320	LYS/HIS TRANSPORTER 7 LHT7	86.0025	319.261	625.769	887.629	1415.3	2761.13	16.4565	*	32.1052	*	86.0025	290.384	429.14	1173.65	13.6467	*
CHR18_RANDOM_JGVV111_24_T01	VIT_18s0001g00310	laccase	534.298	931.786	5911.15	4923.63	9054.87	16160.4	16.9472	*	30.246	*	534.298	2350.98	1507.51	5638.38	10.5529	*
CHR13_JGVV67_185_T01	VIT_13s0067g01020	Leucoanthocyanidin dioxygenase	55.6112	85.6261	145.738	140.622	283.696	1606.55	5.10143	*	28.889	*	55.6112	87.966	92.6765	217.628	3.91339	*
CHR18_JGVV117_12_T01	VIT_18s0117g00450	Laccase	277.304	522.068	3410.88	2618.77	5295.42	7960.85	19.0961	*	28.708	*	277.304	1370.18	1127.11	2755.41	9.93641	*
CHR11_JGVV16_73_T01	VIT_11s0016g00930	Unknown protein	792.8	6464.89	9172.26	14746.8	18158.9	22650.6	22.9047	*	28.5704	*	792.8	7820.08	9650.32	12682.4	15.9969	*
CHR5_JGVV49_106_T01	VIT_05s0049g01200	S-locus lectin protein kinase	152.948	638.054	1267.19	1591.56	2579.87	4287.06	16.8676	*	28.0294	*	152.948	750.038	1150.84	2206.66	14.4275	*
CHRUN_JGVV481_1_T01	VIT_00s0481g00020	laccase	642.861	1104.48	6929.64	5955.2	10819.6	18014.3	16.8304	*	28.0221	*	642.861	2932.4	1750.96	6890.8	10.719	*
CHR11_JGVV16_261_T01	VIT_11s0016g02980	unknown protein	337.051	826.647	828.326	1325.18	3112.81	9110.66	9.23542	*	27.0305	*	337.051	817.64	1200.8	2394.67	7.10476	*
CHR18_RANDOM_JGVV152_1_T01	VIT_18s0001g00400	laccase	179.333	290.213	1446.18	1403.32	2822.27	4841.42	15.7376	*	26.9969	*	179.333	674.011	708.634	1879.71	10.4817	*
CHR1_JGVV11_120_T01	VIT_01s0011g05430	Fw2.2 ORFX	804.81	710.728	5891.67	7858.77	13234.1	21500	16.4437	*	26.7144	*	804.81	2138.76	2005.26	13245	16.4572	*
CHR18_JGVV75_45_T01	VIT_18s0075g00600	laccase	737.682	1327.46	7018.77	5507.15	10620	19668	14.3965	*	26.6619	*	737.682	2860.02	1707.55	6328.18	8.57846	*
CHR18_JGVV75_61_T01	VIT_18s0075g00810	laccase	638.934	1192.04	5808.02	4900.13	9127.3	16769.7	14.2852	*	26.2463	*	638.934	2712.46	1798.74	5812.26	9.0968	*
CHR15_JGVV24_84_T01	VIT_15s0024g00770	no hit	528.908	911.026	2638.26	5592.43	7407.2	13879.8	14.0047	*	26.2424	*	528.908	1488.41	2103.18	8201.18	15.5059	*
CHR14_JGVV68_120_T01	VIT_14s0068g01250	Mitochondrial phosphate transporter	331.782	663.344	2713.21	3170.65	5011	8581.45	15.1033	*	25.8647	*	331.782	1507.38	1462.57	4185.58	12.6155	*
CHR19_JGVV90_114_T01	VIT_19s0090g01250	jasmonate O-methyltransferase	289.643	731.149	3097.98	6265.43	8766.11	7442.13	30.2652	*	25.6941	*	289.643	1204.04	2253.43	7441.74	25.6927	*
CHR8_JGVV58_74_T01	VIT_08s0058g00690	WRKY DNA-binding protein 33	686.083	1111.73	3173.59	3789.33	6809.06	16867.2	9.92453	*	24.5848	*	686.083	2064.63	1576	5973.19	8.70622	*
CHR18_JGVV75_71_T01	VIT_18s0075g00950	Laccase	179.766	314.298	1747.43	1336.52	2675.42	4410.28	14.8828	*	24.5335	*	179.766	703.011	426.328	1710.42	9.51474	*
CHR18_JGVV117_2_T01	VIT_18s0117g00590	laccase	936.062	1547.53	10824.8	8077.12	14110.4	22539.6	15.0742	*	24.0791	*	936.062	4756.58	3170.3	8478.71	9.05785	*
CHR3_GSVIVT00015851001_T01	VIT_03s0017g01940	Unknown	439.637	737.97	1407.79	2459.66	4768.08	10280.2	10.8455	*	23.3833	*	439.637	1024.3	1402.54	4703.46	10.6985	*
CHR14_JGVV6_198_T01	VIT_14s0006g03050	Unknown protein	176.012	730.91	1257.66	1778.56	2254.51	3961.41	12.8089	*	22.5065	*	176.012	1000.5	1167.25	2533.28	14.3927	*
CHR10_JGVV116_50_T01	VIT_10s0116g00960	transcription factor jumonji (jmjC) domain-containing protein	402.693	1610.45	4046.39	4830.29	6922.84	8971.28	17.1914	*	22.2782	*	402.693	2563.97	3454.35	6434.13	15.9777	*
CHR15_JGVV48_38_T01	VIT_15s0048g02600	starch synthase	76.9499	181.933	718.676	1072.89	1432.29	1683.13	18.6133	*	21.873	*	76.9499	244.056	474.532	1378.09	17.9089	*
CHR18_JGVV117_4_T01	VIT_18s0117g00550	Laccase	681.835	1388.99	5954.04	4282.02	8494.2	14891.6	12.4579	*	21.8404	*	681.835	3106.24	2629.24	5396.23	7.91428	*
CHR18_JGVV117_1_T01	VIT_18s0117g00600	laccase	452.694	574.24	3497.27	3210.4	6011.48	9581.88	13.2793	*	21.1663	*	452.694	1603.79	800.323	3393.43	7.49607	*
CHR16_JGVV100_125_T01	VIT_16s0100g00010	CARBOXYESTERASE 20 CXE20	169.535	488.556	2270.31	3186.48	3977.41	3515.62	23.4607	*	20.7369	*	169.535	793.477	1586.65	3904.13	23.0285	*
CHR5_GSVIVT00017679001_T01	VIT_05s0020g00710	no hit	36.0301	43.5743	74.9958	160.196	321.013	717.939	8.90956	*	19.9261	*	36.0301	60.2613	57.5555	342.146	9.4961	*
CHR15_JGVV24_87_T01	VIT_15s0024g00740	no hit	463.076	748.262	1523.4	3613.78	4617.64	8758.68	9.97167	*	18.9141	*	463.076	1090.88	1573.64	5595.26	12.0828	*
CHR1_JGVV11_119_T01	VIT_01s0011g05440	Unknown protein	1124.86	1327.99	8145.41	10331.1	15290	21127	13.5928	*	18.7819	*	1124.86	3414.18	3778.12	13608.7	12.0981	*
CHR5_JGVV77_59_T01	VIT_05s0077g00840	galactinol-raffinose galactosyltransferase	180.146	350.622	485.317	949.254	1724.2	3353.02	9.57112	*	18.6128	*	180.146	477.146	811.313	1846.58	10.2505	*
CHR1_PDVV11_491_T01	VIT_01s0011g01580	F-box family protein	72.7017	203.263	307.486	555.773	973.645	1336.61	13.3923	*	18.3848	*	72.7017	195.157	366.192	925.447	12.7294	*
CHR19_PDVV14_128_T01	VIT_19s0014g01400	Agenet domain-containing protein	161.185	679.865	1172.49	1699.42	2628.96	2960.7	16.3101	*	18.3683	*	161.185	746.076	1168.16	2247.47	13.9434	*
CHR13_JGVV19_333_T01	VIT_13s0019g01710	scarecrow transcription factor 14 (SCL14)	108.638	469.165	642.611	641.135	1198.81	1976.45	11.0349	*	18.1931	*	108.638	521.104	812.928	1091.9	10.0508	*
CHR7_JGVV5_81_T01	VIT_07s0005g00830	subtilisin protease	163.786	486.823	1233.42	2209.27	2812.96	2900.35	17.1746	*	17.7081	*	163.786	528.183	857.041	2891.76	17.6557	*
CHR13_JGVV67_12_T01	VIT_13s0067g03730	unknown	125.753	535.478	794.781	1363.49	1925.77	2214.04	15.314	*	17.6063	*	125.753	680.338	1024.16	2009.61	15.9806	*
CHRUN_PDVV459_2_T01	VIT_00s0459g00020	Metalloprotease	79.8472	213.515	473.121	785.256	1244.16	1355.15	15.5818	*	16.9718	*	79.8472	345.797	601.408	1021.95	12.7988	*
CHR8_JGVV58_119_T01	VIT_08s0058g00150	Ammonium transporter 2	576.768	450.577	1322.46	1938.17	4853.25	9550.99	8.41456	*	16.5595	*	576.768	694.305	1195.7	4476.08	7.76062	*
CHR15_JGVV48_34_T01	VIT_15s0048g02640	no hit	221.732	441.111	613.455	1813.72	1937.86	3662.72	8.73964	*	16.5187	*	221.732	607.724	1264.66	1731.63	7.80958	*
CHR18_JGVV75_72_T01	VIT_18s0075g00960	laccase	735.412	1202.53	4400.44	3964.64	6594.37	11977.1	8.9669	*	16.2863	*	735.412	2100.02	2143.19	4671.3	6.35194	*
CHR6_JGVV4_635_T01	VIT_06s0004g01580	lipoxygenase	198.03	117.52	446.59	676.325	1190.82	3182.36	6.01335	*	16.0701	*	198.03	220.757	148.418	1129.22	5.70225	*
CHR7_JGVV141_49_T01	VIT_07s0141g00890	CYP94A1	650.844	355.794	2418.75	2470.95	5222.97	10338.7	8.02492	*	15.885	*	650.844	713.991	809.502	4261.56	6.54775	*
CHR17_JGVV0_98_T01	VIT_17s0000g09290	Protein kinase ATN1	222.386	628.949	1269.06	1830.07	2557.29	3531.57	11.4993	*	15.8804	*	222.386	843.729	1255.35	2534.05	11.3948	*
CHR12_JGVV134_39_T01	VIT_12s0134g00470	no hit	242.149	1038.34	1108.77	2498.58	2648.01	3834.1	10.9355	*	15.8336	*	242.149	1396.03	1983.2	2505.73	10.3479	*
CHR4_JGVV44_68_T01	VIT_04s0044g01300	DNA cross-link repair protein	619.751	1300.66	2573.91	3916.11	5924.68	9617.71	9.55977	*	15.5187	*	619.751	1701.99	2029.1	6664.38	10.7533	*
CHR14_JGVV6_8_T01	VIT_14s0006g00140	no hit	372.599	3081.25	4306.46	5566.24	5021.24	5723.83	13.4763	*	15.3619	*	372.599	2747.58	4115.61	3987.16	10.701	*
CHR14_JGVV171_13_T01	VIT_14s0171g00150	Avr9/Cf-9 rapidly elicited protein 57	406.429	873.13	1625	3827.72	5462.41	6000.08	13.44	*	14.7629	*	406.429	1344.89	1980.09	5566.71	13.6966	*
CHR9_JGVV2_208_T01	VIT_09s0002g02320	Cell wall apoplastic invertase	757.409	4926.53	6925.03	7964.87	10796	11168.7	14.2539	*	14.7459	*	757.409	6103.41	6063.01	8358.18	11.0352	*
CHR6_JGVV4_116_T01	VIT_06s0004g07250	UDP-glucoronosyl and UDP-glucosyl transferase	69.6436	69.6644	110.397	238.421	495.995	1020.19	7.12191	*	14.6488	*	69.6436	98.067	113.704	435.63	6.25514	*
CHR6_JGVV4_393_T01	VIT_06s0004g04240	Histone H2B	60.052	120.365	255.869	392.25	597.128	878.1	9.94351	*	14.6223	*	60.052	152.355	231.549	596.778	9.93767	*
CHR18_RANDOM_JGVV111_19_T01	VIT_18s0122g01150	laccase	194.843	214.168	1411.44	1247.33	2239.11	2802.68	11.4919	*	14.3843	*	194.843	481.801	417.758	1190.69	6.11104	*
CHR11_JGVV78_20_T01	VIT_11s0078g00290	cinnamate 4-hydroxylase	1705.75	2014.77	9004.56	8723.91	15697.4	24194.3	9.20266	*	14.184	*	1705.75	4895.89	3913.96	14473.4	8.48508	*
CHR3_JGVV38_118_T01	VIT_03s0038g03540	Dehydrin (VvDHN3)	52.3952	55.5782	44.5981	62.0681	118.431	738.523	2.26034	*	14.0952	*	52.3952	62.6341	59.1231	161.994	3.09176	*
CHR3_JGVV180_5_T01	VIT_03s0180g00280	indole-3-acetate beta-glucosyltransferase	184.481	225.194	514.538	635.589	1282.69	2593.81	6.95301	*	14.0601	*	184.481	322.938	506.439	1011.27	5.48174	*
CHR1_JGVV11_275_T01	VIT_01s0011g03850	Unknown protein	525.653	584.633	1785.33	1976.83	4410.43	7369.04	8.39038	*	14.0188	*	525.653	1041.13	1168.31	3789	7.20817	*
CHR6_JGVV4_553_T01	VIT_06s0004g02510	Unknown protein	348.986	2127.1	4038.96	4519.92	5587.64	4846.49	16.011	*	13.8873	*	348.986	2137.26	2782.82	4619.17	13.2359	*
CHRUN_JGVV183_2_T01	VIT_00s0183g00050	no hit	434.484	953.402	1802.94	2672.57	3270.33	6004.76	7.52693	*	13.8204	*	434.484	1233.74	1319.06	3640.33	8.37851	*
CHR19_JGVV90_13_T01	VIT_19s0090g00140	5-alpha-taxadienol-10-beta-hydroxylase	146.176	1426.3	1574.08	1692.63	1854.9	2010.23	12.6896	*	13.7522	*	146.176	1318.79	1321.72	1698.23	11.6177	*
CHR4_JGVV79_21_T01	VIT_04s0079g00280	NAC domain-containing protein (VvNAC64)	68.1237	414.262	454.505	712.796	805.976	934.013	11.8311	*	13.7105	*	68.1237	456.196	584.281	675.729	9.91914	*
CHRUN_PDVV229_6_T01	VIT_00s0229g00090	matrix metalloproteinase	71.2047	155.03	316.214	555.467	855.746	964.853	12.0181	*	13.5504	*	71.2047	261.674	456.495	810.222	11.3788	*
CHR16_JGVV50_209_T01	VIT_16s0050g00480	CYP715A1	705.874	3827.97	7493.15	5912.18	7119.11	9508.27	10.0855	*	13.4702	*	705.874	3767.41	4878.16	6405.92	9.07516	*
CHR19_JGVV14_187_T01	VIT_19s0014g02130	no hit	63.4545	99.981	206.985	299.088	397.083	843.963	6.25776	*	13.3003	*	63.4545	153.674	246.508	400.969	6.31901	*
CHR15_JGVV24_83_T01	VIT_15s0024g00780	no hit	837.204	1233.48	2234.78	5129.95	6542.34	11059.9	7.81451	*	13.2105	*	837.204	1611.09	2326.08	7453.35	8.90266	*
CHR4_JGVV8_239_T01	VIT_04s0008g02570	REPLICON PROTEIN A (ATRPA2/ROR1/RPA2)	87.6378	141.829	261.304	467.439	778.699	1131.06	8.88543	*	12.9061	*	87.6378	185.2	255.164	778.439	8.88245	*
CHR15_JGVV21_218_T01	VIT_15s0021g00270	ent-kaurenoic acid oxidase	206.745	834.555	1233.62	1805.57	1988.82	2625.18	9.61969	*	12.6977	*	206.745	847.243	1222.11	1707.01	8.25659	*
CHR1_JGVV10_163_T01	VIT_01s0010g02270	DELLA protein RGL1 (RGA-like protein 1)	79.726	111.79	182.936	218.077	312.363	996.402	3.91796	*	12.4978	*	79.726	135.05	190.202	301.684	3.78401	*
CHR5_JGVV49_206_T01	VIT_05s0049g02310	Biopterin transport-related protein BT1	414.853	1131.6	2995.24	3596	4933.15	5165.61	11.8913	*	12.4517	*	414.853	1699.15	2042.19	5321.61	12.8277	*
CHR6_JGVV80_44_T01	VIT_06s0080g00790	MYB DIVARICATA	396.429	1453.17	1355.55	2318.73	3116.06	4873.04	7.86032	*	12.2923	*	396.429	1586.61	2242.22	2930.83	7.39308	*
CHR8_JGVV40_88_T01	VIT_08s0040g02430	Unknown protein	311.657	638.304	996.275	1549.75	2206.69	3768.56	7.08053	*	12.092	*	311.657	614.194	836.161	1888.15	6.05844	*
CHR6_JGVV4_254_T01	VIT_06s0004g05790	Unknown protein	883.135	3013	9612.19	13251.4	13904.7	10439.6	15.7447	*	11.8211	*	883.135	4470.86	7884.15	12893.5	14.5997	*
CHR15_JGVV46_71_T01	VIT_15s0046g02950	Barwin endoglucanase	234.403	657.425	1554.19	2363.68	3749.15	2724.36	15.9945	*	11.6226	*	234.403	818.125	1557.92	3866.09	16.4934	*
CHR5_JGVV77_141_T01	VIT_05s0077g01700	Copper-binding family protein	936.302	1468.73	3808.39	7730.23	9369.25	10877.1	10.0067	*	11.617	*	936.302	2435.32	3459.67	8462.04	9.03773	*
CHR14_JGVV68_132_T01	VIT_14s0068g01380	Constans-like 14	229.564	605.638	765.449	1065.11	1280.82	2592.13	5.57939	*	11.2916	*	229.564	703.728	930.014	1365.19	5.94689	*
CHR1_JGVV10_201_T01	VIT_01s0010g02730	chaperone BCS1 mitochondrial	240.275	524.916	1104.43	1247.22	1489.13	2690.13	6.19761	*	11.196	*	240.275	568.163	735.777	1707.18	7.10512	*
CHRUN_JGVV226_10_T01	VIT_00s0226g00100	Regulator of chromosome condensation (RCC1)	193.846	692.412	1039.33	892.982	1321.77	2156.35	6.81869	*	11.1241	*	193.846	791.258	963.024	1213.94	6.26239	*
CHR7_JGVV151_25_T01	VIT_07s0151g00760	Lipid transfer protein	697.442	7106.29	8208.45	10060.2	10620	7527.21	15.2272	*	10.7926	*	697.442	7779.94	9724.32	8684.54	12.452	*
CHR8_JGVV32_24_T01	VIT_08s0032g00300	Annexin A3	128.928	199.977	681.232	1257.86	1741.5	1370.24	13.5076	*	10.6279	*	128.928	330.53	647.296	2027.56	15.7263	*
CHR12_JGVV59_192_T01	VIT_12s0059g02040	Unknown	197.361	353.793	560.481	901.743	1541.23	2091.57	7.80919	*	10.5977	*	197.361	434.497	632.942	1729.01	8.76065	*
CHR6_JGVV61_70_T01	VIT_06s0061g00890	carboxypeptidase	88.8886	141.914	227.449	457.026	599.803	928.78	6.74781	*	10.4488	*	88.8886	188.353	277.297	506.339	5.69633	*
CHR19_JGVV14_124_T01	VIT_19s0014g01450	Delay of germination 1	308.066	538.242	1161.4	1819.54	2236.51	3199.14	7.25983	*	10.3846	*	308.066	621.245	1016.36	2071	6.7226	*
CHR19_JGVV15_31_T01	VIT_19s0015g00340	Unknown protein	150.308	248.347	318.73	523.923	619.368	1554.63	4.12066	*	10.343	*	150.308	391.439	404.604	1000.31	6.65506	*
CHR6_JGVV80_42_T01	VIT_06s0080g00810	lycopene β-cyclase (LBCY2) (VvLBCY1)	644.539	1422.52	2193.87	3010.33	3737.83	6628.63	5.79923	*	10.2843	*	644.539	1430.78	1895.36	3616.85	5.61153	*
CHR11_JGVV16_104_T01	VIT_11s0016g01250	Growth-regulating factor 6	142.624	161.357	278.986	443.913	888.683	1448.31	6.23095	*	10.1547	*	142.624	220.22	318.897	924.607	6.48283	*
CHR18_JGVV1_1105_T01	VIT_18s0001g14690	protein kinase	899.71	1978.3	4360.05	5286.16	7199.24	9109	8.00173	*	10.1244	*	899.71	2936.57	3490.22	6043	6.71662	*
CHR10_JGVV3_41_T01	VIT_10s0003g00430	Unknown protein	272.379	852.182	962.957	1576.59	2038.3	2724.77	7.48331	*	10.0036	*	272.379	897.284	1285.61	1992.15	7.31389	*
CHRUN_PDVV230_1_T01	VIT_00s0230g00010	no hit	329.16	661.2	1003.45	1672.37	2028.2	3291.19	6.16175	*	9.99876	*	329.16	770.913	845.081	2313.41	7.02822	*
CHR7_JGVV31_43_T01	VIT_07s0031g00490	MAP3K protein kinase	351.947	431.043	1049.02	1590.02	2922.72	3497.97	8.30444	*	9.93892	*	351.947	602.927	661.613	3074.32	8.73519	*
CHR11_JGVV16_287_T01	VIT_11s0016g03240	Avr9/Cf-9 rapidly elicited protein 146	1710.55	2784.49	5905.37	10473.9	15093.4	16898.5	8.82374	*	9.879	*	1710.55	5386.26	6885.23	13318.5	7.78608	*
CHR6_JGVV4_323_T01	VIT_06s0004g05010	Ubiquitin fusion degradation protein UFD1	172.994	236.406	320.201	611.607	1107.86	1683.26	6.40401	*	9.73015	*	172.994	285.001	387.687	955.848	5.52532	*
CHR18_JGVV1_616_T01	VIT_18s0001g09430	tetratricopeptide repeat (TPR)-containing	325.99	1036	1433.59	2180.25	2930.75	3156.45	8.99032	*	9.68266	*	325.99	946.506	1711.78	3088.55	9.47438	*
CHR6_PDVV9_267_T01	VIT_06s0009g01010	no hit	156.13	290.472	437.357	640.99	984.569	1508.73	6.3061	*	9.66331	*	156.13	293.669	480.23	1281.07	8.20517	*
CHR9_JGVV54_82_T01	VIT_09s0054g00900	chaperone BCS1 mitochondrial	731.853	1143.2	2729.91	2965.24	4583.18	7018.06	6.26244	*	9.58944	*	731.853	1645.6	1929.02	4168.62	5.69599	*
CHR5_JGVV20_282_T01	VIT_05s0020g03010	Carboxylesterase CXE	394.074	2093.95	1969.8	2470.99	2973.22	3739.12	7.54484	*	9.48839	*	394.074	2133.26	1975.23	2671.86	6.78009	*
CHR5_JGVV29_111_T01	VIT_05s0029g00050	bHLH transcription factor FMA (FAMA)	102.841	130.492	142.209	176.937	416.804	975.363	4.05289	*	9.48416	*	102.841	111.874	84.9288	351.869	3.42147	*
CHR18_RANDOM_JGVV111_22_T01	VIT_18s0001g00080	laccase	236.657	338.188	818.86	737.497	932.764	2227.96	3.94142	*	9.41433	*	236.657	449.3	276.763	882.859	3.73055	*
CHRUN_JGVV199_4_T01	VIT_00s0199g00040	no hit	887.884	1319.73	3416.51	6281.29	9294.13	8333.1	10.4677	*	9.38535	*	887.884	2500.89	3343.23	8923.04	10.0498	*
CHR14_JGVV128_8_T01	VIT_14s0128g00080	lipase GDSL	330.138	934.39	1402.68	2094.15	2492.53	3068.27	7.54996	*	9.2939	*	330.138	1026.38	1417.05	2596.51	7.86491	*
CHR19_JGVV177_6_T01	VIT_19s0177g00080	Retrotransposon	401.878	1165.49	1785.64	2111.82	2964.09	3730.66	7.37559	*	9.28306	*	401.878	1610.37	1640.66	2391.58	5.95101	*
CHR12_JGVV28_101_T01	VIT_12s0028g02950	isoflavone methyltransferase/ Orcinol O-methyltransferase 1 oomt1	63.547	75.1026	73.3404	100.13	156.703	584.857	2.46593	*	9.20354	*	63.547	63.098	69.5299	121.646	1.91427	*
CHR11_JGVV52_109_T01	VIT_11s0052g00650	peroxidase	88.3723	114.266	123.176	235.187	370.926	807.927	4.19731	*	9.14232	*	88.3723	137.794	159.365	390.959	4.424	*
CHR18_JGVV1_367_T01	VIT_18s0001g06610	Plastid-targeted protein 2	1042.17	2177.26	3330.19	4462.26	6131.37	9501.13	5.88329	*	9.11671	*	1042.17	2769.8	3266.69	6363.55	6.10608	*
CHR1_JGVV150_60_T01	VIT_01s0150g00630	Exostosin-like	171.036	408.504	566.089	966.826	1286.77	1553.78	7.52338	*	9.08455	*	171.036	364.162	534.508	1338.61	7.8265	*
CHR5_JGVV49_176_T01	VIT_05s0049g01990	lipase GDSL	421.155	1199.78	1806.08	2545.25	3157.18	3733.19	7.49648	*	8.86417	*	421.155	1331.12	1797.65	3163.56	7.51162	*
CHR9_JGVV70_77_T01	VIT_09s0070g00950	CTV.22	741.345	1786.73	2866.87	5053.34	5586.73	6477.77	7.53594	*	8.73786	*	741.345	1915.21	3241.08	6224.15	8.39575	*
CHR8_JGVV40_270_T01	VIT_08s0040g00490	caspase	359.093	2041.21	5019.51	6600.09	4883.27	3127.86	13.5989	*	8.71044	*	359.093	2484.07	4280.96	4403.52	12.2629	*
CHR8_JGVV7_172_T01	VIT_08s0007g07230	VvMyb5a	595.055	1095.75	1527.64	2384.36	3160.05	5110.23	5.31051	*	8.58782	*	595.055	1233.99	1690.93	2923.14	4.91239	*
CHR4_JGVV8_302_T01	VIT_04s0008g03220	Lysophospholipase	1421.96	2033.55	3788.15	5322.82	8964.26	12165.8	6.30415	*	8.55562	*	1421.96	2132.56	3637.11	9679.28	6.80699	*
CHR1_GSVIVT00010350001_T01	VIT_01s0010g02650	no hit	424.871	828.387	1107.86	1565.27	1779.8	3622.24	4.18904	*	8.52551	*	424.871	854.377	1147.85	2202.16	5.18312	*
CHR18_JGVV1_44_T01	VIT_18s0001g00660	high mobility group (HMG1/2) family protein	116.707	194.991	202.443	368.228	503.383	986.497	4.31323	*	8.45277	*	116.707	184.944	252.326	538.961	4.61808	*
CHR15_JGVV46_254_T01	VIT_15s0046g00930	zinc finger (C3HC4-type RING finger)	67.1603	94.1607	164.823	213.253	358.873	562.323	5.34353	*	8.37286	*	67.1603	91.1083	144.078	368.559	5.48775	*
CHR5_PDVV20_26_T01	VIT_05s0020g00370	no hit	184.874	278.782	446.926	795.607	991.186	1547.1	5.36141	*	8.36837	*	184.874	351.303	532.537	972.207	5.25875	*
CHR15_JGVV21_32_T01	VIT_15s0021g02470	epoxide hydrolase-like protein	479.441	767.367	1275.52	2177.35	2869.7	3990.5	5.98551	*	8.32323	*	479.441	972.731	1380.14	2692.43	5.61576	*
CHR15_JGVV48_138_T01	VIT_15s0048g01530	geraniol 10-hydroxylase	1251.01	1532.14	2573.23	3457.7	5501.31	10330.9	4.3975	*	8.25803	*	1251.01	1794.92	2333.61	4935.76	3.94542	*
CHR16_JGVV22_7_T01	VIT_16s0022g02430	CARBOXYESTERASE 20 CXE20	319.043	474.771	1312.05	2166.98	2648.24	2618.48	8.30059	*	8.20731	*	319.043	633.197	1101.73	2535.89	7.94843	*
CHR1_JGVV137_15_T01	VIT_01s0137g00680	no hit	158.807	354.703	611.955	698.549	905.214	1292.57	5.70009	*	8.13925	*	158.807	472.64	742.909	864.558	5.44409	*
CHR13_JGVV19_119_T01	VIT_13s0019g04070	MLO1	1758.98	5963.35	6233.23	6909.7	10373.8	14287.8	5.89766	*	8.12278	*	1758.98	5179.64	7297	10379.1	5.90063	*
CHR1_JGVV11_96_T01	VIT_01s0011g05680	Unknown protein	598.704	1295.2	1515.78	2066.12	2725.99	4845.44	4.55315	*	8.09321	*	598.704	1332.15	1531.07	2356.47	3.93596	*
CHR17_JGVV0_173_T01	VIT_17s0000g08460	carbonic anhydrase, chloroplast precursor	194.74	224.503	243.66	428.953	673.531	1568.27	3.45862	*	8.05313	*	194.74	274.022	250.685	599.103	3.07643	*
CHRUN_JGVV301_6_T01	VIT_00s0301g00060	no hit	164.986	542.717	563.135	791.287	1147.41	1323.91	6.95457	*	8.02439	*	164.986	728.1	678.692	677.265	4.10499	*
CHR8_JGVV7_293_T01	VIT_08s0007g05900	GCN5 N-acetyltransferase (GNAT)	549.449	684.724	1338.99	1835.08	2748.27	4406.8	5.00187	*	8.02041	*	549.449	852.531	1015.35	3306.21	6.01731	*
CHR6_JGVV61_6_T01	VIT_06s0061g01560	PINOID	464.958	1233.11	2469.15	3114.35	3383.16	3709.35	7.27628	*	7.97782	*	464.958	1541.97	1600.5	4210.32	9.05526	*
CHR1_JGVV11_615_T01	VIT_01s0011g00150	Unknown protein	83.1712	362.091	572.481	946.937	801.47	662.602	9.63638	*	7.96672	*	83.1712	311.449	552.16	908.683	10.9254	*
CHR1_JGVV26_64_T01	VIT_01s0026g02090	no hit	81.8315	124.57	329.679	346.378	503.18	649.704	6.14898	*	7.93953	*	81.8315	214.349	243.917	677.825	8.28318	*
CHR12_JGVV55_96_T01	VIT_12s0055g01240	P-glycoprotein 11	541.027	1331.55	2223.36	2328.27	3150.43	4286.94	5.82306	*	7.9237	*	541.027	1484.17	1543.74	3625.23	6.70063	*
CHR13_JGVV156_51_T01	VIT_13s0156g00590	S-receptor kinase	806.546	1763.4	2153.23	2085.35	3345.97	6375.86	4.14852	*	7.90515	*	806.546	1798.74	1539.52	3796.24	4.70678	*
CHR14_JGVV68_62_T01	VIT_14s0068g00670	Heavy-metal-associated domain-containing protein	201.545	400.103	458.582	718.621	797.602	1591.14	3.95744	*	7.89472	*	201.545	433.705	449.54	689.42	3.42068	*
CHR15_JGVV48_23_T01	VIT_15s0048g02750	unknown	154.872	262.21	570.612	767.301	1129.22	1217.81	7.29126	*	7.86331	*	154.872	474.73	561.428	891.74	5.7579	*
CHR7_JGVV129_80_T01	VIT_07s0129g00830	CYP81D2	264.732	1372.82	2262.25	3043.17	2670.62	2071.87	10.088	*	7.82628	*	264.732	1487.43	1970.6	2246.47	8.48581	*
CHRUN_JGVV188_4_T01	VIT_00s0188g00040	no hit	350.145	561.886	1044.64	1499.42	2090.55	2728	5.97052	*	7.79106	*	350.145	733.964	767.059	2691.94	7.68808	*
CHR18_JGVV72_93_T01	VIT_18s0072g00260	Ethylene-responsive transcription factor RELATED TO APETALA2 6	4812.39	5938.97	11627.5	13404.1	22550.2	36567.9	4.68586	*	7.5987	*	4812.39	8493.66	10269.7	22856.7	4.74955	*
CHR1_JGVV137_16_T01	VIT_01s0137g00670	QUINOLINATE SYNTHASE	673.409	1417.18	2348.84	3515.51	4188.99	5057.05	6.22057	*	7.50962	*	673.409	1812.26	2434.04	3640.93	5.40672	*
CHR15_JGVV48_248_T01	VIT_15s0048g00370	transketolase, chloroplast precursor	607.798	2112.55	2792.77	2622.23	4055.57	4511.64	6.67256	*	7.42293	*	607.798	2055.78	2604.4	4376.39	7.2004	*
CHRUN_JGVV279_10_T01	VIT_00s0279g00110	no hit	360.872	584.691	998.843	1579.89	1992.77	2655.96	5.52209	*	7.35983	*	360.872	703.52	793.191	2634.94	7.30159	*
CHR8_JGVV7_24_T01	VIT_08s0007g08790	MIKC-Type MADS Box Genes Family (VvAGL15.2)	72.3321	112.459	188.497	388.639	543.528	531.122	7.51434	*	7.34282	*	72.3321	149.821	235.413	544.757	7.53133	*
CHR14_JGVV66_95_T01	VIT_14s0066g01060	Polygalacturonase GH28	202.194	422.546	961.824	1793.74	1861.61	1474.29	9.20703	*	7.29145	*	202.194	583.569	987.813	1552.2	7.67677	*
CHR12_JGVV57_37_T01	VIT_12s0057g00420	auxin-responsive protein AIR12	1832.55	1815.63	3303.75	4865.01	9155.11	13346.6	4.99583	*	7.28306	*	1832.55	2585.71	3526.07	8660.24	4.72579	*
CHR3_PDVV97_38_T01	VIT_03s0097g00580	no hit	888.265	1526.97	1980.58	3385.71	5282.86	6449.51	5.9474	*	7.2608	*	888.265	1855.17	1963.64	5323.68	5.99335	*
CHR18_JGVV1_843_T01	VIT_18s0001g11900	GNS1/SUR4 membrane	1947.89	3567.25	5772.82	9535.47	12866.5	14129.3	6.60538	*	7.25365	*	1947.89	5124.66	6947.09	14350.9	7.3674	*
CHR4_JGVV8_597_T01	VIT_04s0008g06420	no hit	244	335.842	609.825	866.271	1158.92	1765.05	4.74968	*	7.23378	*	244	458.271	559.214	1165.89	4.77825	*
CHR18_JGVV1_122_T01	VIT_18s0001g01850	Amino acid permease	441.462	990.381	1366.61	1367.43	1979.62	3192.03	4.48424	*	7.23059	*	441.462	1084.61	1181.8	1906.23	4.318	*
CHR6_JGVV4_707_T01	VIT_06s0004g00760	leucoanthocyanidin dioxygenase-like protein	152.024	448.571	475.638	696.658	671.829	1096.31	4.41923	*	7.21143	*	152.024	427.521	469.482	648.674	4.26691	*
CHR13_JGVV19_120_T01	VIT_13s0019g04060	MLO1	462.32	1148.79	1427.54	1563.41	2240.76	3321.7	4.84676	*	7.18485	*	462.32	929.301	1105.8	2285.84	4.94428	*
CHR3_JGVV63_195_T01	VIT_03s0063g02090	Unknown protein	1626.68	1661.33	3849.89	7537.05	11156.1	11683.9	6.85821	*	7.1827	*	1626.68	3016.3	5539.38	12898.7	7.92947	*
CHR4_JGVV44_27_T01	VIT_04s0044g01760	unknown	1008.34	3915.1	4923.41	6533.78	7376.91	7234.46	7.31589	*	7.17463	*	1008.34	3418.25	5085.52	7011.52	6.95352	*
CHR2_JGVV25_398_T01	VIT_02s0025g04390	SEU1 protein	705.067	1408.42	2143.68	2975.7	3377.43	4985.22	4.79022	*	7.07057	*	705.067	1468.37	2070	3160.52	4.48259	*
CHR18_JGVV1_101_T01	VIT_18s0001g01530	no hit	2338.36	6857.89	8844.69	13249.1	16428.1	16355.6	7.02547	*	6.99447	*	2338.36	7088.38	9673.16	14721.6	6.29571	*
CHR11_JGVV65_65_T01	VIT_11s0065g00790	no hit	365.175	569.245	1013.56	1550.69	1960.84	2541.62	5.36958	*	6.96001	*	365.175	688.871	770.144	2670.2	7.3121	*
CHR19_JGVV14_89_T01	VIT_19s0014g01070	Germacrene D synthase (VvTPS21)	63.95	65.3528	64.645	90.5253	134.83	444.557	2.10837	*	6.95163	*	63.95	77.2985	70.8838	184.685	2.88795	*
CHR6_JGVV4_661_T01	VIT_06s0004g01300	proton-dependent oligopeptide transport (POT) family protein	148.81	362.169	603.9	917.35	1006.8	1032.08	6.76565	*	6.93553	*	148.81	342.742	511.296	996.405	6.69581	*
CHR9_JGVV2_136_T01	VIT_09s0002g01570	Unknown protein	534.926	531.019	1037.27	1659.42	2688.21	3704.42	5.02539	*	6.92512	*	534.926	636.061	937.822	2475.4	4.62756	*
CHR19_JGVV15_155_T01	VIT_19s0015g01750	WD-40 repeat	1813.35	4178.55	5917.4	7567.56	10130.2	12470	5.58648	*	6.87677	*	1813.35	4766.04	5996.33	9467.1	5.22079	*
CHR17_JGVV0_667_T01	VIT_17s0000g02920	Glutathione S-transferase 25 GSTU7	176.456	430.291	781.122	1016.87	1261.48	1213.08	7.14899	*	6.87469	*	176.456	655.758	832.287	1106.63	6.27145	*
CHR13_JGVV19_134_T01	VIT_13s0019g03910	unknown	2353.39	7544.66	10190.5	12118.6	14948.8	16106.7	6.35204	*	6.84402	*	2353.39	8023.25	9427.75	15018.9	6.38181	*
CHR4_JGVV8_462_T01	VIT_04s0008g04980	Boron transporter-like protein 4	46.0114	53.1312	55.2903	73.5599	175.947	312.932	3.824	*	6.80119	*	46.0114	52.7201	62.9659	226.424	4.92105	*
CHR8_JGVV7_389_T01	VIT_08s0007g04890	ACT domain-containing protein	1216.02	4791.4	5674.86	6120.52	6699.52	8240.42	5.50938	*	6.77655	*	1216.02	5281.63	5630.85	6015.49	4.94687	*
CHR7_JGVV5_258_T01	VIT_07s0005g02660	ABC transporter B member 13	1342.2	2570.54	5840.52	5108.83	7523.26	8863.21	5.60518	*	6.60351	*	1342.2	3582.9	3970.61	6250.31	4.65677	*
CHR14_JGVV128_64_T01	VIT_14s0128g00690	Germin protein 3	455.36	886.012	1179.27	1686.82	2553.29	2970.18	5.6072	*	6.52272	*	455.36	849.314	999.541	1708.51	3.75199	*
CHR17_JGVV0_666_T01	VIT_17s0000g02930	Glutathione S-transferase 25 GSTU7	1511.3	3866.28	5526.88	5845.93	7079.71	9825.11	4.6845	*	6.50108	*	1511.3	4879.46	5525.04	6420.34	4.24821	*
CHR7_JGVV141_15_T01	VIT_07s0141g00270	Auxin-induced protein 22D	1143.14	3043.49	2645.41	2835.11	3675.81	7371.27	3.21554	*	6.44829	*	1143.14	2789.59	4177.09	4779.8	4.1813	*
CHRUN_JGVV410_2_T01	VIT_00s0410g00040	anthranilate N-benzoyltransferase protein 1	622.523	722.476	1549.59	1747.24	2655.94	4002.6	4.26641	*	6.42965	*	622.523	1148.7	907.842	2313.53	3.71637	*
CHR16_JGVV39_64_T01	VIT_16s0039g01110	phenylalanin ammonia-lyase [Vitis vinifera]	294.421	662.591	805.602	1060.22	1491.34	1886.47	5.06532	*	6.40739	*	294.421	830.417	732.958	1574.63	5.34823	*
CHR18_JGVV89_94_T01	VIT_18s0089g00370	CARBOXYESTERASE18 CXE18	523.698	1513.05	2081.85	3065.56	3396.84	3352.19	6.48625	*	6.401	*	523.698	1928.24	2187.09	3670.02	7.00789	*
CHR1_JGVV137_13_T01	VIT_01s0137g00700	lipase GDSL	121.636	337.105	539.194	558.264	775.973	775.008	6.37949	*	6.37156	*	121.636	374.46	526.044	673.364	5.53591	*
CHR13_JGVV67_44_T01	VIT_13s0067g03180	Unknown protein	168.213	283.511	487.829	670.257	892.277	1062.6	5.30444	*	6.31697	*	168.213	349.455	465.797	1009.52	6.00142	*
CHR6_JGVV4_624_T01	VIT_06s0004g01690	histone H3	390.696	2429.62	2960.9	3215.98	2350.01	2425.43	6.01493	*	6.20798	*	390.696	2652.71	2664.68	2252.49	5.76534	*
CHR5_JGVV49_119_T01	VIT_05s0049g01340	RIC5 (ROP-interactive crib motif-containing protein 5)	267.012	663.055	818.258	1279.54	1696.77	1647.68	6.35464	*	6.17079	*	267.012	676.959	814.812	1633.51	6.11772	*
CHR15_PDVV24_126_T01	VIT_15s0024g00400	R protein MLA10	2090.26	2401.62	5400.4	6779.99	11249.2	12892.7	5.3817	*	6.16797	*	2090.26	3751.68	5575.17	11945.5	5.71483	*
CHR18_JGVV1_1081_T01	VIT_18s0001g14420	unknown	657.766	793.139	1514.28	1577.61	2976.94	4036.73	4.52583	*	6.13704	*	657.766	1081.14	1373.51	2740.89	4.16697	*
CHR8_JGVV7_39_T01	VIT_08s0007g08620	no hit	1444.38	1819.79	2812.16	3761.48	6313.58	8815.68	4.37115	*	6.10346	*	1444.38	2432.58	3101.9	9104.32	6.30329	*
CHR7_JGVV31_175_T01	VIT_07s0031g01950	no hit	657.223	435.655	967.995	2504.61	3646.71	4011.07	5.54867	*	6.10306	*	657.223	826.154	1048.15	5001.05	7.60936	*
CHR1_JGVV26_81_T01	VIT_01s0026g01870	Avr9/Cf-9 induced kinase 1	1106.98	3165.27	4198	4661.26	5867.59	6751.22	5.30054	*	6.09877	*	1106.98	3054.7	4059.67	6553.51	5.92017	*
CHR16_JGVV39_41_T01	VIT_16s0039g00760	CYP89A2	210.154	256.497	473.793	641.741	779.515	1271.51	3.70925	*	6.05034	*	210.154	345.469	356.864	920.7	4.38106	*
CHR3_PDVV38_333_T01	VIT_03s0038g00980	unknown	562.066	3092.99	3597.72	4593.2	4279.11	3399.67	7.61319	*	6.04853	*	562.066	3079.62	2813.75	3996.88	7.11106	*
CHR8_JGVV7_104_T01	VIT_08s0007g07940	no hit	1054.72	2597.52	3698.02	5589.36	5353.35	6378.68	5.0756	*	6.04773	*	1054.72	3338.22	3882.82	5136.83	4.87032	*
CHR15_JGVV46_244_T01	VIT_15s0046g01040	Lipase class 3	133.161	213.35	406.995	490.25	788.652	803.771	5.92253	*	6.03607	*	133.161	262.987	380.724	628.686	4.72124	*
CHR4_JGVV23_93_T01	VIT_04s0023g02980	pectinesterase family	85.5014	104.001	148.314	197.693	313.392	515.453	3.66535	*	6.02859	*	85.5014	111.665	131.627	358.237	4.18983	*
CHR6_JGVV9_36_T01	VIT_06s0009g03420	C2 domain-containing protein	304.971	367.121	524.794	639.343	1096.45	1834.82	3.59526	*	6.0164	*	304.971	436.194	599.909	954.849	3.13095	*
CHR4_JGVV8_221_T01	VIT_04s0008g02380	Kelch repeat-containing F-box protein	961.542	3634.21	6028.07	6761.58	6610.84	5697.37	6.87525	*	5.92524	*	961.542	4071.17	4818.42	6979.06	7.25819	*
CHR8_JGVV7_253_T01	VIT_08s0007g06360	Unknown protein	2463.76	4403.22	6865.65	10592.7	12251.9	14591.8	4.97285	*	5.92259	*	2463.76	5372.52	6691.49	12237.8	4.96714	*
CHR8_JGVV7_617_T01	VIT_08s0007g02510	E2F3 (E2F transcription factor-3)	616.768	1960.61	1939.38	2570.5	2966.78	3649.36	4.8102	*	5.91691	*	616.768	1712.66	1955.38	3117.23	5.05413	*
CHR4_JGVV23_169_T01	VIT_04s0023g02100	unknown	160.946	256.817	379.991	534.386	1027.22	949.73	6.38239	*	5.90093	*	160.946	305.039	447.475	957.623	5.94997	*
CHR14_JGVV60_12_T01	VIT_14s0060g02630	Unknown protein	472.402	2048.88	4119.23	5543.27	4756.31	2769.58	10.0684	*	5.86277	*	472.402	3050.07	3735.53	3827.62	8.10246	*
CHR18_JGVV1_679_T01	VIT_18s0001g10120	SPla/RYanodine receptor (SPRY) domain-containing protein	1109.14	1689.38	2488.7	2611.01	3847.28	6480.17	3.46871	*	5.84253	*	1109.14	2194.15	2072.99	4105.25	3.7013	*
CHR5_JGVV102_26_T01	VIT_05s0102g00290	Unknown protein	1181.43	2692.3	3540.29	4191.21	5132.21	6902.24	4.34406	*	5.84226	*	1181.43	3016.51	3367.75	5441.03	4.60545	*
CHRUN_JGVV184_4_T01	VIT_00s0184g00040	mini-chromosome maintenance protein MCM6	494.548	1364.13	1910.21	2180.83	2438.23	2878.95	4.93022	*	5.82138	*	494.548	1451.88	1506.61	2735.86	5.53205	*
CHR17_JGVV0_130_T01	VIT_17s0000g08910	Unknown protein	1026.17	2806.85	3154.11	4038.84	5055.3	5933.18	4.9264	*	5.78189	*	1026.17	2371.74	2903.83	4743.79	4.62283	*
CHR8_JGVV7_587_T01	VIT_08s0007g02830	Unknown protein	305.9	582.283	766.238	1141.97	1499.45	1766.44	4.90178	*	5.77456	*	305.9	610.367	797.529	1350.85	4.41598	*
CHR2_JGVV234_13_T01	VIT_02s0234g00130	Ethylene responsive element binding factor 1	3632.33	6363.27	9557.08	13582	17603.6	20909.6	4.84636	*	5.75652	*	3632.33	9916.27	10355.9	16413.9	4.51882	*
CHR7_JGVV5_438_T01	VIT_07s0005g04690	7S globulin precursor, basic	99.5641	149.681	242.071	438.169	535.839	567.668	5.38185	*	5.70153	*	99.5641	257.726	308.177	509.454	5.11685	*
CHR9_JGVV2_408_T01	VIT_09s0002g04480	kinesin family member 2/24	3049.41	6583.9	8671.32	12934.6	14490.5	17343.6	4.7519	*	5.68751	*	3049.41	7264.37	9854.17	13193.8	4.32667	*
CHR7_JGVV31_117_T01	VIT_07s0031g01320	TGA-type basic leucine zipper protein TGA1.1	910.475	3048.75	3981.06	4786.79	4675.12	5169.87	5.13481	*	5.67822	*	910.475	2866.16	3569.47	5148.82	5.6551	*
CHR17_JGVV0_664_T01	VIT_17s0000g02950	Glutathione S-transferase 25 GSTU7	1846.18	4328.14	6443.51	7226.23	8508.76	10448.9	4.60885	*	5.65974	*	1846.18	5620	7303.91	7334.73	3.97292	*
CHR16_JGVV50_177_T01	VIT_16s0050g00810	Ubiquitin-protein ligase	1917.1	4945.51	7301.45	7947.42	9561.98	10831	4.98773	*	5.64969	*	1917.1	5449.51	6475.37	9399.55	4.903	*
CHR8_JGVV32_76_T01	VIT_08s0032g00950	Unknown protein	773.956	2975.16	2340.46	3219.45	3434.26	4355.43	4.43728	*	5.62748	*	773.956	3331.62	3541.2	2787.9	3.60214	*
CHR1_JGVV10_265_T01	VIT_01s0010g03560	CYP78A5	67.2618	105.971	109.928	277.81	301.571	376.935	4.48355	*	5.60401	*	67.2618	111.422	166.937	332.161	4.93833	*
CHR1_JGVV11_221_T01	VIT_01s0011g04400	origin recognition complex subunit 4	714.789	2537.52	3777.9	4158.43	4060.02	3998.27	5.68003	*	5.59364	*	714.789	2484.25	2794.78	4055.47	5.67366	*
CHR9_JGVV70_71_T01	VIT_09s0070g00870	unknown	2148.21	4114.74	6034.21	9116.35	10180.4	12011.6	4.73902	*	5.59146	*	2148.21	4072.58	5853.27	10155.1	4.72723	*
CHR8_JGVV7_364_T01	VIT_08s0007g05160	Flavonoid 3',5'-hydroxylase	257.76	451.207	770.422	1189.36	1552.19	1438.69	6.02187	*	5.58152	*	257.76	513.595	706.187	1427.76	5.53912	*
CHR11_JGVV16_20_T01	VIT_11s0016g00390	zinc finger (C3HC4-type RING finger)	483.782	1446.62	1436.29	1511.15	2070.29	2678.05	4.27939	*	5.53565	*	483.782	1466.48	1493.65	1621.89	3.35252	*
CHR11_PDVV52_108_T01	VIT_11s0052g00580	no hit	2518.8	11443.5	12661	13976.1	14499.8	13889.2	5.75664	*	5.51419	*	2518.8	11603.6	12346.7	13401.3	5.3205	*
CHR9_JGVV2_614_T01	VIT_09s0002g06860	Barwin endoglucanase	220.084	268.676	620.688	886.608	1296.67	1209.95	5.89172	*	5.49768	*	220.084	329.208	550.466	1409.93	6.40632	*
CHR3_JGVV38_307_T01	VIT_03s0038g01460	chalcone synthase	361.935	483.023	1085.91	1463.66	2045.9	1988.28	5.65269	*	5.49349	*	361.935	662.93	991.585	1680.51	4.64312	*
CHR8_JGVV56_130_T01	VIT_08s0056g01500	unknown protein	612.649	2030.47	2765.14	3596.99	4164.72	3354.61	6.7979	*	5.47559	*	612.649	2156.09	2868.67	3851.5	6.28663	*
CHR3_RANDOM_JGVV114_5_T01	VIT_03s0038g00130	no hit	3632.64	4197.07	7414.58	11376	15268.9	19785.2	4.20326	*	5.44651	*	3632.64	6919.86	9941.87	18886.4	5.19907	*
CHR14_JGVV60_235_T01	VIT_14s0060g00200	pentatricopeptide repeat-containing protein	76.9799	81.8408	206.214	296.683	512.931	417.321	6.66318	*	5.42117	*	76.9799	136.533	184	646.53	8.39868	*
CHR19_JGVV14_14_T01	VIT_19s0014g00150	purine permease 11 PUP11	504.224	3498.72	4028.23	4306.18	4389.92	2726.46	8.70628	*	5.40723	*	504.224	3224.07	3523.82	3965.31	7.86417	*
CHR9_JGVV2_406_T01	VIT_09s0002g04460	Peroxidase 48 (Atperox P48)	77.4879	110.094	146.011	199.213	269.573	413.843	3.47891	*	5.34075	*	77.4879	113.915	188.087	240.386	3.10224	*
CHR16_JGVV98_95_T01	VIT_16s0098g00990	no hit	435.833	749.015	626.222	1391.78	1551.34	2317.17	3.55949	*	5.31664	*	435.833	1002.35	1006.41	1531.09	3.51301	*
CHRUN_JGVV198_10_T01	VIT_00s0198g00120	no hit	3215.49	6408.78	9559.76	11618.9	13456	17075.8	4.18475	*	5.31049	*	3215.49	6298.56	7865.67	14149.5	4.40042	*
CHR4_JGVV44_8_T01	VIT_04s0044g01970	subtilisin protease precursor	1480.87	6579.77	8446.24	9166.69	9722.71	7725.53	6.56555	*	5.2169	*	1480.87	6715.43	7286.55	8888.57	6.00227	*
CHR16_JGVV115_11_T01	VIT_16s0115g00170	seed maturation protein PM28	200.242	253.278	443.317	645.008	968.297	1043.65	4.83564	*	5.21193	*	200.242	319.611	515.98	858.685	4.28824	*
CHR9_JGVV18_119_T01	VIT_09s0018g01670	aspartyl protease	137.2	207.097	236.126	317.611	355.694	714.69	2.59253	*	5.20912	*	137.2	311.458	238.713	438.91	3.19907	*
CHR5_JGVV102_67_T01	VIT_05s0102g00740	leucin-rich repeat protein kinase	158.161	318.036	459.81	634.098	771.739	821.609	4.87944	*	5.19475	*	158.161	380.563	425.218	730.423	4.61821	*
CHR15_JGVV48_188_T01	VIT_15s0048g01010	2'-hydroxy isoflavone/dihydroflavonol reductase	822.894	2188.39	3185.11	4307.96	4571.33	4270.95	5.55519	*	5.19015	*	822.894	2352.69	3334.78	4028.26	4.89524	*
CHR2_GSVIVT00013288001_T01	VIT_02s0012g00010	no hit	296.63	306.996	369.088	560.66	776.196	1536.34	2.61672	*	5.17933	*	296.63	388.048	389.571	934.552	3.15057	*
CHR1_GSVIVT00012477001_T01	VIT_01s0113g00410	unknown	419.455	1107.59	1359.24	1746.19	1883.94	2156.1	4.49139	*	5.14025	*	419.455	1489.69	1091.4	1823.49	4.34728	*
CHR7_JGVV5_61_T01	VIT_07s0005g00630	NAD+ ADP-ribosyltransferase	138.655	202.495	418.715	556.13	935.28	700.654	6.74539	*	5.05323	*	138.655	280.924	387.509	1037.86	7.48519	*
CHRUN_JGVV125_14_T01	VIT_00s0125g00180	Zinc finger (C3HC4-type ring finger)	2878.8	9566.09	13413.7	13240.1	15082.7	14526.2	5.23921	*	5.0459	*	2878.8	9726.22	10184	16143.7	5.60776	*
CHR17_JGVV0_503_T01	VIT_17s0000g04740	transducin family protein / WD-40 repeat	597.512	1105.36	1827.41	2217.97	3179.5	3013.74	5.32124	*	5.04381	*	597.512	1325.92	1590.85	2911.52	4.87274	*
CHRUN_JGVV207_3_T01	VIT_00s0207g00040	no hit	518.054	1412.67	2031.28	2816.2	2763.47	2611.85	5.33433	*	5.04165	*	518.054	1792.3	2079.77	2591.47	5.00232	*
CHR14_PDVV30_89_T01	VIT_14s0030g01410	GCN5 N-acetyltransferase (GNAT)	234.903	379.003	719.311	1156.84	1384.06	1175.71	5.89205	*	5.00509	*	234.903	449.517	570.974	1514.64	6.44794	*
CHR10_JGVV3_101_T01	VIT_10s0003g01100	Cysteine protease RCR3	335.648	633.379	1229.95	1396.74	1847.59	1665.45	5.50456	*	4.96191	*	335.648	779.388	958.97	1474.29	4.39237	*
CHR8_JGVV40_1_T01	VIT_08s0040g03400	Short-chain dehydrogenase/reductase	289.069	1182.03	1227.09	1502.31	1929.52	1432.36	6.67495	*	4.95508	*	289.069	1083.18	1603.66	2135.44	7.38728	*
CHR7_JGVV5_509_T01	VIT_07s0005g05640	Unknown protein	1590.95	1775.55	3530.73	4091.15	5325.1	7843.78	3.34711	*	4.93024	*	1590.95	2890.51	2943.33	5009.1	3.14849	*
CHR12_JGVV57_24_T01	VIT_12s0057g00250	NDB3 (alternative NAD(P)H dehydrogenase 32)	965.579	809.595	1396.2	2044.72	3141.93	4760.15	3.25394	*	4.92984	*	965.579	1109.64	1118.45	3656.68	3.78703	*
CHR8_JGVV7_630_T01	VIT_08s0007g02360	Harpin inducing protein 1-like 9	6734.3	6867.56	12601.9	16218.9	24517.2	32897.4	3.64065	*	4.88505	*	6734.3	9346.61	12018.1	24822.6	3.68599	*
CHR15_JGVV46_67_T01	VIT_15s0046g03000	Barwin endoglucanase	281.099	341.757	668.138	1066.62	1383.75	1369.66	4.92263	*	4.87253	*	281.099	416.907	541.578	1575.96	5.60641	*
CHR19_JGVV15_165_T01	VIT_19s0015g01900	dimethylmenaquinone methyltransferase	2726.63	11074.6	12119.9	14292.9	15041.7	13273.5	5.51658	*	4.86808	*	2726.63	10819.9	13692.5	14526.8	5.32776	*
CHR4_JGVV8_623_T01	VIT_04s0008g06700	no hit	2783.06	4161.62	6517.31	8845.68	10481.2	13512.3	3.76606	*	4.8552	*	2783.06	6058.73	7615.85	9857.84	3.54209	*
CHR14_JGVV66_17_T01	VIT_14s0066g00190	Ribosomal protein L25 50S	1232.37	1350.35	1873.69	3223.97	4076.23	5976.49	3.30763	*	4.84958	*	1232.37	1701.08	2873.89	3605	2.92525	*
CHR15_JGVV46_166_T01	VIT_15s0046g01860	Embryo sac development arrest 8	1549.88	2269.33	3246.09	4976.79	7311.47	7503.13	4.71746	*	4.84112	*	1549.88	2456.03	3141.91	7110.42	4.58774	*
CHR6_JGVV9_190_T01	VIT_06s0009g01590	DNA repair protein Nse1	374.588	533.934	762.298	979.315	1260.54	1812.86	3.36514	*	4.83961	*	374.588	631.439	751.128	1418.5	3.78684	*
CHR16_JGVV13_35_T01	VIT_16s0013g00380	Unknown protein	775.718	1395.61	1995.99	2321.1	3115.32	3730.9	4.01604	*	4.80961	*	775.718	1456	1515.9	3618.85	4.66516	*
CHR13_JGVV67_45_T01	VIT_13s0067g03170	transcription elongation factor S-II	1442.75	2310.63	2653.61	3327.22	4382.18	6923.4	3.03737	*	4.79873	*	1442.75	2483.12	2816.7	4331.4	3.00218	*
CHR13_JGVV19_166_T01	VIT_13s0019g03570	Unknown protein	178.364	236.867	239.305	370.307	473.449	851.02	2.6544	*	4.77126	*	178.364	247.576	248.228	566.829	3.17794	*
CHR18_JGVV1_210_T01	VIT_18s0001g03430	Flavonol synthase	4321.95	7759.05	9278.01	12136.5	13937.5	20422.7	3.22481	*	4.72535	*	4321.95	8519.08	9060.28	14001.7	3.23967	*
CHRUN_JGVV333_4_T01	VIT_00s0333g00040	early tobacco anther 1, putative	3795.35	9470.87	12687.2	17441.8	17599.3	17874.1	4.63708	*	4.70948	*	3795.35	11607.4	14658	17454.5	4.59892	*
CHR12_JGVV28_179_T01	VIT_12s0028g02140	F-box/LRR-repeat MAX2	3589.56	11817	17713	19084.7	17449.1	16899.4	4.86106	*	4.70793	*	3589.56	12850.4	14215.6	17662.8	4.9206	*
CHRUN_JGVV198_3_T01	VIT_00s0198g00040	CTV.22	3043.64	5258.62	8058.45	9588.44	11695.5	14276.7	3.8426	*	4.69068	*	3043.64	5840.52	6842.77	13074.2	4.29559	*
CHR9_JGVV2_612_T01	VIT_09s0002g06840	Barwin endoglucanase	326.85	336.784	817.802	1028.68	1535.39	1525.74	4.69754	*	4.66801	*	326.85	528.33	657.57	1782.8	5.45448	*
CHR6_JGVV9_91_T01	VIT_06s0009g02710	DUTP pyrophosphatase	1216.05	2035.53	3186.4	3807.89	4705.53	5669.01	3.86952	*	4.66182	*	1216.05	2270.23	2748.41	5394.79	4.43632	*
CHR18_JGVV1_131_T01	VIT_18s0001g02030	signal peptidase 1	591.202	1184.93	1656.73	2008.43	2374.91	2735.18	4.01709	*	4.62646	*	591.202	1274.56	1683.8	2495.49	4.22104	*
CHR4_JGVV8_564_T01	VIT_04s0008g06060	Unknown	840.382	1808.01	2530.59	2747.81	3267.84	3866.66	3.88852	*	4.60107	*	840.382	2031.74	2385.21	3246.75	3.86342	*
CHR13_GSVIVT00034724001_T01	VIT_13s0074g00530	no hit	279.635	601.687	865.637	815.3	1006.37	1281.7	3.59886	*	4.58348	*	279.635	729.252	816.872	1006.67	3.59996	*
CHR18_JGVV72_69_T01	VIT_18s0072g00510	no hit	96.5347	135.895	189.456	400.643	452.408	439.557	4.68649	*	4.55335	*	96.5347	189.38	235.917	499.268	5.17191	*
CHR7_JGVV5_427_T01	VIT_07s0005g04570	Xyloglucanase inhibitor	234.75	371.583	534.057	876.193	999.415	1054.53	4.25737	*	4.49216	*	234.75	498.146	584.033	982.265	4.18431	*
CHR5_JGVV20_32_T01	VIT_05s0020g00390	Unknown protein	3925.4	6245.04	8088.96	10630.7	11264.5	17499.4	2.86964	*	4.45799	*	3925.4	7225.14	8450.12	12481.3	3.17963	*
CHR2_JGVV12_11_T01	VIT_02s0012g03110	CTV.22	3088.37	4667.6	7262.2	9859.91	11678.6	13669.6	3.78149	*	4.42614	*	3088.37	5626.77	7007.25	12233.1	3.96102	*
CHR5_JGVV20_461_T01	VIT_05s0020g04890	nucleic acid binding	250.404	329.81	406.433	700.709	794.055	1105.27	3.17109	*	4.41396	*	250.404	402.909	498.438	937.593	3.74432	*
CHR13_JGVV64_34_T01	VIT_13s0064g01490	lipoxygenase	94.7027	145.44	171.171	196.201	312.052	416.297	3.29507	*	4.39584	*	94.7027	133.878	157.255	300.503	3.17312	*
CHR13_JGVV19_160_T01	VIT_13s0019g03630	Unknown	1392.76	2953.48	4086.11	5726.31	5948.78	6121.52	4.27121	*	4.39524	*	1392.76	3313.66	4187.59	5428.09	3.89736	*
CHR7_JGVV104_169_T01	VIT_07s0104g00020	ARMADILLO BTB ARABIDOPSIS PROTEIN 1 ABAP1	34.0565	40.7859	47.3332	101.263	164.33	149.647	4.82523	*	4.39409	*	34.0565	39.474	67.6958	188.932	5.5476	*
CHR6_JGVV4_18_T01	VIT_06s0004g08330	no hit	435.29	1096.69	1708.17	2088.27	2194.13	1888.45	5.04062	*	4.33837	*	435.29	1363.25	1759.91	2024.78	4.65157	*
CHR13_JGVV19_366_T01	VIT_13s0019g01080	Protein kinase APK1B	693.421	1479.09	1444.86	1075.03	1860.3	3001.74	2.68278	*	4.32888	*	693.421	1391.04	1313.8	1997.6	2.88079	*
CHRUN_JGVV323_5_T01	VIT_00s0323g00060	invertase/pectin methylesterase inhibitor	1154.94	3352.4	3698.41	3958.98	4520	4992.37	3.91362	*	4.32262	*	1154.94	2993.88	3836.83	4511.65	3.90639	*
CHR14_JGVV68_122_T01	VIT_14s0068g01270	no hit	1242.45	1917.05	3024.5	3698.43	4606.49	5351.99	3.70758	*	4.3076	*	1242.45	2299.84	2705.86	4024.17	3.23889	*
CHR13_JGVV67_162_T01	VIT_13s0067g01440	pentatricopeptide (PPR) repeat-containing protein	556.415	702.747	947.358	1512.01	1822.61	2392.63	3.27564	*	4.30008	*	556.415	830.733	1147.4	2098.94	3.77225	*
CHR3_JGVV38_222_T01	VIT_03s0038g02440	Heavy-metal-associated domain-containing protein	4753.68	7193.74	9252.58	11950.7	15373.1	20312.3	3.23393	*	4.27296	*	4753.68	8877.08	12271.9	17337	3.64706	*
CHR18_JGVV1_886_T01	VIT_18s0001g12360	Deoxyuridine 5'-triphosphate nucleotidohydrolase	2050.23	3514.57	5593.13	7110.73	8325.96	8752.02	4.06099	*	4.26881	*	2050.23	3941.07	4887.42	8871.18	4.32693	*
CHR8_JGVV7_300_T01	VIT_08s0007g05830	no hit	802.673	2936.9	3208.06	2644.34	2982.32	3415.96	3.71549	*	4.25573	*	802.673	3281.29	4102.24	2303.47	2.86975	*
CHR1_JGVV10_298_T01	VIT_01s0010g03930	WRKY DNA-binding protein 75	2076.57	3321.05	4678.24	5122.56	7802.97	8808.85	3.75763	*	4.24202	*	2076.57	4093.42	4737.49	6643.18	3.19911	*
CHR6_JGVV4_329_T01	VIT_06s0004g04950	scarecrow-like transcription factor 14 SCL14	1978.57	3666.71	5326.66	5604.66	6483.64	8386.63	3.27694	*	4.23874	*	1978.57	4534.22	5055.82	7518.07	3.79976	*
CHR14_JGVV108_90_T01	VIT_14s0108g00980	Cycling DOF factor 1	4540.06	8587.79	10594	13600.6	15743.4	19221.8	3.46767	*	4.23382	*	4540.06	9439.78	11064.8	15627.9	3.44223	*
CHR4_JGVV8_344_T01	VIT_04s0008g03660	embryonic flower 1	3745.02	7229.6	9993.28	11500.8	12575.1	15802.6	3.35783	*	4.21963	*	3745.02	8009.25	9514.17	13302.4	3.55202	*
CHR5_JGVV77_66_T01	VIT_05s0077g00920	MAP3K delta-1 protein kinase	2278.07	4836.28	6887.64	9407.45	9576.95	9606.16	4.20398	*	4.2168	*	2278.07	5766.04	6714.16	10487.7	4.60376	*
CHR13_JGVV156_31_T01	VIT_13s0156g00330	Unknown	1011.01	1419.88	1992.54	2989.49	3407.16	4262.27	3.37006	*	4.21586	*	1011.01	1907.11	2241.61	4190.32	4.14468	*
CHR18_JGVV1_1019_T01	VIT_18s0001g13770	Cytochrome P450, family 83, subfamily B, polypeptide 1	1335.56	4118.12	4977.22	5312.46	5989.12	5620.22	4.48436	*	4.20815	*	1335.56	3879.5	4862.7	5891.02	4.41091	*
CHR13_JGVV47_12_T01	VIT_13s0047g01130	Zfwd2 protein (ZFWD2)	1492.8	3289.23	3846.69	4165.87	5447.44	6277.25	3.64913	*	4.20501	*	1492.8	3408.89	3702.87	6004.57	4.02235	*
CHRUN_JGVV239_10_T01	VIT_00s0239g00150	CTV.22	1068.61	1511.95	1985.24	2636.82	2896.64	4474.6	2.71067	*	4.18732	*	1068.61	1652.36	1594.69	3525.78	3.29941	*
CHR7_JGVV31_179_T01	VIT_07s0031g01990	ribonucleotide reductase large subunit A	2746.35	3073.25	4429.36	6105.98	7849.25	11475.4	2.85807	*	4.17841	*	2746.35	3279.18	4196.22	7781.56	2.83342	*
CHR13_JGVV19_437_T01	VIT_13s0019g00010	Sulfate transporter 4.2	1753.25	2817.85	3980.67	4459.44	5204.4	7324.47	2.96843	*	4.17765	*	1753.25	3137.82	3732.15	5167.43	2.94734	*
CHR16_RANDOM_JGVV196_5_T01	VIT_16s0039g00130	CTV.22	1060.6	1517.36	2053.27	2983.6	3299.15	4428.3	3.11065	*	4.17529	*	1060.6	1625.63	1887.86	3726.4	3.51349	*
CHR12_JGVV59_132_T01	VIT_12s0059g01400	tyrosine specific protein phosphatase	452.38	745.078	1127.68	1482.68	1698.94	1885.05	3.75557	*	4.16696	*	452.38	813.018	1029.69	1688.27	3.73199	*
CHR4_JGVV8_267_T01	VIT_04s0008g02860	cation transport protein chaC	1556.78	2519.23	2898.65	3507.75	4675.79	6448.79	3.0035	*	4.14239	*	1556.78	2229.97	2913.99	4332.28	2.78285	*
CHR19_JGVV140_4_T01	VIT_19s0140g00050	no hit	3630.41	6623.17	8706.45	10882	11492	14950.4	3.16548	*	4.11811	*	3630.41	6892.06	8161.14	12711.4	3.50139	*
CHR13_JGVV64_35_T01	VIT_13s0064g01480	lipoxygenase LOX1	160.57	199.199	237.796	289.875	463.296	659.563	2.88532	*	4.10763	*	160.57	205.94	220.088	432.497	2.6935	*
CHR12_PDVV178_10_T01	VIT_12s0178g00120	no hit	1071.86	1693.11	2855.35	3430.29	4336.95	4391.39	4.04618	*	4.09698	*	1071.86	2259.01	2033.54	4746.74	4.42851	*
CHR6_JGVV4_481_T01	VIT_06s0004g03270	Unknown protein	432.262	783.081	1003.72	1092.78	1435.92	1768.51	3.32188	*	4.09129	*	432.262	911.807	946.559	1695.67	3.92278	*
CHR12_GSVIVT00029817001_T01	VIT_12s0055g01290	no hit	1342.94	2425.55	3619.88	5073.95	5605.17	5414.03	4.17381	*	4.03148	*	1342.94	2887.64	3055.31	6339.81	4.72085	*
CHR3_JGVV38_175_T01	VIT_03s0038g02930	tetracycline transporter protein	1862.95	3942.79	7196.76	9926.76	9419.62	7493.18	5.0563	*	4.02222	*	1862.95	5681.53	6215.74	8767.85	4.70644	*
CHR6_JGVV61_41_T01	VIT_06s0061g01210	Lysine histidine transporter 1	6479.99	9379.66	13810.9	12088.8	17988.4	25910	2.776	*	3.99846	*	6479.99	11082.8	10228.5	15090.7	2.32881	*
CHR12_JGVV34_65_T01	VIT_12s0034g01810	2OG-Fe(II) oxygenase	3399.64	4796.11	8563	9844.94	13125.9	13591.3	3.86098	*	3.99787	*	3399.64	5558.13	6985.76	15241.1	4.48314	*
CHR4_JGVV8_343_T01	VIT_04s0008g03650	embryonic flower 1	1912.17	3621.26	4452.13	5131.7	5278.52	7607.6	2.76048	*	3.97851	*	1912.17	3791.26	3524.16	6153.24	3.21793	*
CHR12_JGVV121_19_T01	VIT_12s0121g00290	diacylglycerol kinase	600.701	1032.67	1669.75	2149.73	2667.7	2385.81	4.44097	*	3.97171	*	600.701	1329.45	1440.86	2871.54	4.78032	*
CHR6_JGVV4_203_T01	VIT_06s0004g06320	anthranilate synthase component I-1, chloroplast precursor	3713.36	4776.52	6702.83	8032.25	10429.5	14700.7	2.80865	*	3.95888	*	3713.36	5764.27	6131.76	10328.5	2.78145	*
CHR16_JGVV50_20_T01	VIT_16s0050g02590	DnaJ homolog, subfamily B, member 12	1517.01	3083.9	3503.74	4103.13	4412.09	6000.17	2.9084	*	3.95525	*	1517.01	2825.11	3284.71	4898.12	3.22879	*
CHR11_JGVV16_443_T01	VIT_11s0016g04940	Zinc finger (CCCH-type) family protein	2917.54	3541.28	5397.98	7190.8	8570.77	11527.5	2.93767	*	3.95111	*	2917.54	4423.28	5093.69	9540.83	3.27016	*
CHR10_JGVV3_33_T01	VIT_10s0003g00350	NAC domain-containing protein (VvNAC37)	2829.58	6615.97	9460.81	11157.2	11811.3	11171.9	4.17422	*	3.94826	*	2829.58	6909.96	7576.12	11339.7	4.00755	*
CHR9_JGVV70_70_T01	VIT_09s0070g00860	no hit	3278.56	4815.26	6623.99	9827.5	10330	12911	3.15076	*	3.93801	*	3278.56	5440.79	6624.76	11472.9	3.49936	*
CHR8_JGVV105_40_T01	VIT_08s0105g00470	PHD finger-like domain-containing protein 5A	388.455	633.936	928.416	1055.05	1297.17	1520.1	3.33931	*	3.91318	*	388.455	824.877	1048.75	1472.03	3.78944	*
CHR7_JGVV104_88_T01	VIT_07s0104g00870	WD40	504.658	1108.15	1249.35	1753.14	1749.47	1974.73	3.46664	*	3.913	*	504.658	1525.24	1802.27	1746.39	3.46053	*
CHR4_JGVV23_259_T01	VIT_04s0023g01080	Lys Motif-Type Receptor-Like Kinase LYK4	2521.2	5157.06	6141.89	6470.61	8510.4	9849.76	3.37554	*	3.90678	*	2521.2	5741.78	6201.59	8224.68	3.26221	*
CHR10_JGVV3_476_T01	VIT_10s0003g05640	UDP-arabinose 4-epimerase 3	2911.98	3547.37	5241.24	6648.78	8459.83	11376.1	2.90518	*	3.90667	*	2911.98	4230.91	4946.79	8264.7	2.83817	*
CHR1_JGVV10_276_T01	VIT_01s0010g03680	Unknown protein	1114.07	1727.54	2962.89	3857.63	5063.35	4352.07	4.54491	*	3.90646	*	1114.07	2620.47	4100.69	4671.27	4.19298	*
CHRUN_JGVV198_7_T01	VIT_00s0198g00090	CTV.22	1733.27	3044.06	3711.81	5670.86	6115.96	6755.58	3.52858	*	3.8976	*	1733.27	2996.48	3826.2	6197.12	3.5754	*
CHR11_JGVV16_278_T01	VIT_11s0016g03150	TRNA a64-2'-o-ribosylphosphate transferase	1056	2974.41	3321.55	3758.31	3942.99	4107.71	3.73388	*	3.88987	*	1056	2727.77	3240.49	4295.43	4.06763	*
CHR17_GSVIVT00008548001_T01	VIT_17s0000g01340	unknown	1186.32	2779.65	3910.72	4108.84	4823.07	4577.41	4.06558	*	3.8585	*	1186.32	3249.7	3270.06	4820.26	4.06321	*
CHR2_JGVV87_1_T01	VIT_02s0087g01020	CRK10 (cysteine-rich RLK10)	2774.12	7375.91	7017.13	8315.32	8159.7	10703.9	2.94137	*	3.85849	*	2774.12	7749.92	7778.27	7655.23	2.75952	*
CHR11_JGVV52_14_T01	VIT_11s0052g01690	no hit	766.979	1310.35	1511.65	2175.41	2495.31	2954.66	3.25343	*	3.85234	*	766.979	1290.94	1713.75	2137.88	2.78741	*
CHR19_JGVV85_71_T01	VIT_19s0085g00440	R protein MLA10	127.215	181.324	254.356	378.467	474.765	489.832	3.732	*	3.85043	*	127.215	245.543	323.138	496.542	3.90318	*
CHR8_JGVV7_323_T01	VIT_08s0007g05580	embryo-abundant protein	2290.31	4445.89	5408.98	5401.89	6756.31	8750.5	2.94995	*	3.82066	*	2290.31	4985.88	5333.45	6655.58	2.90597	*
CHR18_JGVV1_1020_T01	VIT_18s0001g13780	Cytochrome P450, family 83, subfamily B, polypeptide 1	1473.86	3505.47	4340.87	4580.06	5460.65	5630.86	3.705	*	3.82048	*	1473.86	3299.72	3734.56	5300.95	3.59665	*
CHR14_JGVV66_209_T01	VIT_14s0066g02270	endonuclease/exonuclease/phosphatase family protein	123.954	155.074	280.6	454.316	609.807	473.316	4.91961	*	3.81847	*	123.954	226.389	322.469	577.099	4.65574	*
CHR6_JGVV4_122_T01	VIT_06s0004g07190	Unknown protein	217.139	414.599	480.374	648.135	799.183	824.941	3.68051	*	3.79913	*	217.139	398.002	488.315	850.632	3.91745	*
CHR1_JGVV11_477_T01	VIT_01s0011g01670	unknown	1296.4	1527.38	2052.29	3238.06	4351.57	4912.44	3.35667	*	3.7893	*	1296.4	1857.54	2451.95	4773.08	3.6818	*
CHR6_JGVV4_43_T01	VIT_06s0004g08060	lipid transfer protein 3	79.5168	100.871	114.903	166.815	236.187	300.414	2.97028	*	3.778	*	79.5168	127.408	156.298	208.8	2.62586	*
CHR14_JGVV30_66_T01	VIT_14s0030g01610	cytidine/deoxycytidylate deaminase	3226.54	5939.18	9143.92	10651.7	11530.4	12181.8	3.57359	*	3.77551	*	3226.54	6856.16	7983.37	11215.9	3.47614	*
CHR9_JGVV2_613_T01	VIT_09s0002g06850	Barwin endoglucanase	123.226	171.702	245.188	298.616	451.416	464.888	3.66333	*	3.77265	*	123.226	186.883	221.562	452.53	3.67237	*
CHR16_JGVV50_246_T01	VIT_16s0050g00060	vesicle trafficking protein	53.1417	51.3998	49.1383	82.6578	115.567	200.425	2.1747	*	3.77152	*	53.1417	52.3394	66.519	107.04	2.01424	*
CHR8_JGVV7_644_T01	VIT_08s0007g02220	Unknown protein	637.559	1652.36	2230.43	2249.81	2497.8	2394.34	3.91776	*	3.75548	*	637.559	1995.99	2179.36	2422.26	3.79928	*
CHR4_JGVV8_279_T01	VIT_04s0008g02980	Lupeol synthase	402.943	395.162	486.107	926.121	997.751	1511.5	2.47616	*	3.75116	*	402.943	511.757	609.013	971.21	2.41029	*
CHR6_JGVV4_328_T01	VIT_06s0004g04960	scarecrow-like transcription factor 14 SCL14	2236.71	3829.26	4773.97	4943.91	6379.28	8383.5	2.85209	*	3.74815	*	2236.71	4292.91	5485.72	5962.06	2.66556	*
CHR3_JGVV97_43_T01	VIT_03s0097g00600	octicosapeptide/Phox/Bem1p (PB1) domain-containing protein	2124.82	4089.36	4780.45	5829.83	6946.84	7963.75	3.26938	*	3.74796	*	2124.82	4415.38	5491.94	7319.59	3.44481	*
CHR17_JGVV0_84_T01	VIT_17s0000g09470	Nitrate transporter3.1	300.265	2273.21	2369.54	2081.43	2060.79	1123.36	6.86324	*	3.74124	*	300.265	2062.69	2721.84	2303.33	7.67099	*
CHR19_JGVV85_60_T01	VIT_19s0085g00560	Pentatricopeptide (PPR) repeat-containing	878.668	1105.36	1417.59	1712.62	2369.74	3286.57	2.69697	*	3.7404	*	878.668	1338.37	1323.42	2667.59	3.03595	*
CHR8_JGVV7_43_T01	VIT_08s0007g08570	lectin-like receptor kinase 1;1	290.692	222.111	402.11	513.907	597.326	1085.39	2.05484	*	3.73381	*	290.692	318.551	398.318	698.313	2.40224	*
CHR16_JGVV98_41_T01	VIT_16s0098g01540	thylakoid lumenal 17.4 kDa protein, chloroplast	398.074	681.964	697.192	865.571	1213.77	1484.45	3.04911	*	3.72907	*	398.074	725.748	1094.29	1088.33	2.73399	*
CHR18_JGVV1_1100_T01	VIT_18s0001g14640	no hit	805.958	709.893	1145.44	1617.64	1853.8	3001.81	2.30012	*	3.72452	*	805.958	961.484	1216.59	2454.39	3.04531	*
CHRUN_JGVV201_2_T01	VIT_00s0201g00060	Unknown protein	946.582	1709.98	1691.7	2100.56	2344.41	3511.74	2.47671	*	3.70991	*	946.582	1458.65	1530.23	2503.54	2.64482	*
CHRUN_JGVV592_1_T01	VIT_00s0592g00010	Thymidine kinase	1508.71	2331.76	2969.36	3323.71	4409.42	5584.52	2.92265	*	3.70152	*	1508.71	2298.93	2553.59	5150.98	3.41416	*
CHR9_JGVV18_156_T01	VIT_09s0018g02080	coatomer beta subunit	574.975	1127.83	1631.91	1893.59	1906.02	2127.15	3.31497	*	3.69956	*	574.975	1385.34	1389.93	2102.19	3.65614	*
CHR19_JGVV14_99_T01	VIT_19s0014g01170	Anaphase-promoting complex component APC6	2007.78	4991.69	5762.38	6338.19	6325.93	7410.02	3.15071	*	3.69065	*	2007.78	5180.17	5659.11	6731.1	3.35251	*
CHR8_JGVV7_178_T01	VIT_08s0007g07170	Prenyltransferase	249.085	290.532	370.859	489.061	699.654	913.873	2.8089	*	3.66892	*	249.085	265.639	428.202	666.28	2.67491	*
CHR15_JGVV46_200_T01	VIT_15s0046g01520	no hit	315.254	573.954	684.427	973.171	1359.97	1154.73	4.31387	*	3.66286	*	315.254	565.065	859.448	1342.18	4.25744	*
CHR18_JGVV1_555_T01	VIT_18s0001g08770	CF9	2131.65	5294.73	5499.37	5841.62	6527.51	7795.76	3.06219	*	3.65716	*	2131.65	4826.44	5466.1	7479.04	3.50857	*
CHR18_JGVV72_49_T01	VIT_18s0072g00770	fructose-1,6-bisphosphatase, cytosolic	2772.7	4124.13	4282.33	5465.14	6802.69	10131.2	2.45345	*	3.65391	*	2772.7	3846.94	4729.66	7726.46	2.78662	*
CHR12_JGVV59_146_T01	VIT_12s0059g01550	triacylglycerol/steryl ester lipase	1275.7	1568.39	2826.43	3109.29	4264.96	4643.76	3.34322	*	3.64016	*	1275.7	2162.92	2411.05	4097.07	3.21162	*
CHR6_JGVV4_604_T01	VIT_06s0004g01890	Cu2+-exporting ATPase HMA5 (HEAVY METAL ATPASE 5)	1059.1	1718.08	2221.7	2331.35	2691.24	3827.76	2.54108	*	3.61417	*	1059.1	1942.11	2281.54	2484.74	2.3461	*
CHR10_JGVV3_30_T01	VIT_10s0003g00320	unknown protein	1251.59	3619.72	3631.87	6133.02	5754.87	4514.94	4.59803	*	3.60735	*	1251.59	3365.33	5058.45	5069.97	4.05081	*
CHR1_JGVV150_14_T01	VIT_01s0150g00140	ORTH2/VIM1 (variant in methylation 1)	792.596	2199.33	2478.03	2763.01	2742.45	2855.85	3.46008	*	3.60316	*	792.596	2203.3	2619.46	2365.97	2.98508	*
CHR5_JGVV77_17_T01	VIT_05s0077g00290	DNA replication protein	726.695	819.868	1137.39	1333.39	1769.6	2614.05	2.43514	*	3.59717	*	726.695	947.726	989.872	2083.3	2.86682	*
CHR18_JGVV1_635_T01	VIT_18s0001g09650	CYP81E1	4018.9	7047.14	9031.49	12242.2	13202.8	14365.9	3.28519	*	3.57459	*	4018.9	7157.33	9136.72	12485.1	3.10661	*
CHR14_JGVV60_243_T01	VIT_14s0060g00120	germin-like protein 2 [Vitis vinifera]	2897.27	6615.27	7899.32	11180.6	12650.6	10340.7	4.3664	*	3.56913	*	2897.27	6892.89	9341.41	12593.5	4.3467	*
CHR14_JGVV68_97_T01	VIT_14s0068g01020	Unknown protein	453.976	910.399	1226.33	1534.35	1917.62	1619.63	4.22407	*	3.56765	*	453.976	992.285	1340.71	1529.37	3.36884	*
CHR9_JGVV2_100_T01	VIT_09s0002g01190	scarecrow transcription factor 29 (SCL29)	2952.52	6955.02	9097.71	8350.26	9768.43	10533.3	3.30851	*	3.56755	*	2952.52	6899.18	6037.26	9491.8	3.21482	*
CHR10_JGVV3_261_T01	VIT_10s0003g02870	pentatricopeptide (PPR) repeat-containing protein	782.136	1101.29	1395.73	1378.31	1857.74	2774.16	2.37522	*	3.54691	*	782.136	938.674	990.063	2455.7	3.13974	*
CHR19_GSVIVT00020332001_T01	VIT_19s0027g01250	N2, N2-dimethylguanosine tRNA methyltransferases-like protein	478.895	733.742	1393.94	1709.15	2421.97	1694.29	5.05742	*	3.53791	*	478.895	898.64	1166.66	2413.64	5.04002	*
CHR8_JGVV7_582_T01	VIT_08s0007g02890	Unknown protein	498.455	618.755	802.633	1618.74	1676.27	1759.06	3.36293	*	3.52902	*	498.455	945.805	1009.88	1846.71	3.70486	*
CHR13_JGVV19_4_T01	VIT_13s0019g05370	Histone H2B	5864.05	13208.3	14793.5	16434.7	15665	20658.7	2.67136	*	3.52294	*	5864.05	13776.5	13661	16132.2	2.75104	*
CHR10_JGVV71_76_T01	VIT_10s0071g00300	Unknown protein	4338.67	3983.37	7132.66	11758.7	15980	15280.4	3.68315	*	3.52191	*	4338.67	6175.38	9692.93	15565.2	3.58754	*
CHR13_JGVV156_16_T01	VIT_13s0156g00170	molybdopterin synthase (CNX2)	4114.77	5941.36	6796.05	8271.59	10551	14466.8	2.56418	*	3.51583	*	4114.77	6011.96	7151.3	10074.5	2.44837	*
CHR18_RANDOM_JGVV126_42_T01	VIT_18s0001g02520	hypoxanthine phosphoribosyltransferase	277.963	448.987	454.498	744.115	809.482	976.204	2.91219	*	3.51199	*	277.963	457.845	488.214	735.861	2.64733	*
CHR14_JGVV36_109_T01	VIT_14s0036g00080	unknown	354.12	542.045	653.847	1048.72	1296.83	1243.4	3.66213	*	3.51125	*	354.12	638.399	972.18	1163.43	3.28542	*
CHR11_JGVV16_335_T01	VIT_11s0016g03750	Myb-related protein 3R-1 (Plant c-MYB-like protein 1) MYB3R1	212.086	399.949	507.547	585.448	645.395	742.627	3.04308	*	3.50154	*	212.086	389.384	487.566	618.047	2.91414	*
CHRUN_JGVV213_6_T01	VIT_00s0213g00090	CTV.22	2653.73	3656.09	4741.25	5394.6	5826.97	9285.26	2.19576	*	3.49894	*	2653.73	3902.63	3725.29	7158.23	2.69742	*
CHR1_JGVV127_24_T01	VIT_01s0127g00660	pentatricopeptide (PPR) repeat-containing protein	1123.99	1441.17	1836.72	2161.62	2555	3925.09	2.27315	*	3.49209	*	1123.99	1708.19	1654.5	3154.85	2.80682	*
CHR5_JGVV62_60_T01	VIT_05s0062g00790	NSL1 (necrotic spotted lesions 1)	4737.69	6030.59	7717.65	8760.65	12221.2	16485.2	2.57956	*	3.47958	*	4737.69	6945.41	7914.69	12169.5	2.56866	*
CHR18_JGVV1_223_T01	VIT_18s0001g03680	protein kinase	1431.44	2891.85	3508.94	3842.21	4196.96	4965.35	2.93198	*	3.46877	*	1431.44	2856.95	3393.16	3780.96	2.64136	*
CHR7_JGVV31_110_T01	VIT_07s0031g01240	Unknown protein	1941.83	2466.23	3518.45	4699.62	5381.56	6705.3	2.77139	*	3.45308	*	1941.83	2905.39	3730.84	5000.18	2.57498	*
CHRUN_JGVV173_12_T01	VIT_00s0173g00140	no hit	3754.82	4920.34	6912.22	10460	10980.1	12927.7	2.92427	*	3.44295	*	3754.82	5694.85	6878.5	12394.2	3.30086	*
CHR19_JGVV14_167_T01	VIT_19s0014g01910	Unknown protein	159.137	164.039	200.942	274.858	396.176	546.166	2.48953	*	3.43206	*	159.137	207.611	211.822	458.403	2.88056	*
CHR8_JGVV7_790_T01	VIT_08s0007g00650	no hit	364.459	464.541	522.84	670.562	1000.18	1246	2.7443	*	3.41878	*	364.459	486.347	635.023	1008.87	2.76814	*
CHR1_JGVV11_564_T01	VIT_01s0011g00760	Beta-glucosidase	2210.52	6451.47	8644.06	9496.39	9319.49	7540.09	4.21597	*	3.411	*	2210.52	7024.54	6918.49	8598.44	3.88978	*
CHR5_JGVV77_30_T01	VIT_05s0077g00510	Beta-fructofuranosidase	8118.13	8947.56	12179.2	14200.9	18839	27172.6	2.3206	*	3.34715	*	8118.13	10931.7	11439.8	17454.2	2.15002	*
CHR19_JGVV14_192_T01	VIT_19s0014g02190	tyrosine aminotransferase	5584.64	15336.6	15304.9	15605.6	15340.6	18674.4	2.74692	*	3.34389	*	5584.64	16685.4	15113.1	13668.3	2.44749	*
CHRUN_JGVV189_8_T01	VIT_00s0189g00110	CYP82C4	69.749	141.614	160.066	203.799	234.32	232.662	3.35948	*	3.3357	*	69.749	150.109	214.836	190.74	2.73466	*
CHRUN_JGVV173_18_T01	VIT_00s0173g00220	CTV.22	4934.11	7736.51	10068	12755.3	13501.2	16414.4	2.7363	*	3.32672	*	4934.11	7910.81	8661.91	14576.5	2.95423	*
CHR12_GSVIVT00013350001_T01	VIT_12s0121g00400	no hit	799.585	1342.26	1853.58	2538.63	2596.86	2658.1	3.24776	*	3.32435	*	799.585	1549.65	1468.32	3024.81	3.78297	*
CHRUN_JGVV327_1_T01	VIT_00s0327g00010	no hit	3582.87	4961.1	6527.35	9475.29	10089.1	11865.8	2.81593	*	3.31182	*	3582.87	5406.06	6649.29	11217.4	3.13084	*
CHR8_GSVIVT00025613001_T01	VIT_08s0040g02530	no hit	228.19	1248.04	1172.17	1368.69	1171.22	755.503	5.13266	*	3.31085	*	228.19	1087.16	1358.45	1032.97	4.52679	*
CHR3_JGVV38_370_T01	VIT_03s0038g00640	Unknown	2068.35	4426.89	5057.98	6601.45	6336.33	6842.16	3.06347	*	3.30802	*	2068.35	4479.17	5530.53	5607.1	2.7109	*
CHR18_JGVV1_1135_T01	VIT_18s0001g15000	ACT domain containing protein (ACR4)	2089.44	2168.29	2887.05	4065.66	5575.24	6867.82	2.66829	*	3.28691	*	2089.44	2203.97	3191.73	5215.1	2.49593	*
CHR11_JGVV118_42_T01	VIT_11s0118g00490	Octicosapeptide/Phox/Bem1p (PB1) domain-containing protein	1676.73	2441.85	2706.76	3754.66	4821.95	5475.94	2.87581	*	3.26585	*	1676.73	2544.8	3195.88	4853.11	2.8944	*
CHRUN_JGVV525_3_T01	VIT_00s0525g00030	Pentatricopeptide (PPR) repeat-containing	371.849	803.035	1039.87	1133.2	1216.87	1213.33	3.27248	*	3.26297	*	371.849	790.218	957.707	1408.64	3.78822	*
CHR14_JGVV30_128_T01	VIT_14s0030g00650	shikimate dehydrogenase	1361.08	1688.97	2517.79	2441.98	3614.29	4422.52	2.65547	*	3.24928	*	1361.08	2114.61	2373.21	3053.78	2.24365	*
CHR5_JGVV62_84_T01	VIT_05s0062g01050	Unknown protein	1094.31	2700.62	2777.58	2709.63	3188.11	3545.91	2.91336	*	3.24032	*	1094.31	2534.42	2788.3	3180.79	2.90667	*
CHR14_JGVV66_212_T01	VIT_14s0066g02300	P-GLYCOPROTEIN 17	105.495	128.788	166.032	261.485	299.709	341.012	2.84098	*	3.2325	*	105.495	141.967	224.055	282.735	2.68009	*
CHRUN_JGVV352_3_T01	VIT_00s0352g00030	no hit	2783.55	3771.71	4733.83	7363.92	7614.05	8951.82	2.73537	*	3.21597	*	2783.55	4282.53	5330.7	8174.2	2.93661	*
CHR8_JGVV58_86_T01	VIT_08s0058g00550	no hit	2069.96	2796.64	3545.71	4071.31	4873.11	6606.64	2.35421	*	3.19168	*	2069.96	3868.64	3860.22	5730.84	2.76858	*
CHR1_JGVV11_570_T01	VIT_01s0011g00700	myb family transcription factor / ELM2 domain-containing	2902.11	4932.88	6600.91	7168.4	8234.98	9231.13	2.83758	*	3.18083	*	2902.11	5441.03	5967.72	8476.39	2.92077	*
CHR18_JGVV1_253_T01	VIT_18s0001g04470	TGACG MOTIF-binding factor 4	1211.33	1855.28	3073.16	3927.62	3676.29	3851.26	3.03491	*	3.17936	*	1211.33	2268.15	2797.16	3668.71	3.02866	*
CHR15_GSVIVT00026682001_T01	VIT_15s0045g00160	no hit	932.188	1302.13	1697.3	1298.27	1434.27	2953.59	1.5386	*	3.16845	*	932.188	1431.57	902.976	2155.86	2.31268	*
CHRUN_GSVIVT00005522001_T01	VIT_00s1873g00010	no hit	484.546	707.098	964.596	1068.13	1505.03	1531.94	3.10605	*	3.16159	*	484.546	661.176	800.507	1756.84	3.62575	*
CHR2_JGVV25_145_T01	VIT_02s0025g01560	UDP-glucose 4-epimerase GEPI48	4987.69	7174.86	9008.61	11844.1	12882.1	15766.5	2.58279	*	3.16108	*	4987.69	7784.42	8770.22	11625.5	2.33084	*
CHR13_JGVV67_82_T01	VIT_13s0067g02690	N2, N2-dimethylguanosine tRNA methyltransferases-like protein	688.061	928.12	1574.72	1727.28	2359	2173.6	3.42848	*	3.15902	*	688.061	1020.35	1113.61	2516.27	3.65705	*
CHR18_JGVV1_7_T01	VIT_18s0001g00100	auxin-independent growth promoter	4325.09	8403.88	11136.8	11976.5	13038.5	13647	3.01462	*	3.15532	*	4325.09	8788.21	9732.11	13380.1	3.09359	*
CHR19_JGVV15_101_T01	VIT_19s0015g01060	Unknown protein	7750.33	17890.5	20861.1	21788.5	24245.1	24445.5	3.12826	*	3.15412	*	7750.33	17777	19677.5	23518.8	3.03455	*
CHR11_JGVV16_329_T01	VIT_11s0016g03680	Tesmin/TSO1-like CXC domain-containing	1556.11	2426.52	2685.55	3209.66	3904.97	4899.1	2.50945	*	3.1483	*	1556.11	2304.11	2760.28	3649.62	2.34535	*
CHR3_JGVV63_71_T01	VIT_03s0063g00780	CXE carboxylesterase	3557.45	9063.1	11137	12598.1	14105.3	11196.7	3.96499	*	3.14741	*	3557.45	9133.68	10658	13953.6	3.92236	*
CHR19_JGVV90_131_T01	VIT_19s0090g01420	Wax synthase isoform 1	1016.79	1942.19	2239.71	2639.03	3102.32	3192.39	3.05108	*	3.13967	*	1016.79	2129.06	2209.36	2668.68	2.62461	*
CHR14_JGVV68_125_T01	VIT_14s0068g01300	Serine palmitoyltransferase	3557.45	6304.67	5799.48	6611.21	7598.44	11121	2.13592	*	3.12612	*	3557.45	6429.58	6198.65	6782.53	1.90657	*
CHR5_JGVV102_74_T01	VIT_05s0102g00820	no hit	431.157	643.801	699.824	1080.54	1348.05	1345.79	3.1266	*	3.12135	*	431.157	735.91	1009.22	1318.43	3.0579	*
CHR13_JGVV106_49_T01	VIT_13s0106g00650	no hit	3562.56	6865.5	7510.41	8296.25	9800.72	11116.3	2.75104	*	3.12031	*	3562.56	7038.59	7524.64	9957.64	2.79508	*
CHR9_JGVV54_22_T01	VIT_09s0054g01620	myb family	2550.11	6772.57	8801.78	9362.84	9202.91	7953.5	3.60883	*	3.11889	*	2550.11	7619.96	8186.41	8542.48	3.34985	*
CHR1_JGVV11_565_T01	VIT_01s0011g00750	Glycosyl hydrolase family 1	1063.17	2661.85	3035.41	3627.36	3531.38	3306.23	3.32154	*	3.10977	*	1063.17	2964.92	2315.36	3253.72	3.06038	*
CHR7_JGVV5_271_T01	VIT_07s0005g02800	ADP-glucose pyrophosphorylase large subunit 2	1086.72	2026.44	2444.76	2705.71	3359.83	3376.94	3.09171	*	3.10746	*	1086.72	2228.17	2460.24	2959.35	2.72319	*
CHR8_JGVV7_296_T01	VIT_08s0007g05870	N-acetylglucosaminyl transferase	3196.67	4934.99	6519.34	7649	8657.86	9884.66	2.7084	*	3.09218	*	3196.67	5073.87	6228.28	10064.1	3.14831	*
CHRUN_JGVV684_2_T01	VIT_00s0684g00020	calmodulin binding IQD20 (IQ-domain 20)	131.981	201.106	228.551	394.738	481.485	407.955	3.64815	*	3.09103	*	131.981	209.49	320.557	397.661	3.01303	*
CHR2_JGVV12_7_T01	VIT_02s0012g03190	CTV.22	5026.41	6879	8773.07	10660.8	11796.7	15453.6	2.34694	*	3.07448	*	5026.41	7276.06	7963.13	13711.4	2.72786	*
CHR11_JGVV16_515_T01	VIT_11s0016g05740	calmodulin-5 (CAM5)	1683.82	2683.02	3911.11	4800.42	5321.08	5167.07	3.16013	*	3.06866	*	1683.82	3571.56	4395.16	5621.2	3.33837	*
CHR5_RANDOM_JGVV172_9_T01	VIT_05s0077g00310	no hit	47.735	52.7199	62.5093	101.781	147.036	146.126	3.08025	*	3.06119	*	47.735	58.6824	84.8228	112.286	2.35228	*
CHR15_JGVV21_122_T01	VIT_15s0021g01450	no hit	498.356	715.85	831.499	1188.36	1530.9	1525.25	3.07189	*	3.06057	*	498.356	806.792	1153.64	1453.41	2.91642	*
CHR5_JGVV102_18_T01	VIT_05s0102g00210	Unknown protein	3452.31	4406.54	6034.8	6878.44	9373.31	10515.6	2.71508	*	3.04595	*	3452.31	4995.32	6725.81	9011.97	2.61041	*
CHR10_JGVV116_19_T01	VIT_10s0116g00470	Ubiquitin family	637.668	733.99	1040.18	1444.91	1755.18	1938.62	2.7525	*	3.04017	*	637.668	866.759	1107.51	1310.43	2.05503	*
CHR14_JGVV68_68_T01	VIT_14s0068g00730	Unknown protein	1840.24	520.75	1686.8	3679.8	5038.24	5590.79	2.73781	*	3.03807	*	1840.24	829.062	1500.73	6268.03	3.40609	*
CHR18_JGVV1_691_T01	VIT_18s0001g10250	NAC domain containing protein 19	2715.68	3929.39	4864.89	6317.74	7160.75	8222.66	2.63682	*	3.02785	*	2715.68	4090.43	4622.54	8339.9	3.07102	*
CHR14_JGVV30_11_T01	VIT_14s0030g02200	bZIP transcription factor BZO2H1	3224.5	8082	10372.7	11069.5	11166	9756.6	3.46286	*	3.02577	*	3224.5	9703.61	9126.95	10548.5	3.27137	*
CHR8_JGVV7_784_T01	VIT_08s0007g00710	Unknown	1792.72	3640.43	4830.58	5867.09	7094.81	5417.82	3.95757	*	3.02212	*	1792.72	3997.75	4878.24	6624.63	3.6953	*
CHR19_JGVV14_266_T01	VIT_19s0014g02990	Nuclear GTP-binding protein NUG2	1003.58	1264.81	1672.98	2066.4	2320.1	3029.61	2.31183	*	3.0188	*	1003.58	1410.7	1805.32	2420.89	2.41225	*
CHR16_JGVV50_61_T01	VIT_16s0050g02160	timeless ATIM	241.97	333.13	571.025	627.4	879.328	729.186	3.63403	*	3.01354	*	241.97	463.827	542.314	904.417	3.73772	*
CHR9_JGVV2_137_T01	VIT_09s0002g01580	Mitogen-activated protein kinase organizer 1	786.119	1230.82	1471.53	1781.2	2030.95	2367.82	2.58352	*	3.01203	*	786.119	1325.52	1477.44	1838.34	2.3385	*
CHR7_JGVV5_296_T01	VIT_07s0005g03100	autophagy 9	3767.17	5712.44	8240.78	9520.67	10776.9	11342.8	2.86075	*	3.01097	*	3767.17	6347.97	7767.86	11219.3	2.97817	*
CHR4_JGVV8_296_T01	VIT_04s0008g03160	G protein protein gamma subunit (AGG2)	761.749	956.696	1140.52	1553.99	2248.9	2293.6	2.95228	*	3.01096	*	761.749	1032.24	1431.29	1774.54	2.32955	*
CHR6_JGVV4_61_T01	VIT_06s0004g07840	endo/excinuclease	955.443	1168.87	1579.04	1859.04	2390.91	2870.07	2.50241	*	3.00391	*	955.443	1242.53	1564.82	2241.62	2.34615	*
CHR18_JGVV1_600_T01	VIT_18s0001g09260	Unknown protein	2900.09	6019.76	8005.61	8275.79	9881.15	8688.79	3.40719	*	2.99605	*	2900.09	5424.72	6618.01	10986.2	3.78824	*
CHR11_JGVV103_21_T01	VIT_11s0103g00530	oxysterol binding protein	2732.55	5668.05	7193.82	7692.1	9386.93	8171.61	3.43522	*	2.99046	*	2732.55	6449.03	7350.74	8238.03	3.01477	*
CHR1_JGVV11_176_T01	VIT_01s0011g04860	auxin transport protein (PIN3)	4376.55	11622.5	12837.1	16267.3	15976.8	13072.7	3.65055	*	2.98699	*	4376.55	12460.3	14240.1	13769.9	3.14629	*
CHR16_JGVV13_36_T01	VIT_16s0013g00390	no hit	10990	11220.1	16330.2	24488.3	29240.8	32382.9	2.66066	*	2.94657	*	10990	16596.4	21868.2	29958.4	2.72596	*
CHR7_JGVV141_44_T01	VIT_07s0141g00810	Zinc finger, SWIM-type	4118.22	5243.63	6897.23	7569.65	9171.86	12112.5	2.22714	*	2.9412	*	4118.22	5920.18	6986.41	9952.13	2.41661	*
CHR4_JGVV8_107_T01	VIT_04s0008g01180	esterase	932.667	1602.14	2017.48	2160.24	2324.29	2719.9	2.49209	*	2.91626	*	932.667	1739.87	1993.21	2374.25	2.54566	*
CHR4_JGVV210_11_T01	VIT_04s0210g00110	AMP-dependent synthetase and ligase	1217.29	2342.91	2502.2	2616.46	3301.02	3542.9	2.71178	*	2.91049	*	1217.29	2856.77	2573.82	3343.77	2.7469	*
CHR6_JGVV4_392_T01	VIT_06s0004g04250	histone H2B	3711.36	7999.09	7803.04	9880.36	9320.24	10795.7	2.51128	*	2.90883	*	3711.36	8170.9	8637.14	9893.14	2.66564	*
CHR8_JGVV7_743_T01	VIT_08s0007g01150	Unc51-like kinase	5252.89	7892.94	11008.7	11558	12389.4	15237.8	2.35859	*	2.90084	*	5252.89	9428.15	9905.77	11900.1	2.26545	*
CHR6_JGVV4_459_T01	VIT_06s0004g03490	Nuclear transcription factor Y subunit B related	3311.66	5478.11	5941.63	6986.32	7375.95	9596.91	2.22726	*	2.89791	*	3311.66	5420.64	5442.84	9351.3	2.82375	*
CHR2_JGVV12_66_T01	VIT_02s0012g02300	DNAJ heat shock N-terminal domain-containing protein	1913.57	3819.75	4095.24	5560.69	6009.86	5536.39	3.14065	*	2.89322	*	1913.57	3845.55	5191.72	6149.54	3.21364	*
CHR1_JGVV10_148_T01	VIT_01s0010g02090	Indeterminate(ID)-domain 5	3599.61	4902.62	7019.6	7825.82	8451.55	10404.1	2.34791	*	2.89034	*	3599.61	5152.42	5990.05	7019.9	1.95018	*
CHR11_JGVV16_448_T01	VIT_11s0016g04990	Unknown protein	3664.96	4461.75	5415.8	6576.2	7045.7	10524.4	1.92245	*	2.87163	*	3664.96	5388.01	5389.22	6410	1.749	*
CHR1_JGVV127_29_T01	VIT_01s0127g00580	Subtilisin-like serine protease 2	1458.48	3954.94	4802.83	4754.3	4902.29	4176.45	3.36124	*	2.86357	*	1458.48	3976.13	3604.57	4991.86	3.42266	*
CHR5_JGVV20_133_T01	VIT_05s0020g01460	protein phosphatase 2C	5452.7	9565.77	12630.6	12514.9	14041.9	15606.3	2.57521	*	2.86212	*	5452.7	10129.3	10831.8	13440.7	2.46497	*
CHR18_JGVV122_83_T01	VIT_18s0122g00470	spindle checkpoint protein Bub1b	382.933	505.637	609.047	763.204	834.334	1095.39	2.1788	*	2.86052	*	382.933	490.279	582.413	836.463	2.18436	*
CHRUN_JGVV1278_1_T01	VIT_00s1278g00010	Brassinosteroid insensitive 1-associated receptor kinase 1	3182.3	5301.75	5209.89	6087.8	7044.68	9097.42	2.21371	*	2.85876	*	3182.3	5390.65	5042.69	7421.43	2.3321	*
CHR16_GSVIVT00024471001_T01	VIT_16s0039g02690	ankyrin repeat	496.182	1404.42	1719.9	2380.92	2261.56	1418.26	4.55792	*	2.85835	*	496.182	1586.16	1822.04	2174.12	4.38171	*
CHR11_GSVIVT00015483001_T01	VIT_11s0016g04790	no hit	6844.17	12733.1	14170.8	15467.9	17281.1	19523.9	2.52493	*	2.85264	*	6844.17	13621.8	12332.7	18229.6	2.66352	*
CHR8_JGVV7_470_T01	VIT_08s0007g04020	AT-hook protein 1 (AHP1)	1767.93	2935.27	3434.62	3786.92	4543.95	5042.03	2.57021	*	2.85194	*	1767.93	3275.13	3939.78	3387.19	1.9159	*
CHR11_JGVV16_252_T01	VIT_11s0016g02880	NAC domain-containing protein (VvNAC19)	489.287	714.006	847.465	1505.31	1832.49	1394.23	3.74522	*	2.84952	*	489.287	922.503	1036.53	1697.11	3.46854	*
CHR10_JGVV3_14_T01	VIT_10s0003g00150	NSL1 (necrotic spotted lesions 1)	5130.94	6786.32	8108.64	9987.98	11730	14619.4	2.28613	*	2.84925	*	5130.94	7552.61	8750.1	11904.2	2.32007	*
CHR8_JGVV58_5_T01	VIT_08s0058g01440	ribosomal S6 kinase p90	5954.5	9878.38	10727.4	12939.8	13979.3	16918.5	2.34768	*	2.8413	*	5954.5	10533.1	11411.6	13888.7	2.33246	*
CHR2_JGVV12_146_T01	VIT_02s0012g01300	Unknown	1480.8	2514.65	3308.64	3746.33	4150.05	4199.32	2.80257	*	2.83585	*	1480.8	2635.63	3201.21	3974.28	2.68387	*
CHR19_JGVV14_341_T01	VIT_19s0014g03810	no hit	545.639	696.648	1181.34	1465.84	1566.79	1544.99	2.87148	*	2.83153	*	545.639	890.453	979.939	1655.72	3.03445	*
CHR4_PDVV69_24_T01	VIT_04s0069g00420	Vacuolar protein sorting 4	2531.39	4138.83	4524.8	5603.77	5974.24	7152.29	2.36006	*	2.82544	*	2531.39	4333.78	4560.77	6109.28	2.41341	*
CHR7_JGVV104_136_T01	VIT_07s0104g00390	Unknown protein	5062.35	8299.94	9945.95	10743.5	12524.3	14267.4	2.47401	*	2.81834	*	5062.35	9454.94	9108.23	12316.6	2.43299	*
CHR6_JGVV4_333_T01	VIT_06s0004g04910	Unknown protein	2507.91	4513.18	4931.26	5206.62	5998.12	7058.95	2.39168	*	2.81468	*	2507.91	4572.4	4347	5817.96	2.31985	*
CHR11_JGVV16_229_T01	VIT_11s0016g02640	peptidase M16 inactive domain containing protein	1836.4	2675.98	3344.31	3339.16	3810.31	5149.58	2.07488	*	2.80417	*	1836.4	2963.41	3217.31	3923.56	2.13655	*
CHR13_JGVV106_55_T01	VIT_13s0106g00720	unknown protein	2703.68	6292.21	9912.13	12080.4	12430	7571.05	4.59744	*	2.80027	*	2703.68	7479.22	8796.25	11803.7	4.36578	*
CHR11_GSVIVT00015484001_T01	VIT_11s0016g04800	no hit	2245.96	4248.31	4093.48	4230.83	4335.88	6272.89	1.93052	*	2.79297	*	2245.96	3893.44	4184.89	4168.59	1.85604	*
CHR13_JGVV139_32_T01	VIT_13s0139g00340	R protein MLA10	1527.78	2540.91	3011.82	2898.8	3429.19	4254.39	2.24456	*	2.7847	*	1527.78	2826.64	3243.22	3231.7	2.1153	*
CHR15_JGVV46_185_T01	VIT_15s0046g01670	Chitinase, class III	92.1593	105.396	67.6798	137.386	139.317	256.622	1.5117	*	2.78454	*	92.1593	93.1874	146.219	181.741	1.97203	*
CHR15_JGVV24_81_T01	VIT_15s0024g00800	no hit	12610.6	19395	24886.3	30812.2	32178.9	35045.8	2.55173	*	2.77907	*	12610.6	22896.6	25936.2	33018.9	2.61834	*
CHR6_JGVV4_464_T01	VIT_06s0004g03440	Ulp1 protease	3076.65	6175.81	7762.8	9177.53	8676.95	8523.3	2.82026	*	2.77031	*	3076.65	6056.32	6940.8	8258.46	2.68423	*
CHR7_JGVV141_11_T01	VIT_07s0141g00210	tryptophan synthase, alpha subunit	2876.31	5860.31	6759.21	7760.4	8862.95	7903.15	3.08136	*	2.74767	*	2876.31	5678.56	7037.8	7894.06	2.74451	*
CHR18_JGVV1_265_T01	VIT_18s0001g04700	GP5 ubiquitin-like	1051.71	1848.85	2185.3	2585.05	2416.62	2884.48	2.2978	*	2.74265	*	1051.71	2195.27	2343.29	2239.15	2.12906	*
CHR17_JGVV0_724_T01	VIT_17s0000g02250	Monooxygenase	515.554	1027.88	1154.16	1236.49	1330.96	1410.94	2.58161	*	2.73674	*	515.554	1006.71	1156.47	1549.57	3.00564	*
CHR1_JGVV10_160_T01	VIT_01s0010g02230	response regulator ARR11 Type-B	720.593	669.978	1054.8	1208.29	1489.65	1960.31	2.06726	*	2.72041	*	720.593	766.294	893.442	1525.73	2.11733	*
CHR16_JGVV22_202_T01	VIT_16s0022g00070	no hit	818.822	1743.04	1475.05	1816.31	2197.12	2218.53	2.68327	*	2.70942	*	818.822	1790.53	1937.74	2016	2.46208	*
CHR14_JGVV68_130_T01	VIT_14s0068g01360	GEM-like protein 5	15459.6	18349.4	23234.8	28167.6	33890.9	41861.7	2.19222	*	2.7078	*	15459.6	21482.3	24051.4	36315	2.34902	*
CHRUN_JGVV317_11_T01	VIT_00s0317g00110	esterase/lipase/thioesterase	5231.03	8477.16	7276.23	8268.18	10702.5	14145.3	2.04596	*	2.70412	*	5231.03	8781.75	9186.27	9700.03	1.85433	*
CHR7_GSVIVT00028058001_T01	VIT_07s0005g00900	no hit	1226.5	2035.27	2206.08	2740.18	2801.01	3302.95	2.28375	*	2.69299	*	1226.5	1969.11	2202.96	2828.68	2.3063	*
CHR6_JGVV4_449_T01	VIT_06s0004g03620	MAPK MPK13	3266.42	5079.57	7015.2	7893	8406.23	8792.51	2.57353	*	2.69179	*	3266.42	5726.58	5611.41	8624.21	2.64027	*
CHR14_JGVV83_103_T01	VIT_14s0083g01170	Mitochondrial substrate carrier family protein	3424.64	5905.88	6457.4	5966.62	6989.92	9194.31	2.04107	*	2.68475	*	3424.64	5803.68	5592.27	6311.04	1.84283	*
CHR1_JGVV127_25_T01	VIT_01s0127g00650	ABORTED MICROSPORES AMS	676.623	1104.25	1521.47	2022.71	2261.45	1814.5	3.34226	*	2.6817	*	676.623	1224.74	1501.26	2148.73	3.17567	*
CHR12_JGVV59_191_T01	VIT_12s0059g02030	unknown	4180.89	7320.22	7411.4	8414.53	9558.19	11193.7	2.28617	*	2.67736	*	4180.89	7122.27	7377.47	8878.63	2.12363	*
CHR16_JGVV39_184_T01	VIT_16s0039g02720	glutamate dehydrogenase 2 (GDH2)	2627.21	4755.76	5409.43	5808.27	6623.21	7021	2.521	*	2.67241	*	2627.21	6079.77	4987.45	6563.93	2.49844	*
CHR18_JGVV1_708_T01	VIT_18s0001g10430	Trimethylguanosine synthase	3787.52	7140.57	9319.59	10315.7	10459	10111.7	2.76144	*	2.66975	*	3787.52	7303.69	8512.34	11700	3.08908	*
CHR4_JGVV8_440_T01	VIT_04s0008g04730	Unknown protein	1980.23	5233.91	5358.27	5791.4	5806.05	5271.86	2.932	*	2.66224	*	1980.23	4576.91	5171.74	5838.17	2.94822	*
CHR6_JGVV80_76_T01	VIT_06s0080g00430	no hit	82.4898	111.002	154.763	253.252	245.271	219.569	2.97335	*	2.66177	*	82.4898	159.994	295.388	244.145	2.9597	*
CHR15_JGVV45_14_T01	VIT_15s0045g00200	CTV.22	4127.36	5573.37	6779.13	8270.2	8083.52	10976.4	1.95852	*	2.65943	*	4127.36	6378.02	5593.67	9327.47	2.25992	*
CHR19_JGVV15_106_T01	VIT_19s0015g01120	CLAVATA-like kinase	62.9774	66.1719	120.881	103.206	149.134	167.317	2.36805	*	2.65678	*	62.9774	76.1568	85.2	196.173	3.11498	*
CHR12_JGVV59_130_T01	VIT_12s0059g01380	1-aminocyclopropane-1-carboxylate oxidase 1	13949.6	19731.5	27090.8	29058.6	36237.2	36949.3	2.59772	*	2.64877	*	13949.6	24341	25447.2	30978.3	2.22072	*
CHR7_RANDOM_JGVV161_7_T01	VIT_07s0151g00750	rhodanese domain-containing protein	1957.71	4289.75	4549.55	4821.32	5077.72	5152.44	2.59371	*	2.63188	*	1957.71	4025.8	4481.13	5147.2	2.6292	*
CHR18_JGVV1_64_T01	VIT_18s0001g00960	pseudouridine synthase	1616.48	2496.21	3248.68	3917.21	5145.5	4250.6	3.18314	*	2.62954	*	1616.48	2542.87	3057.32	5176.61	3.20239	*
CHR13_JGVV19_65_T01	VIT_13s0019g04620	OTU cysteine protease	3594.92	5751.62	6911.44	6946.97	8620.07	9431.59	2.39785	*	2.62359	*	3594.92	6438.58	6852.3	8079.12	2.24737	*
CHR8_JGVV7_641_T01	VIT_08s0007g02250	Unknown protein	728.418	711.788	1108.15	1475.99	1825.56	1908.64	2.5062	*	2.62025	*	728.418	861.474	1122.94	1902.15	2.61135	*
CHR3_JGVV38_357_T01	VIT_03s0038g00820	3-oxo-5-alpha-steroid 4-dehydrogenase, C-terminal	422.58	1828.13	1707.31	1761.95	1762.87	1105.96	4.17169	*	2.61716	*	422.58	1528.85	1728.06	1692.98	4.00629	*
CHR8_JGVV105_30_T01	VIT_08s0105g00370	myb family	146.947	155.434	176.538	294.36	358.225	383.924	2.43779	*	2.61267	*	146.947	190.796	257.752	326.671	2.22306	*
CHR19_JGVV15_19_T01	VIT_19s0015g00190	zinc transporter ZIP11	1550.78	2461.33	3262.22	3660.9	4137.39	4051.39	2.66795	*	2.61249	*	1550.78	2603.06	2701.1	4078.95	2.63026	*
CHR3_JGVV17_82_T01	VIT_03s0017g01390	no hit	669.299	1021.72	1082.62	1331.14	1414.5	1744.21	2.1134	*	2.60603	*	669.299	954.073	1030.38	1169.3	1.74706	*
CHR13_JGVV19_378_T01	VIT_13s0019g00890	integral membrane protein, MtN24	2690.8	6169.84	7312.9	9052.79	8375.05	7006.41	3.11247	*	2.60384	*	2690.8	6196.29	7563.61	8384.48	3.11598	*
CHR16_JGVV13_40_T01	VIT_16s0013g00450	no hit	14027	11416.7	16475	21906.5	29412.5	36405.4	2.09685	*	2.59538	*	14027	16000.8	19555.7	32689.2	2.33044	*
CHR10_JGVV3_437_T01	VIT_10s0003g05070	HEN1 (HUA enhancer 1)	2174.89	3706.42	4902.02	5098.56	5513.21	5635.26	2.53494	*	2.59105	*	2174.89	4187.75	4720.4	6818.35	3.13503	*
CHR16_JGVV39_14_T01	VIT_16s0039g00230	RKL1 (Receptor-like kinase 1)	95.2559	132.483	117.412	123.744	218.855	246.442	2.29754	*	2.58716	*	95.2559	90.614	106.651	266.888	2.8018	*
CHRUN_PDVV192_7_T01	VIT_00s0192g00100	no hit	217.658	301.413	289.118	410.888	536.779	561.176	2.46616	*	2.57825	*	217.658	234.176	253.585	496.615	2.28163	*
CHR16_JGVV50_161_T01	VIT_16s0050g00980	ferric reduction oxidase 2	486.073	318.507	602.604	951.649	1162.87	1250.93	2.39237	*	2.57354	*	486.073	451.319	448.715	1307.54	2.69	*
CHR4_JGVV8_427_T01	VIT_04s0008g04590	CXE carboxylesterase	2923.03	3137.07	3933.74	4465.21	5310.81	7496.12	1.81689	*	2.56451	*	2923.03	3978.74	3898.59	5684.52	1.94474	*
CHR6_JGVV61_53_T01	VIT_06s0061g01090	no hit	1017.24	2255.63	2736.95	2813.95	2907.97	2607.04	2.8587	*	2.56287	*	1017.24	2370.99	2528.46	2533.6	2.49068	*
CHR18_RANDOM_JGVV126_40_T01	VIT_18s0001g02490	PAB3 (poly(A) binding protein 3)	6861.26	10318.5	11718.6	14626.9	16015.1	17476.1	2.33413	*	2.54707	*	6861.26	10511	11721.7	15330.9	2.23442	*
CHR13_JGVV74_37_T01	VIT_13s0074g00480	phospholipid-transporting ATPase	1710.95	1936.85	2403.82	2405.83	3182.83	4351.93	1.86027	*	2.54357	*	1710.95	2020.44	1869.71	3968.58	2.31952	*
CHR14_JGVV66_211_T01	VIT_14s0066g02290	P-GLYCOPROTEIN 17	382.155	512.276	606.414	665.301	777.407	969.506	2.03427	*	2.53695	*	382.155	562.628	569.592	746.233	1.9527	*
CHR4_JGVV8_92_T01	VIT_04s0008g01030	Unknown protein	5227.07	7096.49	8609.38	10284.8	11247.7	13239.7	2.15181	*	2.53291	*	5227.07	7375.87	9118.55	11978.5	2.29163	*
CHR18_JGVV1_790_T01	VIT_18s0001g11270	SERine Proteinase Inhibitor Serpin P	3138.48	6366.62	7382.87	6727.23	7297.86	7948.35	2.32528	*	2.53255	*	3138.48	6238.13	6298.99	8002.05	2.54965	*
CHR5_JGVV94_53_T01	VIT_05s0094g00580	stearoyl-CoA 9-desaturase	683.897	855.933	1118.99	1121.42	1449.52	1729.58	2.1195	*	2.52901	*	683.897	1031.03	1252.22	1417.23	2.07228	*
CHR14_GSVIVT00021886001_T01	VIT_14s0030g01420	GCN5 N-acetyltransferase (GNAT)	111.645	101.79	156.164	269.941	279.303	281.448	2.5017	*	2.52091	*	111.645	125.888	156.567	262.343	2.34979	*
CHR14_JGVV36_56_T01	VIT_14s0036g00830	no hit	819.093	1079.23	1279.04	1380.47	1581.36	2064.45	1.93063	*	2.52041	*	819.093	981.457	1152.68	1707.68	2.08484	*
CHRUN_JGVV301_10_T01	VIT_00s0301g00100	BFN1 (bifunctional nuclease I)	5409.84	8782.01	13534.5	16895	15831.1	13592.3	2.92635	*	2.51251	*	5409.84	11758.1	14524	14776.8	2.73146	*
CHR13_JGVV106_41_T01	VIT_13s0106g00560	no hit	812.495	1072.45	1262.28	1506.25	1771.19	2038.06	2.17993	*	2.50839	*	812.495	999.997	1251.47	1752.48	2.15692	*
CHRUN_JGVV207_4_T01	VIT_00s0207g00050	no hit	3462.03	6252.02	7433.13	8839.76	8428.08	8674.65	2.43444	*	2.50566	*	3462.03	6909.4	7599.51	8228.41	2.37676	*
CHR12_JGVV59_82_T01	VIT_12s0059g00880	WRKY DNA-binding protein 6	9001.33	13915.9	16212.7	18635.7	21279.7	22460.3	2.36406	*	2.49521	*	9001.33	16209.6	17173.5	19173.8	2.1301	*
CHR5_JGVV49_120_T01	VIT_05s0049g01350	Kinesin phragmoplast-associated kinesin-related protein 2 (PAKRP2)	782.217	1322.78	1630.23	1852.38	2197.63	1929.22	2.80948	*	2.46635	*	782.217	1344.97	1568.7	1928.81	2.46582	*
CHR3_JGVV91_44_T01	VIT_03s0091g00760	Interferon-related developmental regulator family	3696.39	5029.01	6317.38	8016.81	9097.74	9097.81	2.46125	*	2.46127	*	3696.39	5866.38	6574.11	8199.05	2.21813	*
CHR11_JGVV16_344_T01	VIT_11s0016g03860	RASPBERRY3	1569.88	3436.27	4087.47	3995.36	4346.57	3838.97	2.76873	*	2.44539	*	1569.88	3822.44	4027.16	4643.51	2.95788	*
CHR7_RANDOM_JGVV209_3_T01	VIT_07s0141g00340	lipoxygenase	133.977	216.876	226.381	299.809	355.729	327.33	2.65515	*	2.44318	*	133.977	236.026	251.241	319.87	2.38749	*
CHR17_GSVIVT00007633001_T01	VIT_17s0000g09410	no hit	1030.35	2501.21	2531.5	2909.14	2655.2	2505.54	2.57698	*	2.43173	*	1030.35	2490.35	2638.01	2486.76	2.4135	*
CHR4_JGVV8_552_T01	VIT_04s0008g05920	Golgi SNARE 11 protein	1778.28	2393.68	2945.75	3275.38	3633.65	4319.7	2.04335	*	2.42914	*	1778.28	2487.36	2664.2	4074.16	2.29107	*
CHR16_JGVV98_54_T01	VIT_16s0098g01410	Pentatricopeptide (PPR) repeat-containing	436.177	566.492	793.466	996.999	1176.05	1059.16	2.69627	*	2.42829	*	436.177	564.327	740.197	1334.88	3.06041	*
CHR12_JGVV28_335_T01	VIT_12s0028g00080	no hit	809.541	1127.8	1333.96	1586.43	1613.73	1960.81	1.99339	*	2.42212	*	809.541	1124.46	1427.25	1749.66	2.1613	*
CHR8_JGVV7_542_T01	VIT_08s0007g03290	pentatricopeptide repeat-containing protein	749.769	966.782	1097.18	1369.66	1467.3	1811.69	1.957	*	2.41634	*	749.769	1103.31	943.827	1651.4	2.20254	*
CHR11_JGVV118_31_T01	VIT_11s0118g00360	leucoanthocyanidin dioxygenase	4097.91	7540.07	6841.25	7287.88	7833.47	9895.24	1.91158	*	2.4147	*	4097.91	7558.49	8474.3	6924.53	1.68977	*
CHR19_GSVIVT00020409001_T01	VIT_19s0027g00720	no hit	30.0248	35.691	72.4551	91.9848	109.201	72.412	3.63702	*	2.41174	*	30.0248	54.4682	94.6813	98.2351	3.2718	*
CHR6_JGVV4_745_T01	VIT_06s0004g00290	ent-kaurenoic acid 13-hydroxylase	67.1516	79.2625	83.2629	77.3324	112.026	161.58	1.66826	*	2.4062	*	67.1516	85.1368	63.849	90.3176	1.34498	*
CHR17_JGVV0_53_T01	VIT_17s0000g09860	pentatricopeptide (PPR) repeat-containing protein	796.319	1178.31	1642.15	1940.21	2295.27	1915.74	2.88235	*	2.40574	*	796.319	1459.32	1595.33	2285.61	2.87022	*
CHR12_RANDOM_JGVV99_18_T01	VIT_12s0142g00550	R protein L6	466.215	385.386	554.05	656.452	899.816	1120.03	1.93005	*	2.40239	*	466.215	470.33	615.549	1193.23	2.55941	*
CHR18_RANDOM_JGVV126_21_T01	VIT_18s0001g01940	Ripening regulated protein DDTFR8	4335.14	5776.91	7676.18	9052.48	9267.01	10369.6	2.13765	*	2.39198	*	4335.14	6607.93	7387.39	9546.98	2.20223	*
CHR1_JGVV10_203_T01	VIT_01s0010g02750	Lipoxygenase	1308.58	770.831	1218.51	1872.49	2280.36	3129.81	1.74262	*	2.39175	*	1308.58	972.921	1178.05	2180.34	1.66618	*
CHR9_JGVV2_151_T01	VIT_09s0002g01730	phospholipid-transporting ATPase	4045.57	4043.29	4697.69	5772.58	7246.59	9658.98	1.79124	*	2.38755	*	4045.57	3940.01	5487.92	6794.6	1.67952	*
CHR18_JGVV1_155_T01	VIT_18s0001g02480	Unknown protein	2161.68	2234.86	2483.12	3208.62	4223.91	5159.26	1.95399	*	2.38669	*	2161.68	2603.08	2690.94	3806.4	1.76085	*
CHR15_JGVV46_215_T01	VIT_15s0046g01370	Carrier protein, Mitochondrial	3089.27	4317.29	5321.45	5331.4	6796.54	7355.95	2.20005	*	2.38113	*	3089.27	4803.23	5005.52	7604.48	2.46158	*
CHR10_JGVV3_164_T01	VIT_10s0003g01800	zinc finger (FYVE type)	3765.49	6012.62	7403.89	8212.07	8023.7	8965.05	2.13085	*	2.38085	*	3765.49	6405.18	6814.62	7942.47	2.10928	*
CHR6_JGVV4_485_T01	VIT_06s0004g03230	pentatricopeptide (PPR) repeat-containing protein	677.684	1101.39	1284.77	1430.87	1579.97	1606.5	2.33143	*	2.37057	*	677.684	1094.18	1372.16	1524.8	2.25002	*
CHR7_RANDOM_JGVV161_20_T01	VIT_07s0104g00140	no hit	5654.74	8533.38	9801.14	11577.1	11862.4	13397.4	2.09778	*	2.36924	*	5654.74	10503.9	10439.8	12822.8	2.26761	*
CHR19_JGVV14_21_T01	VIT_19s0014g00220	MAPK (MPK19)	3993.87	5747.71	6280.94	6293.92	7023.86	9457.43	1.75866	*	2.36798	*	3993.87	5454.76	5860.32	7066.57	1.76935	*
CHRUN_JGVV341_4_T01	VIT_00s0341g00040	exostosin family protein	1571.26	2434.72	2520.87	2933.85	3084.65	3712.9	1.96317	*	2.36301	*	1571.26	2327.05	2920.38	3079.46	1.95987	*
CHR5_JGVV77_89_T01	VIT_05s0077g01160	Transducin family protein / WD-40	3879.05	3434.13	4768.2	5702.19	7042.03	9161.73	1.8154	*	2.36185	*	3879.05	4003.28	4430.85	7577.43	1.95343	*
CHR18_JGVV1_999_T01	VIT_18s0001g13550	Zinc knuckle (CCHC-type) family	4534.4	7515	8307.27	9073.88	9601.17	10708	2.11741	*	2.36151	*	4534.4	7509.28	8090.02	10999.3	2.42574	*
CHR1_JGVV10_209_T01	VIT_01s0010g02810	Unknown protein	3642.75	9915.58	9512.01	9928.54	9090.5	8596.85	2.4955	*	2.35999	*	3642.75	9501.07	9748.14	8824.14	2.42238	*
CHRUN_JGVV367_1_T01	VIT_00s0367g00010	no hit	4860.61	8691.76	9856.79	11317.6	11604.4	11433.1	2.38745	*	2.3522	*	4860.61	8961.07	10486.4	10932.9	2.24928	*
CHRUN_JGVV391_7_T01	VIT_00s0391g00070	3-deoxy-D-arabino-heptulosonate 7-phosphate synthase	10514.6	9825.74	15098.5	15358.4	20653.6	24715.6	1.96427	*	2.35059	*	10514.6	12290.4	12210.6	21168	2.01319	*
CHR14_JGVV60_228_T01	VIT_14s0060g00270	Pentatricopeptide (PPR) repeat-containing	1789.3	2623.4	2888.94	2709.07	3339.47	4178.18	1.86636	*	2.3351	*	1789.3	2622.56	2988.58	3925.17	2.19369	*
CHR14_JGVV219_9_T01	VIT_14s0219g00090	Unknown protein	151.002	191.511	204.101	242.545	373.002	350.954	2.47019	*	2.32417	*	151.002	183.179	204.232	289.442	1.91682	*
CHR4_PDVV69_23_T01	VIT_04s0069g00410	Vacuolar protein-sorting-associated protein 4	2275.13	3277.45	3384.46	4367.37	4785.49	5282.95	2.1034	*	2.32205	*	2275.13	3515.14	3937.66	4113.62	1.80809	*
CHR13_JGVV19_385_T01	VIT_13s0019g00760	histone H4	1217.72	4517.33	4282.75	4844.07	3284	2825.06	2.69684	*	2.31996	*	1217.72	4414.25	4206.98	3040.42	2.49681	*
CHR2_JGVV154_8_T01	VIT_02s0154g00090	Vacuolar invertase 2, GIN2	3770.93	4412.52	5440.12	6745.47	7577.72	8727.93	2.00951	*	2.31453	*	3770.93	4628.37	5085.45	7549.61	2.00206	*
CHR8_GSVIVT00030305001_T01	VIT_08s0058g00310	Scarecrow transcription factor family	103.83	152.942	176.801	249.516	261.318	239.457	2.51679	*	2.30624	*	103.83	172.872	197.664	302.418	2.91262	*
CHR16_JGVV39_136_T01	VIT_16s0039g02110	AAA-type ATPase	6057.33	9449.43	11914.5	12861.1	14309.7	13967.8	2.36238	*	2.30593	*	6057.33	9694.95	10670.9	15651.3	2.58387	*
CHR14_JGVV108_89_T01	VIT_14s0108g00970	pentatricopeptide (PPR) repeat	8819.26	15011.6	15882.3	16879.8	18425.3	20329.7	2.08921	*	2.30514	*	8819.26	14081.2	15687.8	19335.9	2.19246	*
CHR13_JGVV139_31_T01	VIT_13s0139g00320	R protein MLA10	2395.05	3666.04	4137.55	3919.9	4622.29	5509.03	1.92993	*	2.30017	*	2395.05	3930.19	4181.62	4472.61	1.86744	*
CHR3_JGVV38_43_T01	VIT_03s0038g04320	SUMO activating enzyme 2 (SAE2)	4743.61	6401.42	7951.37	8298.04	8935.76	10895.8	1.88375	*	2.29694	*	4743.61	6938.64	7348.92	9903.78	2.08781	*
CHR19_JGVV14_447_T01	VIT_19s0014g05040	formin homology 2 domain-containing protein 5	3794.76	3584.14	5765.18	6259.87	7448.73	8710.23	1.9629	*	2.29533	*	3794.76	4503.39	4901.47	8285.9	2.18351	*
CHRUN_JGVV285_4_T01	VIT_00s0285g00050	no hit	6426.73	9582.65	11022.1	13285.6	12110	14751.4	1.88431	*	2.29532	*	6426.73	11314.8	12012.8	13977.9	2.17497	*
CHR8_PDVV32_13_T01	VIT_08s0032g00120	Light repressible receptor protein kinase	49.8174	62.0453	79.8524	124.075	120.128	114.332	2.41136	*	2.29502	*	49.8174	63.0347	105.757	155.258	3.11655	*
CHR18_JGVV1_836_T01	VIT_18s0001g11820	LIM domain containing protein	8677.49	12890.1	15063.8	16449.1	18040.6	19895.4	2.07901	*	2.29276	*	8677.49	13941.9	14814.4	17428.2	2.00844	*
CHR18_JGVV122_5_T01	VIT_18s0122g01430	flavin-containing monooxygenase 1	371.489	847.88	989.536	789.118	843.437	850.448	2.27042	*	2.2893	*	371.489	818.775	785.253	759.012	2.04316	*
CHR19_JGVV90_157_T01	VIT_19s0090g01710	FRIGIDA-like 2	2328.43	4631.92	5525.96	6290.72	6437.83	5329.77	2.76488	*	2.289	*	2328.43	4625.55	5442.62	6305.72	2.70815	*
CHR6_JGVV4_212_T01	VIT_06s0004g06220	Na+/Pi transporter	2635.11	6685.03	7035.71	7784.75	7428.34	6021.39	2.81899	*	2.28507	*	2635.11	5962.85	7106.82	7075.9	2.68524	*
CHR13_JGVV19_194_T01	VIT_13s0019g03270	phosphate translocator protein2, Plastidic	7762.11	7750.08	10400.4	12888.7	14480.8	17586.5	1.86558	*	2.26568	*	7762.11	9124.38	11085.4	15278.6	1.96836	*
CHR16_JGVV98_49_T01	VIT_16s0098g01460	no hit	292.304	509.631	588.925	895.095	903.721	661.184	3.09172	*	2.26198	*	292.304	555.011	754.174	761.786	2.60614	*
CHR18_JGVV1_119_T01	VIT_18s0001g01810	MEI1 (MEIOSIS DEFECTIVE 1)	2273.98	4299.52	4865.22	4963.54	5366.49	5136.99	2.35996	*	2.25903	*	2273.98	4333.89	4468.39	5317.3	2.33833	*
CHRUN_JGVV357_1_T01	VIT_00s0357g00010	senescence-associated protein	2842.31	5784.79	8238.61	9357.47	8098.79	6419.44	2.84937	*	2.25853	*	2842.31	6932.64	7318.35	7783.45	2.73843	*
CHR9_GSVIVT00017393001_T01	VIT_09s0002g07630	Beta-galactosidase	439.974	826.342	888.239	1247.78	1251.52	993.073	2.84453	*	2.25711	*	439.974	864.026	1141.11	1122.61	2.55153	*
CHR8_JGVV7_543_T01	VIT_08s0007g03280	phosphoribosylformimino-5-aminoimidazole carboxamide ribotide isomerase	870.691	1980.49	2336.49	2343.12	2529.41	1961.2	2.90506	*	2.25246	*	870.691	1785.15	2178.21	2813.96	3.23187	*
CHR16_JGVV39_187_T01	VIT_16s0039g02750	NADH glutamate dehydrogenase	6010.33	11097.6	12313.6	14013.1	14550	13533.7	2.42083	*	2.25174	*	6010.33	12733.8	14137	14965.6	2.48998	*
CHR4_JGVV8_582_T01	VIT_04s0008g06250	serine-rich protein	14282.8	15092.8	21105	24425.2	29742.3	32137.8	2.08239	*	2.2501	*	14282.8	18920.8	19869.3	28189.3	1.97366	*
CHR19_JGVV14_83_T01	VIT_19s0014g00990	DNA polymerase delta subunit 3	4394.18	4038.55	5216.97	6754.03	8164.45	9879.12	1.85802	*	2.24823	*	4394.18	4157.77	4959.3	8025.54	1.8264	*
CHR8_JGVV40_293_T01	VIT_08s0040g00260	no hit	457.658	458.878	700.026	945.81	1000.76	1028.64	2.1867	*	2.24762	*	457.658	572.952	697.215	1009.44	2.20566	*
CHR16_JGVV22_65_T01	VIT_16s0022g01780	pentatricopeptide (PPR) repeat-containing protein	593.019	887.477	1074.76	986.191	1154.68	1329.75	1.94713	*	2.24234	*	593.019	886.557	880.389	1220.84	2.05868	*
CHR2_JGVV12_247_T01	VIT_02s0012g00170	1,4-alpha-D-glucan maltohydrolase	13419.4	19848.8	22571.7	23182.4	27191.9	30080.1	2.02632	*	2.24155	*	13419.4	20174.6	21541.7	27332.1	2.03677	*
CHR18_JGVV1_363_T01	VIT_18s0001g06560	no hit	19493.7	14048.4	20045.1	27652.4	33441.8	43639.2	1.71552	*	2.23864	*	19493.7	21259.2	22721.4	35466.7	1.81939	*
CHR8_JGVV32_91_T01	VIT_08s0032g01150	Syntaxin 1B/2/3/4	15883.8	20152.3	26349.2	27695.7	34943.2	35533.9	2.19992	*	2.23711	*	15883.8	24873.2	28771.6	34057.3	2.14415	*
CHR4_JGVV8_262_T01	VIT_04s0008g02810	chaperone protein dnaJ	1212.18	1757.3	2127.27	2230.36	2863.43	2709.97	2.36222	*	2.23562	*	1212.18	2015.12	2209.94	3392.18	2.79843	*
CHR6_JGVV4_335_T01	VIT_06s0004g04870	Unknown protein	6759.89	8967.86	10697.2	12011.7	13055	15033.5	1.93125	*	2.22393	*	6759.89	9968.01	10869.1	12634.9	1.8691	*
CHR2_JGVV25_328_T01	VIT_02s0025g03550	protein kinase	4581.97	6497.94	7287.94	8250.71	9124.79	10139.3	1.99145	*	2.21288	*	4581.97	7219.63	8180.65	8460.72	1.84652	*
CHRUN_JGVV665_3_T01	VIT_00s0665g00040	RAB GTPase RABH1E	1071.87	1615.58	1845.6	2509.98	2560.85	2364.34	2.38914	*	2.2058	*	1071.87	1513.98	2101.49	2378.53	2.21904	*
CHR16_PDVV13_121_T01	VIT_16s0013g01380	no hit	5844.94	8594.64	9468.57	12951.7	12865.5	12886.8	2.20114	*	2.20478	*	5844.94	10777.4	11646.7	12839.8	2.19673	*
CHR14_JGVV30_131_T01	VIT_14s0030g00620	Unknown protein	4961.27	7942.32	9057.67	9788.61	9941.56	10923.7	2.00383	*	2.2018	*	4961.27	8370.58	9063.49	9856.73	1.98674	*
CHR14_JGVV66_108_T01	VIT_14s0066g01190	Unknown protein	12484.2	13702.8	18596.7	21940	25844.2	27224.2	2.07016	*	2.1807	*	12484.2	18128	20519.1	26590.6	2.12995	*
CHR17_JGVV0_267_T01	VIT_17s0000g07350	exocyst subunit EXO70 E2	4047.75	5746.55	7046.65	7685.94	8574.01	8825.8	2.11821	*	2.18042	*	4047.75	6015.4	6986.94	8460.63	2.0902	*
CHR4_JGVV44_109_T01	VIT_04s0044g00850	WNK6 (Arabidopsis WNK kinase 6)	2454.69	4135.44	4554.97	4683.23	5292.97	5350.35	2.15627	*	2.17964	*	2454.69	4153.69	4559.38	5324.33	2.16904	*
CHR18_JGVV1_1052_T01	VIT_18s0001g14110	Transcription factor E2F/dimerisation partner (TDP) E2F2	859.955	1129.31	1232.4	1623.86	1793.53	1870.55	2.08562	*	2.17517	*	859.955	1198.65	1347.33	1781.52	2.07165	*
CHR17_JGVV0_88_T01	VIT_17s0000g09420	unknown	2065.42	4877.55	4800.2	5036.01	4873.13	4472.18	2.35938	*	2.16526	*	2065.42	4515.55	4455.93	5242.02	2.53799	*
CHR6_JGVV4_110_T01	VIT_06s0004g07320	Dual-specific kinase DSK1	392.661	538.953	757.835	659.827	754.495	849.33	1.92149	*	2.16301	*	392.661	665.091	496.935	743.931	1.89459	*
CHR11_JGVV118_24_T01	VIT_11s0118g00280	ubiquitin-specific protease 22 (UBP22)	2894.23	4149.94	4824.14	4846.97	5145.82	6259.81	1.77796	*	2.16286	*	2894.23	4042.7	4083.21	5232.4	1.80787	*
CHRUN_GSVIVT00006511001_T01	VIT_00s2652g00020	no hit	545.557	420.041	543.185	682.07	941.362	1177.35	1.72551	*	2.15806	*	545.557	469.438	667.55	1059.4	1.94186	*
CHR10_RANDOM_JGVV235_15_T01	VIT_10s0116g00290	UBX domain-containing protein 1	4973.07	6896.35	7466.4	10579.3	10463.1	10729.6	2.10396	*	2.15755	*	4973.07	7359.22	8359.65	11065.7	2.22512	*
CHR19_JGVV15_90_T01	VIT_19s0015g00940	Glucose-6-phosphate/phosphate-tranlocator	380.049	577.833	904.005	1145.38	1300.74	819.375	3.42255	*	2.15597	*	380.049	727.079	833.61	1087.17	2.86059	*
CHR3_JGVV38_271_T01	VIT_03s0038g01950	Glycine-rich protein	12852.7	16120.5	17915.8	26151.7	27872.9	27365.6	2.16864	*	2.12916	*	12852.7	20144.7	21244.5	28924	2.25042	*
CHR6_JGVV4_602_T01	VIT_06s0004g01910	ADP,ATP carrier protein	12528.4	16131.4	18016.8	18644.3	21188.5	26592.8	1.69124	*	2.1226	*	12528.4	16895.6	16282.7	22020.5	1.75765	*
CHR4_JGVV43_20_T01	VIT_04s0043g00250	nonsense-mediated mRNA decay NMD3	8879.85	11419.4	13483	15262	15682.3	18834.6	1.76606	*	2.12105	*	8879.85	12619.5	13286.2	16971	1.91118	*
CHR4_JGVV23_123_T01	VIT_04s0023g02600	folate transporter 1	755.297	1378.85	1504.92	1577.83	1656.58	1593.78	2.19328	*	2.11014	*	755.297	1355.82	1480.34	1549.58	2.05162	*
CHR1_JGVV11_452_T01	VIT_01s0011g01930	Alpha-1,4-glycosyltransferase	2574.1	3147.37	3702.4	4205.43	4432.11	5424.63	1.72181	*	2.10739	*	2574.1	3279.48	3695.8	5137.08	1.99568	*
CHR15_JGVV46_243_T01	VIT_15s0046g01050	Abscisic acid receptor PYL9 RCAR1	3974.01	10734.4	10643.9	10408.2	10751.9	8367.77	2.70555	*	2.10562	*	3974.01	9481.35	11137.8	10257.4	2.58112	*
CHR3_JGVV38_374_T01	VIT_03s0038g00590	Unknown protein	7834.87	13150.8	14528.8	16143.2	16776.4	16482.9	2.14124	*	2.10379	*	7834.87	13855.8	14525.9	15464.8	1.97384	*
CHR17_JGVV0_522_T01	VIT_17s0000g04540	Enolase	2783.72	4472.77	4857.9	5370.92	5635.19	5831.41	2.02434	*	2.09482	*	2783.72	4707.25	4755.76	5537.1	1.9891	*
CHR14_JGVV108_82_T01	VIT_14s0108g00890	beta-1,3-galactosyltransferase	9908.26	11579.8	14264.3	14901	18655.6	20719.7	1.88283	*	2.09115	*	9908.26	12685	13144.7	17893.5	1.80592	*
CHRUN_JGVV1003_1_T01	VIT_00s1003g00010	senescence-associated protein	107.898	236.157	272.898	348.807	312.714	225.406	2.89824	*	2.08906	*	107.898	258.306	306.245	309.633	2.86968	*
CHR8_JGVV7_235_T01	VIT_08s0007g06540	Nudix hydrolase 23, chloroplast precursor (AtNUDT23)	1447.47	2648.14	2708.02	2948.21	2890.57	3022.65	1.99698	*	2.08823	*	1447.47	2590.13	2767.23	2744.58	1.89612	*
CHR10_JGVV71_4_T01	VIT_10s0071g01160	ferredoxin-thioredoxin reductase	3886.21	7326.49	6649.23	7818.13	8097.79	8069	2.08372	*	2.07632	*	3886.21	6058.52	7980.2	7521.35	1.93539	*
CHR5_JGVV20_111_T01	VIT_05s0020g01220	ESD4 (early in short days 4)	4338.45	5974	7289.36	8481.66	8567.71	8989.18	1.97483	*	2.07198	*	4338.45	6064.88	7116.13	8879.06	2.0466	*
CHR5_JGVV20_440_T01	VIT_05s0020g04680	Auxin-induced protein 22D	974.144	4944.71	4612.6	3230.11	2440.83	2015.29	2.50561	*	2.06878	*	974.144	3934.78	5254.59	2678.65	2.74975	*
CHR3_JGVV38_292_T01	VIT_03s0038g01670	R protein PRF disease resistance protein	258.124	370.212	402.828	490.296	499.028	533.158	1.93329	*	2.06551	*	258.124	409.987	393.155	442.073	1.71264	*
CHR15_JGVV48_16_T01	VIT_15s0048g02840	CRK (CDPK-related kinase)	4216.88	4294.36	5730.42	6699.47	7516.08	8705.41	1.78238	*	2.06442	*	4216.88	4660.83	5185.85	7770.17	1.84264	*
CHR10_GSVIVT00021093001_T01	VIT_10s0003g00100	no hit	363.476	758.998	682.218	661.59	620.819	749.375	1.708	*	2.06169	*	363.476	700.944	680.829	748.138	2.05828	*
CHR5_JGVV94_50_T01	VIT_05s0094g00540	Acyl-[acyl-carrier-protein] desaturase	777.061	1002.91	1243.96	1118.03	1298.77	1596.27	1.67138	*	2.05424	*	777.061	1079.93	1061.21	1237.57	1.59263	*
CHR14_JGVV128_38_T01	VIT_14s0128g00380	yip1 domain , member 1	5359.75	5603.14	6770.39	8548.63	9553.34	10996.6	1.78242	*	2.0517	*	5359.75	6368.11	7273.09	9253.71	1.72652	*
CHR11_JGVV16_475_T01	VIT_11s0016g05300	Heme oxygenase 1	602.347	548.78	842.22	1076.8	1221.15	1235.58	2.02732	*	2.05127	*	602.347	673.706	891.705	1121.58	1.86202	*
CHR3_JGVV38_186_T01	VIT_03s0038g02820	unknown protein	5282.98	6098.7	7662.6	8928.03	9953.74	10816.2	1.88411	*	2.04737	*	5282.98	6237.26	7656.26	10011.7	1.89508	*
CHR7_JGVV130_37_T01	VIT_07s0130g00370	Smr protein/MutS2 C-terminal	5749.22	8181.97	9546.41	10776.1	11505.2	11737.9	2.00117	*	2.04165	*	5749.22	8562.76	8960.23	11559.4	2.0106	*
CHRUN_JGVV429_3_T01	VIT_00s0429g00030	SET domain-containing protein (TXR7)	4971.68	6994.86	8015.17	7836.15	9100.68	10142.7	1.8305	*	2.0401	*	4971.68	7634.34	7276.53	9697.56	1.95056	*
CHR10_JGVV42_18_T01	VIT_10s0042g00200	thioredoxin X	1941.96	2212.75	2411.68	3127.55	3314.1	3956.24	1.70658	*	2.03724	*	1941.96	2373.98	2875.29	3357.46	1.72891	*
CHR7_JGVV31_76_T01	VIT_07s0031g00840	Unknown protein	6186.69	8732.61	8867.25	9125.73	10761.7	12595.3	1.7395	*	2.03588	*	6186.69	8794.84	9086.76	11042.6	1.78489	*
CHR7_JGVV5_173_T01	VIT_07s0005g01770	Pre-mRNA-splicing factor ATP-dependent RNA helicase DHX15/PRP43	11408.7	13747	16560.1	17697.5	19080.8	23182.3	1.67249	*	2.03199	*	11408.7	15058.5	15287.7	20589.9	1.80476	*
CHR9_JGVV18_125_T01	VIT_09s0018g01740	Unknown	7228.57	11923.7	13662	14825.5	16114.5	14669.9	2.22928	*	2.02944	*	7228.57	12598.2	13658.7	15181.2	2.10017	*
CHR10_JGVV3_290_T01	VIT_10s0003g03220	S-adenosyl-L-methionine:salicylic acid carboxyl methyltransferase	148.172	239.584	266.859	224.886	291.954	300.28	1.97037	*	2.02656	*	148.172	289.159	232.59	256.113	1.72848	*
CHR9_JGVV2_72_T01	VIT_09s0002g00890	TIFY gene family (VvJAZ4)	6891.09	9835.08	10766.1	13167.8	15444.3	13933.1	2.2412	*	2.0219	*	6891.09	11956.4	10960.1	15414.9	2.23693	*
CHR16_JGVV13_39_T01	VIT_16s0013g00440	no hit	26679.3	27281.1	37469.3	45555	53157.6	53923.9	1.99246	*	2.02119	*	26679.3	33426.1	39193.3	51143.3	1.91696	*
CHR11_JGVV16_339_T01	VIT_11s0016g03810	Unknown protein	814.968	1626.34	1742.46	1836.94	2014.63	1646.8	2.47204	*	2.0207	*	814.968	1611.36	1644	2124.88	2.60732	*
CHRUN_JGVV2478_2_T01	VIT_00s2478g00020	Ribosomal protein L12 (gb|SCL121A)	2706.49	4017.31	5219.61	5921.45	6554.88	5435.41	2.42192	*	2.00829	*	2706.49	4545.28	5481.8	6193.91	2.28854	*
CHR6_JGVV4_460_T01	VIT_06s0004g03480	no hit	8165.79	12429.4	12837.3	13887.4	15073.6	16392.9	1.84594	*	2.00751	*	8165.79	12415.6	11394.4	15189.2	1.8601	*
CHR12_JGVV34_129_T01	VIT_12s0034g00960	Unknown	10580.9	13728.3	15323.8	20476.2	21833.9	21213.5	2.06352	*	2.00488	*	10580.9	14718.1	16773.9	21416.3	2.02406	*
CHRUN_JGVV587_2_T01	VIT_00s0587g00030	CBS domain-containing protein	7846.81	6554.71	8955.77	11637.5	14350.8	15685.1	1.82887	*	1.99892	*	7846.81	7644.54	9146	14911.2	1.90029	*
CHR1_JGVV11_435_T01	VIT_01s0011g02110	Unknown	873.906	2029.32	2484.89	2938.19	2811.62	1744.7	3.2173	*	1.99644	*	873.906	2151.73	2556.68	2424.53	2.77436	*
CHR9_JGVV54_23_T01	VIT_09s0054g01610	Synaptic vesicle 2-related protein	7464.4	14434.4	15266.1	15003.2	15407.4	14886.7	2.06412	*	1.99436	*	7464.4	14073.7	13532	14940.3	2.00154	*
CHR19_JGVV14_292_T01	VIT_19s0014g03290	NAC domain-containing protein (VvNAC17)	15530.3	13162.4	16860.5	23246	28237.5	30953.1	1.81822	*	1.99308	*	15530.3	16288.7	18663.6	28483.1	1.83404	*
CHRUN_JGVV299_10_T01	VIT_00s0299g00110	glycoprotein homolog, related	3848.66	4602.42	6288.88	8044.36	10006.8	7670.68	2.60008	*	1.99308	*	3848.66	4537.6	5424.07	9306.65	2.41815	*
CHR11_JGVV16_408_T01	VIT_11s0016g04550	WD-40 repeat protein (LEUNIG)	4487.78	7020.21	8008.26	7893.63	8867.64	8921.71	1.97595	*	1.988	*	4487.78	7046	7111.57	8956.78	1.99581	*
CHR5_JGVV20_126_T01	VIT_05s0020g01380	Mitochondrial substrate carrier family protein	5741.8	7364.89	8662.69	8221.68	9441.89	11404.5	1.64441	*	1.98622	*	5741.8	7130.02	7662.91	9956.8	1.73409	*
CHR2_PDVV12_187_T01	VIT_02s0012g01130	no hit	2887	2831.6	3300.57	4283.76	4932.86	5715.91	1.70864	*	1.97988	*	2887	3421.4	4300.31	5367.52	1.8592	*
CHR13_JGVV74_16_T01	VIT_13s0074g00190	MRNA cap guanine-N7 methyltransferase 1	4032.72	7457.65	7693.08	7309.03	6990.41	7981.02	1.73342	*	1.97906	*	4032.72	7375.68	7576.65	7643.75	1.89543	*
CHRUN_JGVV222_9_T01	VIT_00s0222g00130	disease resistance protein (CC-NBS-LRR class)	1789	2678.39	2971.44	3467.55	3687.74	3526.35	2.06133	*	1.97112	*	1789	3126.54	2860.23	3934.62	2.19933	*
CHR3_JGVV17_86_T01	VIT_03s0017g01440	berberine bridge enzyme	1805.38	1719.33	2042.7	2531.13	3254.72	3558.05	1.80279	*	1.97081	*	1805.38	1825.46	1919.89	3001.8	1.66269	*
CHRUN_JGVV508_1_T01	VIT_00s0508g00020	nuclear prelamin A recognition factor; Narf	6593.88	11025	11320.3	11203.7	12490.3	12983.7	1.89422	*	1.96905	*	6593.88	10644.1	11384.6	12908.6	1.95766	*
CHR19_JGVV90_33_T01	VIT_19s0090g00350	Unknown protein	1128.38	1439.1	1989.7	2224.92	2500.21	2210.15	2.21575	*	1.9587	*	1128.38	1604.05	1937.4	2574.03	2.28118	*
CHR8_JGVV7_134_T01	VIT_08s0007g07610	Unknown protein	6300.81	7566.25	9150.09	10666.1	11889.4	12325.4	1.88696	*	1.95615	*	6300.81	8259.25	10042.7	11768.7	1.86781	*
CHR15_GSVIVT00018192001_T01	VIT_15s0021g02400	unknown	4695.55	6323.65	6886	6972.54	7388.53	9173.64	1.57352	*	1.95369	*	4695.55	5858.89	5452.9	8110.44	1.72726	*
CHR18_JGVV1_713_T01	VIT_18s0001g10480	Unknown protein	3014.51	6075.37	5954.75	6514.1	6524.39	5881.47	2.16433	*	1.95105	*	3014.51	6260.73	6515.25	6743.34	2.23696	*
CHRUN_JGVV304_2_T01	VIT_00s0304g00030	VQ motif-containing protein	7899.84	11681.3	11135	14028.8	16087	15369.7	2.03637	*	1.94557	*	7899.84	12546.6	12143.2	14500.8	1.83558	*
CHR14_JGVV66_121_T01	VIT_14s0066g01330	no hit	2257.81	4257.37	4246.17	5709.18	5562.32	4390.02	2.46359	*	1.94437	*	2257.81	4015.05	4818.51	5293.95	2.34473	*
CHR5_JGVV20_51_T01	VIT_05s0020g00580	protein transporter	3026.52	5558.06	6080.32	5956.98	6291.73	5870.26	2.07886	*	1.9396	*	3026.52	5405.06	5265.56	7152.01	2.36311	*
CHR16_JGVV22_41_T01	VIT_16s0022g02060	K+ efflux antiporter (KEA5)	3383.55	5040.06	5748.86	6632.38	6401.66	6552.42	1.89199	*	1.93655	*	3383.55	5124.14	5897.2	6233.68	1.84235	*
CHR13_JGVV139_25_T01	VIT_13s0139g00260	SKP1 interacting partner 5 (SKIP5)	3915.03	7810.18	7350.58	7608.21	7503.46	7576.63	1.91658	*	1.93527	*	3915.03	6958.56	7678.89	6861.53	1.75261	*
CHR17_JGVV0_417_T01	VIT_17s0000g05680	Band 7 family	12504.7	18753.5	19136.2	20918.2	21956.8	24196.8	1.75589	*	1.93502	*	12504.7	19726.7	20406.3	21667.2	1.73273	*
CHR5_JGVV20_50_T01	VIT_05s0020g00570	signal recognition particle subunit 19 SRP19	246.482	250.444	299.511	441.45	503.621	476.889	2.04323	*	1.93478	*	246.482	278.335	325.032	492.122	1.99658	*
CHR8_JGVV105_22_T01	VIT_08s0105g00280	ribosomal protein S8e	2237.27	3199.66	3746.56	3974.11	4239.95	4320.39	1.89514	*	1.93109	*	2237.27	3247.73	3762.83	4063.55	1.81629	*
CHR12_JGVV28_18_T01	VIT_12s0028g03870	pentatricopeptide (PPR) repeat-containing protein	1396.77	1826.87	2080.23	2018.89	3062.89	2695.99	2.19283	*	1.93016	*	1396.77	1647.67	1793.55	3067.16	2.19589	*
CHR15_JGVV21_77_T01	VIT_15s0021g01940	KH domain-containing protein	2752.98	4195.92	5351.7	5393.53	5512.01	5304.67	2.0022	*	1.92688	*	2752.98	4524.41	4802.11	5950.05	2.16131	*
CHRUN_JGVV868_2_T01	VIT_00s0868g00020	Histone H2A.6 HTA1	9712.15	17903.7	18774.1	21410.6	19620.9	18665.2	2.02024	*	1.92184	*	9712.15	18165.7	20748.9	19039.2	1.96035	*
CHR11_JGVV16_227_T01	VIT_11s0016g02620	histone acetyltransferase HAG2	10702.4	14318	17848.6	18832.1	19463.6	20510.2	1.81863	*	1.91642	*	10702.4	15374.5	15408.3	20251.6	1.89225	*
CHR16_JGVV98_155_T01	VIT_16s0098g00350	SDG29 (SET DOMAIN GROUP 29)	1219.59	1872.1	2379.63	3037.6	3152.98	2331.41	2.58529	*	1.91164	*	1219.59	1994.59	2822.35	3252.97	2.66727	*
CHRUN_JGVV1927_2_T01	VIT_00s1927g00020	Ubiquitin-conjugating enzyme E2 O	4352.16	8829.63	9021.5	10321.6	9967.31	8298.31	2.2902	*	1.90671	*	4352.16	8848.52	11221.3	8934.26	2.05283	*
CHR17_JGVV0_220_T01	VIT_17s0000g07910	nodulin MtN21 family	2939.73	3837.54	4061.74	4787.14	5155.4	5604.71	1.7537	*	1.90654	*	2939.73	3860.1	4075	5240.56	1.78267	*
CHR11_JGVV103_40_T01	VIT_11s0103g00310	unknown protein	1540.32	2876.7	3741.89	4268.73	4693.34	2931.93	3.047	*	1.90346	*	1540.32	2980.84	3393.32	4531.13	2.94169	*
CHR4_JGVV8_425_T01	VIT_04s0008g04550	Unknown	6342.69	9404.34	9514.58	10296.5	11780.4	12014.9	1.85733	*	1.8943	*	6342.69	8727	9464.14	11484.6	1.81068	*
CHR9_JGVV2_322_T01	VIT_09s0002g03540	MYB DIVARICATA	9983.25	15421.5	16251.6	16536.5	18376.2	18898.1	1.84071	*	1.89298	*	9983.25	16206.8	17727.7	19362.5	1.9395	*
CHR14_JGVV128_27_T01	VIT_14s0128g00270	Unknown	324.629	518.862	644.743	641.205	640.153	613.916	1.97195	*	1.89113	*	324.629	548.554	593.968	679.626	2.09355	*
CHR6_JGVV4_129_T01	VIT_06s0004g07120	Gamma interferon responsive lysosomal thiol reductase family protein	3583.76	6110.02	5891.59	6541.57	6814.35	6763.39	1.90145	*	1.88723	*	3583.76	5458.6	6495.49	6064.04	1.69209	*
CHR18_JGVV1_947_T01	VIT_18s0001g13000	Adaptor-related protein complex AP-4, mu 1	2696.84	4344.99	4759.72	5539.95	5890.2	5066.86	2.18412	*	1.87881	*	2696.84	4355.47	4551.01	5473.53	2.02961	*
CHR13_JGVV19_12_T01	VIT_13s0019g05230	NAC domain-containing protein (VvNAC21)	422.775	418.482	576.141	937.995	1071.14	792.27	2.5336	*	1.87398	*	422.775	491.831	591.054	973.259	2.30207	*
CHR18_JGVV1_189_T01	VIT_18s0001g03110	Unknown protein	2038.87	2282.54	3223.21	4172.08	4218.3	3815.67	2.06894	*	1.87147	*	2038.87	2671.94	3379.69	4308.8	2.11333	*
CHR9_JGVV2_164_T01	VIT_09s0002g01870	Unknown protein	331.322	432.9	516.426	768.851	665.981	619.919	2.01007	*	1.87104	*	331.322	480.682	694.597	686.02	2.07055	*
CHR6_JGVV9_35_T01	VIT_06s0009g03430	zinc finger (C3HC4-type RING finger)	12404	15906.4	17814.9	19829.3	20623.6	23180.8	1.66265	*	1.86881	*	12404	16804	17464.3	21685	1.74822	*
CHR12_JGVV28_156_T01	VIT_12s0028g02390	Unknown	4390.56	5304.53	6885.11	7395.22	7256.6	8200.82	1.65277	*	1.86783	*	4390.56	5372.68	6194.48	7260.74	1.65372	*
CHR11_JGVV16_368_T01	VIT_11s0016g04120	no hit	7795.28	10130.1	11154.3	13108.3	12652.6	14551.5	1.6231	*	1.86671	*	7795.28	11430.7	11650.1	13434.4	1.7234	*
CHRUN_GSVIVT00004118001_T01	VIT_00s0227g00080	Disease resistance protein	1077.76	1780.35	2248.61	2256.55	2326.23	2007.32	2.1584	*	1.8625	*	1077.76	1873.6	1695.21	3033.35	2.8145	*
CHR10_JGVV116_44_T01	VIT_10s0116g00860	Cardiolipin synthase	5287.31	6896.72	7706.13	9169.2	10149.7	9840.73	1.91963	*	1.8612	*	5287.31	7331.54	8261.25	9993.78	1.89015	*
CHR13_JGVV67_30_T01	VIT_13s0067g03360	adenylate kinase	4229.15	5083.06	6046	7633.89	7944.29	7864.03	1.87846	*	1.85948	*	4229.15	5340.33	6237.49	8226.68	1.94523	*
CHR7_JGVV5_559_T01	VIT_07s0005g06340	cyclin dependent kinase inhibitor KIP-RELATED PROTEIN 3	5256.33	7119.8	6961.91	9019.48	10072.6	9764.44	1.91629	*	1.85765	*	5256.33	6562.38	7476.7	9234.84	1.7569	*
CHR14_JGVV60_213_T01	VIT_14s0060g00420	pyruvate dehydrogenase kinase	4243.15	8442.82	8035.24	7800.22	7921.75	7879.27	1.86695	*	1.85694	*	4243.15	7768.4	7885.04	8115.93	1.91271	*
CHR1_JGVV26_229_T01	VIT_01s0026g00240	Spermidine synthase	9208.21	11142.6	12718.1	18826.4	19252.1	17005	2.09075	*	1.84672	*	9208.21	11578.8	15187.4	18761.3	2.03746	*
CHR4_JGVV8_355_T01	VIT_04s0008g03770	Aspartate aminotransferase P1	16622.5	24798.5	25563.5	25951.9	27747.9	30687.4	1.6693	*	1.84614	*	16622.5	24613.1	25091.3	28106.7	1.69088	*
CHR7_JGVV104_24_T01	VIT_07s0104g01600	MORC family CW-type zinc finger 4	8034.7	9634.58	10358.1	11107	13487	14808	1.67859	*	1.84301	*	8034.7	10434.5	11161.3	14327.4	1.78319	*
CHR1_JGVV26_82_T01	VIT_01s0026g01860	MAIGO 1 MAG1	9798.86	16672.2	16616.9	16105.6	16644.3	18001.5	1.69859	*	1.83711	*	9798.86	15403.6	15165.9	16118.6	1.64495	*
CHRUN_JGVV1188_1_T01	VIT_00s1188g00010	unknown	619.163	1213.97	1173.13	1521.71	1378.82	1134.92	2.22691	*	1.83299	*	619.163	1058.27	1428.87	1166.55	1.88408	*
CHR7_RANDOM_JGVV272_1_T01	VIT_07s0141g00750	triacylglycerol lipase	3314.31	4608.24	5337.63	5686.51	5947.95	6058.78	1.79463	*	1.82807	*	3314.31	4774.36	5393.81	6195.29	1.86926	*
CHR14_JGVV68_149_T01	VIT_14s0068g01560	Unknown protein	3853.94	4491.39	5675.31	6769.04	7128.06	6985.59	1.84955	*	1.81258	*	3853.94	4783.96	5607.07	7148.97	1.85498	*
CHR4_JGVV8_365_T01	VIT_04s0008g03870	Pentatricopeptide (PPR) repeat-containing	1722.85	1409.7	2021.38	2102.52	2725.6	3117	1.58203	*	1.80921	*	1722.85	1420.45	1570.91	3250.94	1.88695	*
CHR18_JGVV1_236_T01	VIT_18s0001g03990	Stearoyl-ACP desaturase	7304.04	7976.71	8795.36	9660.18	11630.9	13188.8	1.5924	*	1.80569	*	7304.04	7964.29	8903.99	12555.7	1.71901	*
CHR3_JGVV63_28_T01	VIT_03s0063g00300	4-methyl-5-thiazole monophosphate biosynthesis protein	2492.15	3935.63	4379.25	4366.61	4948.59	4497.49	1.98567	*	1.80466	*	2492.15	3955.36	4253.46	4749	1.90558	*
CHR18_JGVV1_452_T01	VIT_18s0001g07660	hydroxyproline-rich glycoprotein	6391.62	11348.9	12408.5	12377.9	12887.2	11520.5	2.01627	*	1.80243	*	6391.62	11107.1	12452.4	12579.4	1.96811	*
CHR6_JGVV4_765_T01	VIT_06s0004g00090	EMB1011 (embryo defective 1011)	5498.13	10255	11540.8	12606.6	12855.7	9901.37	2.33819	*	1.80086	*	5498.13	10559.7	11939.8	11910.6	2.16629	*
CHR8_JGVV7_355_T01	VIT_08s0007g05250	cig3	13815.4	19784.5	22381.2	22754.3	23367.9	24786	1.69144	*	1.79409	*	13815.4	20082.6	21216.2	23935.2	1.73251	*
CHR15_JGVV46_325_T01	VIT_15s0046g00050	arginine/serine-rich splicing factor RSP31 (RSP31)	5415.95	7378.59	8435.74	9480.4	9968.42	9642.17	1.84057	*	1.78033	*	5415.95	7645.47	7435.79	10800.7	1.99424	*
CHRUN_GSVIVT00006516001_T01	VIT_00s2710g00010	no hit	3546.31	6389.57	7550.2	8466.65	8617.71	6300	2.43005	*	1.7765	*	3546.31	7533.52	8365.14	8466.53	2.38742	*
CHR11_JGVV16_60_T01	VIT_11s0016g00800	Unknown protein	545.068	600.859	877.023	931.192	1171.56	964.122	2.14938	*	1.76881	*	545.068	677.979	865.121	1238.22	2.27167	*
CHR18_JGVV72_88_T01	VIT_18s0072g00310	Polypyrimidine tract-binding protein 3	6322.18	9917.91	10185.8	11174.2	10815.4	11146.6	1.71071	*	1.7631	*	6322.18	9046.03	9918.52	11144.3	1.76272	*
CHR14_JGVV36_86_T01	VIT_14s0036g00430	glycogenin glucosyltransferase (glycogenin)	4501.36	7514.99	8251.8	8110.89	8305.85	7917.4	1.84519	*	1.75889	*	4501.36	7482.91	8362.51	8194.07	1.82035	*
CHR14_JGVV171_40_T01	VIT_14s0171g00430	Prohibitin 3	5852.31	6160.49	8243.31	10085.8	10344.5	10273.7	1.76759	*	1.75549	*	5852.31	7215.3	8621.96	11066.1	1.8909	*
CHR14_JGVV30_123_T01	VIT_14s0030g00710	Na/H antiporter	3913.26	6348.26	7323.29	8625.8	8822.96	6813.85	2.25463	*	1.74122	*	3913.26	6768.08	7207.35	8656.44	2.21208	*
CHR11_JGVV16_425_T01	VIT_11s0016g04730	Zinc finger (C3HC4-type ring finger) family protein	6870.59	7805.15	9795.92	9974.58	11190.1	11957.3	1.6287	*	1.74036	*	6870.59	8399.2	8814.65	10670.2	1.55303	*
CHR8_PDVV7_676_T01	VIT_08s0007g01880	no hit	350.436	509.555	564.843	651.371	729.163	609.835	2.08073	*	1.74022	*	350.436	504.801	518.186	794.419	2.26695	*
CHR13_JGVV84_63_T01	VIT_13s0084g00700	Unknown protein	6037.44	7229.94	8178.41	10199.5	10798.8	10475.8	1.78864	*	1.73514	*	6037.44	8292.67	9028.77	10053.8	1.66524	*
CHR10_JGVV116_34_T01	VIT_10s0116g00720	Pre-mRNA cleavage complex	7867.27	10525.1	12212.4	11914.4	12530.9	13614.4	1.59278	*	1.73051	*	7867.27	9933.26	10708.3	12440.5	1.5813	*
CHR14_JGVV36_65_T01	VIT_14s0036g00700	Protein prenyltransferase alpha subunit	1875.13	3001.59	3411.07	3774.69	3656.4	3243.93	1.94994	*	1.72997	*	1875.13	3099.2	3433.36	3440.31	1.8347	*
CHR6_JGVV9_233_T01	VIT_06s0009g01030	BTB-POZ AND MATH DOMAIN 4 ATBPM4	12235	14439.1	15533.4	20590.5	21968.6	21138.1	1.79555	*	1.72767	*	12235	14621.2	19235.1	19693.8	1.60962	*
CHRUN_JGVV404_7_T01	VIT_00s0404g00070	no hit	8422.2	13937.3	13141.3	16105.8	17367.2	14542.3	2.06208	*	1.72666	*	8422.2	12545.1	15441.3	15853.9	1.88239	*
CHR15_JGVV48_21_T01	VIT_15s0048g02770	GIF3 (GRF1- interacting factor 3)	1908.81	1996.55	2540.65	3416.65	3732.39	3278.12	1.95535	*	1.71736	*	1908.81	2360.85	3178.16	3607.85	1.8901	*
CHR13_JGVV64_78_T01	VIT_13s0064g01020	Unknown protein	360.286	366.618	341.612	517.596	796.296	615.02	2.21018	*	1.70703	*	360.286	348.893	415.707	759.805	2.10889	*
CHR8_JGVV40_90_T01	VIT_08s0040g02410	Ribonuclease P protein subunit POP4	6265.66	8415.66	9366.33	9717.57	9897.63	10665.5	1.57966	*	1.70222	*	6265.66	8587.66	8414.98	9776.56	1.56034	*
CHR18_JGVV1_35_T01	VIT_18s0001g00510	prolyl endopeptidase	2467.85	4248.9	4124.89	3527.03	3376.28	4190.62	1.36811	*	1.69809	*	2467.85	3638.36	4179.28	3704.56	1.50113	*
CHR11_JGVV16_33_T01	VIT_11s0016g00530	adrenodoxin ferredoxin 2	2701.18	3604.96	4112.79	4848.02	4663.63	4553.64	1.72652	*	1.6858	*	2701.18	4008.74	4337.81	4527.5	1.67612	*
CHR16_JGVV98_157_T01	VIT_16s0098g00330	ORG1 (OBP3-responsive gene 1)	3545.54	5379.98	6017.97	6458.82	6758.41	5946.28	1.90617	*	1.67712	*	3545.54	5845.34	6071.74	6646.81	1.8747	*
CHR2_JGVV25_76_T01	VIT_02s0025g00810	cation/hydrogen exchanger (CHX18)	4128.02	8848.74	10462	10545.5	10293.2	6899.45	2.4935	*	1.67137	*	4128.02	8488.36	10187.2	8863.29	2.1471	*
CHR19_JGVV90_108_T01	VIT_19s0090g01190	chaperone GrpE type 2	8469.37	8686.87	10420.3	12337	13354	13982.1	1.57674	*	1.65091	*	8469.37	9190.62	10253.4	13548.7	1.59973	*
CHR2_PDVV25_82_T01	VIT_02s0025g00890	unknown	2796.71	5191.55	6271.59	6764.48	6831.58	4616.94	2.44273	*	1.65085	*	2796.71	5485.32	6314.73	6288.54	2.24855	*
CHR8_JGVV40_230_T01	VIT_08s0040g00910	CAM interacting protein 111	5084.78	9118.92	10815	10370.8	10642.5	8368.32	2.09302	*	1.64576	*	5084.78	8886.28	10029.6	10424.5	2.05013	*
CHR10_JGVV3_260_T01	VIT_10s0003g02860	UDP-N-acetylglucosamine transferase subunit ALG14, related	3708.89	5816.17	6526.11	6442.11	7146.89	6093.53	1.92696	*	1.64295	*	3708.89	5918.31	6178.58	6391.12	1.72319	*
CHR2_JGVV25_159_T01	VIT_02s0025g01700	RNA polymerase II transcriptional coactivator KELP	3083.99	4815.88	6000.07	6846.41	6206.66	5044.09	2.01254	*	1.63557	*	3083.99	5269.69	6582.71	5646.54	1.83092	*
CHR12_JGVV28_193_T01	VIT_12s0028g01990	Unknown protein	2397.87	2842.38	3385.59	4742.01	4397.59	3919.42	1.83396	*	1.63455	*	2397.87	3356.3	4137.04	4468.16	1.86339	*
CHR7_JGVV130_49_T01	VIT_07s0130g00510	transcription factor related	4154.84	5106.44	6096.82	6709.35	6861.8	6776.16	1.65152	*	1.63091	*	4154.84	5855.7	6976.65	6804.38	1.6377	*
CHR13_JGVV64_122_T01	VIT_13s0064g00450	cytochrome b5	2875.03	3603.84	4098.11	4384.86	4146.82	4673.72	1.44236	*	1.62563	*	2875.03	3853.45	4158.55	4277.28	1.48774	*
CHR4_JGVV44_34_T01	VIT_04s0044g01690	glucose-inhibited division family A	3210.65	6484.66	6164.13	5809.01	5409.32	5213.7	1.68481	*	1.62388	*	3210.65	5736.63	6038.23	5299.45	1.65059	*
CHR5_JGVV77_142_T01	VIT_05s0077g01710	U3 small nucleolar RNA-associated protein 5	8462.27	11112.5	12967.5	13772.2	13539.4	13736.5	1.59997	*	1.62326	*	8462.27	11340.9	11644.5	13776.3	1.62796	*
CHR18_JGVV166_26_T01	VIT_18s0166g00320	ABC transporter F member 6	13047.8	15999.3	17152.5	19482.6	20858.1	21125.4	1.59859	*	1.61908	*	13047.8	16565.6	17633.6	21282.5	1.63112	*
CHR9_JGVV2_522_T01	VIT_09s0002g05790	Serine-threonine kinase receptor-associated protein STRAP	12765.9	20301.7	20404.3	21690.8	19587	20631.6	1.53432	*	1.61615	*	12765.9	18823.2	20252	21432.5	1.67889	*
CHR11_JGVV16_338_T01	VIT_11s0016g03780	CONTINUOUS VASCULAR RING (COV1)	12898.8	16708.5	17451.2	19355.3	20702.1	20834.2	1.60496	*	1.61521	*	12898.8	16417.7	17598.4	20727.2	1.60691	*
CHR14_JGVV66_205_T01	VIT_14s0066g02230	Binding	3849.67	6094.24	7869.64	8095.43	7607.74	6215.59	1.97621	*	1.61458	*	3849.67	6010.49	6351.31	7577.01	1.96823	*
CHR5_JGVV20_1_T01	VIT_05s0020g00010	protein transporter	3951.03	6422.19	6853.51	6620.45	7085.97	6360.38	1.79345	*	1.6098	*	3951.03	6509.3	5999.23	7409.88	1.87543	*
CHR1_JGVV11_433_T01	VIT_01s0011g02130	peptidoglycan-binding LysM domain-containing protein	4609.72	3907.5	4772.04	5839.69	6840.78	7393.3	1.48399	*	1.60385	*	4609.72	5298.39	5587.59	6856.66	1.48744	*
CHR16_JGVV50_12_T01	VIT_16s0050g02670	spermine synthase	10258	12308.8	14567	14603.5	15770.1	16451.6	1.53734	*	1.60378	*	10258	12997.7	12102	16085.9	1.56813	*
CHR14_JGVV108_107_T01	VIT_14s0108g01170	pectinesterase family	9068.69	10695.3	10656.8	13892.4	15840.3	14479.1	1.74671	*	1.5966	*	9068.69	10450.1	13007.6	15627.7	1.72326	*
CHR17_JGVV0_730_T01	VIT_17s0000g02190	SURF1 (surfeit 1)	2255.12	3380.56	3452.11	3445.81	3600.9	3598.78	1.59677	*	1.59583	*	2255.12	2962.71	3320.29	3611.98	1.60168	*
CHR6_JGVV9_160_T01	VIT_06s0009g01940	GCN5 N-acetyltransferase (GNAT)	3912.15	5721.65	5629.44	7670.99	7529.03	6223.82	1.92452	*	1.59089	*	3912.15	6186.05	7119.48	6685.13	1.70881	*
CHR1_JGVV11_252_T01	VIT_01s0011g04090	Unknown protein	4360.73	6267.1	6375.5	7085.24	7166.23	6912.16	1.64336	*	1.58509	*	4360.73	6423.39	6838.22	6789.51	1.55697	*
CHR8_JGVV7_248_T01	VIT_08s0007g06410	FAR1-RELATED SEQUENCE5	831.368	1368.87	1471.36	1554.82	1391.06	1311.16	1.67322	*	1.57712	*	831.368	1196.69	1395.92	1526.45	1.83607	*
CHR10_JGVV42_91_T01	VIT_10s0042g01180	ARGONAUTE 2 (AGO2)	6944.4	7524.19	9877.19	8898.88	12087	10951.3	1.74054	*	1.577	*	6944.4	8221.95	8036.46	12984.9	1.86984	*
CHR14_JGVV171_29_T01	VIT_14s0171g00310	SET domain-containing protein	4697.28	7141.93	8693.39	7998.45	8073.44	7367.08	1.71875	*	1.56837	*	4697.28	7328.94	7862.01	8168.65	1.73902	*
CHR13_RANDOM_JGVV143_44_T01	VIT_13s0019g01690	ubiquitin-specific protease 24 (UBP24)	9406.18	12396.6	13931	15033.7	15242.6	14750.4	1.62049	*	1.56817	*	9406.18	12498.4	13959.1	16622.3	1.76717	*
CHR11_JGVV52_115_T01	VIT_11s0052g00590	Unknown protein	9645.74	18047.4	15635.2	17078.9	16647.4	15124.1	1.72588	*	1.56796	*	9645.74	16557	18526.7	16456.8	1.70612	*
CHR9_JGVV2_374_T01	VIT_09s0002g04110	Peroxisome assembly protein 2 (Peroxin-2) (PEX2)	4359.14	7400.9	7373.42	8071.47	7785.71	6810.51	1.78607	*	1.56235	*	4359.14	6998.38	8056.06	7452.94	1.70973	*
CHR8_JGVV7_690_T01	VIT_08s0007g01700	Oxidative phosphorylation uncoupler	3837.05	4438.2	5407.31	5866.42	6024.47	5994.29	1.57008	*	1.56221	*	3837.05	4369.99	4631.02	6231.67	1.62408	*
CHR18_JGVV1_446_T01	VIT_18s0001g07600	Unknown protein	9803.32	14189.4	14391.4	16169.4	16092.3	15285	1.64151	*	1.55916	*	9803.32	14222.8	15769.9	14384.3	1.46729	*
CHR3_JGVV88_79_T01	VIT_03s0088g00350	unknown	1554.38	1671.07	1901.62	2595.21	2726.94	2418.96	1.75436	*	1.55623	*	1554.38	1940.8	2247.19	2822.77	1.81602	*
CHR6_JGVV9_277_T01	VIT_06s0009g00440	LHW (lonesome highway)	1844.45	4071.16	3481	3416.07	3561.96	2866.8	1.93118	*	1.55428	*	1844.45	3654.79	4329.4	2796.82	1.51634	*
CHR3_JGVV38_146_T01	VIT_03s0038g03240	auxin-independent growth promoter	5239.56	9077.49	10486.6	11363	10679.7	8003.09	2.03828	*	1.52744	*	5239.56	10404.7	10550.6	10652.4	2.03308	*
CHR19_JGVV14_70_T01	VIT_19s0014g00860	zinc finger (FYVE type)	16117.8	22132.1	21693.8	25821.9	26261.2	24526.6	1.62934	*	1.52171	*	16117.8	21076.1	25020.6	24831.3	1.54062	*
CHR10_JGVV3_205_T01	VIT_10s0003g02250	Translation initiation factor eIF-4E	4840.78	6228.6	6687.55	7510.51	7722.91	7359.66	1.59539	*	1.52034	*	4840.78	5996.98	6966.68	7594.64	1.56889	*
CHR7_JGVV5_331_T01	VIT_07s0005g03490	VHS domain-containing protein	15928.8	21673.5	23539.9	24989.4	25248.9	24056.9	1.58511	*	1.51028	*	15928.8	21632.9	22581	25216.6	1.58308	*
CHR1_JGVV26_123_T01	VIT_01s0026g01400	Unknown protein	5996.21	7180.98	9085	10884.3	11267.4	8973.15	1.87909	*	1.49647	*	5996.21	7997.71	9751.15	10988.6	1.83258	*
CHR6_GSVIVT00025415001_T01	VIT_06s0004g00870	Unknown protein	1751.84	2077.78	2551.91	2780.51	3020.62	2619.03	1.72426	*	1.49502	*	1751.84	2452.37	2709.85	3319.71	1.89499	*
CHR13_JGVV67_31_T01	VIT_13s0067g03350	Ribosomal protein L4/L1 (RPL4A) 60S	9064.31	12037.3	12728.1	13742.6	15025.6	13449.8	1.65766	*	1.48382	*	9064.31	11992.2	12288.5	14381.7	1.58663	*
CHR8_JGVV7_502_T01	VIT_08s0007g03700	transcription initiation factor TFIID subunit D10	9616.6	13959.2	16209.1	16553.8	17653	14259.8	1.83568	*	1.48283	*	9616.6	13980.3	14703	17179.6	1.78646	*
CHR18_JGVV1_1189_T01	VIT_18s0001g15630	MAP kinase activating protein	4210.53	6029.15	6316.06	7254.63	7023.57	6197.96	1.66809	*	1.47201	*	4210.53	6260.18	6537.69	7145.77	1.69712	*
CHR8_JGVV56_36_T01	VIT_08s0056g00440	zinc finger (C3HC4-type RING finger)	9717.62	12019.1	12658.8	13848.7	13926.2	14204.3	1.43309	*	1.46171	*	9717.62	12594.7	12612.7	14137.4	1.45482	*
CHR7_JGVV5_351_T01	VIT_07s0005g03720	VPS2.3 SNF7	2965.36	4092.95	4383.81	5055.48	4651.3	4320.92	1.56854	*	1.45713	*	2965.36	4168.96	4495.75	4297.51	1.44924	*
CHR9_JGVV2_599_T01	VIT_09s0002g06690	DNA-directed RNA polymerase III subunit C34	2751.54	3156.51	3886.68	4076.62	4406.56	3911.23	1.60149	*	1.42147	*	2751.54	3414.81	3587.21	4057.85	1.47476	*
CHR9_JGVV18_133_T01	VIT_09s0018g01820	MKK5	10525.1	14345.6	15769.7	17920.8	17206.6	14822.8	1.63482	*	1.40833	*	10525.1	14798.6	17068.5	17472.8	1.66011	*
CHR4_JGVV8_227_T01	VIT_04s0008g02440	Unknown protein	3040.5	3562.26	3874.21	4389.2	4515.56	4277.05	1.48514	*	1.40669	*	3040.5	3771.08	4306.33	4578.33	1.50579	*
CHR11_JGVV16_231_T01	VIT_11s0016g02660	aspartate aminotransferase	2796.38	4617.91	4777.78	4334.98	4703.58	3840.66	1.68203	*	1.37344	*	2796.38	4277.15	4483.44	4024.88	1.43932	*
CHR11_JGVV16_464_T01	VIT_11s0016g05180	nitrate transporter	899.592	2415.74	2059.56	2383.51	2110.74	1227.61	2.34633	*	1.36463	*	899.592	2228.98	2790.18	1569.26	1.74441	*
CHR9_JGVV54_110_T01	VIT_09s0054g00600	pyridoxamine 5-phosphate oxidase	5075.57	8374.62	9015.98	8477.66	8049.47	6307	1.58592	*	1.24262	*	5075.57	8048.38	8687.65	8697.08	1.71352	*
CHR18_RANDOM_JGVV126_49_T01	VIT_18s0001g02800	Expansin-A7	8316.02	7451.36	4902.33	3267.28	3283.64	6393.47	-2.53256	*	-1.3007	*	8316.02	6700.34	2308.47	3539.66	-2.34939	*
CHR17_JGVV0_574_T01	VIT_17s0000g03980	peptidyl-tRNA hydrolase	809.356	518.504	526.997	637.664	636.725	619.643	-1.27112	*	-1.30616	*	809.356	579.579	713.555	655.62	-1.23449	*
CHR17_JGVV0_384_T01	VIT_17s0000g06050	ankyrin protein kinase	9775.94	6838.76	6269.88	5480.5	5843.32	7446.27	-1.67301	*	-1.31286	*	9775.94	6611.04	6714.35	5895.49	-1.65821	*
CHR5_JGVV94_102_T01	VIT_05s0094g01130	Allyl alcohol dehydrogenase	1763.54	966.359	879.315	823.407	907.338	1316.23	-1.94364	*	-1.33984	*	1763.54	865.283	973.875	887.139	-1.98789	*
CHR4_JGVV23_49_T01	VIT_04s0023g03420	alcium-dependent protein kinase 16 CPK16	12361.4	9125.91	7922.63	8180.15	7529.73	9082.37	-1.64168	*	-1.36103	*	12361.4	9456.87	9532.85	7938.27	-1.55719	*
CHR11_JGVV16_276_T01	VIT_11s0016g03130	ceramide glucosyltransferase	11666.3	7345.25	7540.18	6611.93	7055.82	8493.43	-1.65342	*	-1.37356	*	11666.3	7798.02	7685.2	7428.9	-1.57039	*
CHR6_JGVV4_445_T01	VIT_06s0004g03660	pseudo-response regulator 7 (APRR7)	10576.1	6318.68	6191.05	6390.01	6637.25	7526.15	-1.59345	*	-1.40525	*	10576.1	6246.18	6967.04	5723.47	-1.84785	*
CHR19_JGVV14_213_T01	VIT_19s0014g02410	L-ascorbate peroxidase 1, cytosolic (APX1)	16920.2	13905	13264.4	11461.8	10463.4	12028.4	-1.61709	*	-1.40669	*	16920.2	14903.7	10189.3	11837	-1.42944	*
CHR1_JGVV11_447_T01	VIT_01s0011g01990	Glycine decarboxylase	4497.38	2355.2	2385.79	2679.84	2653.53	3186.63	-1.69487	*	-1.41133	*	4497.38	2310.61	2709.26	2930.53	-1.53467	*
CHR5_JGVV49_85_T01	VIT_05s0049g00960	Cryptochrome 2	10521.5	15020.3	11739.3	9060.01	7372.41	7426.42	-1.42715	*	-1.41677	*	10521.5	13655.4	12824.7	7367.09	-1.42818	*
CHR14_JGVV60_132_T01	VIT_14s0060g01280	pyrophosphate-energized vacuolar membrane proton pump	21340	18371	16664.7	15615	14687.7	14761.6	-1.45292	*	-1.44564	*	21340	17430.3	17542.9	15684.9	-1.36055	*
CHR18_JGVV122_79_T01	VIT_18s0122g00510	6-phosphofructokinase, pyrophosphate dependent	27563.2	20219.7	20699.2	19507	17955.8	18850.3	-1.53506	*	-1.46222	*	27563.2	21289.1	20836.1	18523.7	-1.488	*
CHR11_JGVV206_15_T01	VIT_11s0206g00150	Unknown protein	1115.37	1177.82	843.402	807.828	689.38	759.945	-1.61794	*	-1.4677	*	1115.37	940.363	1100.98	699.312	-1.59496	*
CHR11_JGVV16_441_T01	VIT_11s0016g04920	early nodulin 93	40745	30607	28941.5	29153.2	25213.4	27604.5	-1.61601	*	-1.47603	*	40745	32114.7	31002.2	25221.2	-1.6155	*
CHR12_JGVV35_161_T01	VIT_12s0035g00380	AAA-type ATPase	11497.7	5390.35	5270.63	4310.68	5284.94	7715.03	-2.17557	*	-1.49031	*	11497.7	6034.54	5724.09	5576.09	-2.06197	*
CHR12_JGVV28_131_T01	VIT_12s0028g02650	RAB GTPase RABA1F	2706.69	1604.36	1537.88	1453.84	1600.54	1791.39	-1.69111	*	-1.51094	*	2706.69	1529.2	1269.33	1693.09	-1.59867	*
CHR1_JGVV11_41_T01	VIT_01s0011g06270	Hydroxyproline-rich glycoprotein	9677.69	5140.12	6193.85	6853.32	7728.6	6403.37	-1.25219	*	-1.51134	*	9677.69	6236.94	6446.82	7010.73	-1.38041	*
CHR10_JGVV3_475_T01	VIT_10s0003g05630	coatomer subunit epsilon	21811.9	18286.3	16975	14359.7	13688.7	14305	-1.59342	*	-1.52478	*	21811.9	16486	15808.5	14136.2	-1.54298	*
CHR15_JGVV45_94_T01	VIT_15s0045g01310	UMP-CMP kinase	10873.8	7717.94	6910.57	8018.52	7148.71	7109.09	-1.52109	*	-1.52957	*	10873.8	7492.01	8501.1	7149.63	-1.52089	*
CHR6_JGVV80_5_T01	VIT_06s0080g01230	DnaJ homolog, subfamily A, member 2	9053.23	6657.63	6622.85	6992.36	5758	5850.03	-1.57229	*	-1.54755	*	9053.23	7180.05	7390.89	5312.88	-1.70401	*
CHR10_JGVV116_109_T01	VIT_10s0116g01800	calcium-dependent protein kinase 21 CPK21	5829.92	5543.35	4755.77	4181.91	3591.68	3760.27	-1.62317	*	-1.5504	*	5829.92	5474.93	5037.03	3826.84	-1.52343	*
CHR8_JGVV7_697_T01	VIT_08s0007g01630	Tubulin beta-2 chain	7118.57	2947.24	3193.17	3627.14	3628.95	4580.69	-1.96161	*	-1.55404	*	7118.57	3095.28	3572.79	3974.65	-1.79099	*
CHR9_JGVV2_661_T01	VIT_09s0002g07420	no hit	870.621	510.313	489.682	458.753	455.913	556.769	-1.90962	*	-1.5637	*	870.621	458.339	486.256	476.077	-1.82874	*
CHR7_JGVV31_142_T01	VIT_07s0031g01600	shikimate kinase	7390.79	4145.44	4506.69	4225.68	5068.85	4653.97	-1.45808	*	-1.58806	*	7390.79	4226.88	4704.63	4980.12	-1.48406	*
CHR7_JGVV31_286_T01	VIT_07s0031g03200	ferrochelatase II	1956.64	1305.82	1241.8	1341.33	1097.03	1231.51	-1.78358	*	-1.58881	*	1956.64	1352.37	1444.18	1134.97	-1.72395	*
CHR8_JGVV40_115_T01	VIT_08s0040g02130	Syntaxin of plants SYP7	10257	11137.1	9203.76	8914.59	7550.62	6431.43	-1.35844	*	-1.59483	*	10257	10143.5	9732.54	7965.49	-1.28769	*
CHR2_JGVV25_312_T01	VIT_02s0025g03390	Aquaporin TMP-C	40311.8	31530.1	27683.1	26042.2	26626.5	25274.9	-1.51397	*	-1.59493	*	40311.8	30137.7	30931.7	25613	-1.57388	*
CHR6_JGVV4_448_T01	VIT_06s0004g03630	HAD superfamily hydrolase	342.445	199.283	203.109	221.747	232.197	213.803	-1.4748	*	-1.60169	*	342.445	206.835	242.225	208.312	-1.6439	*
CHR7_JGVV141_33_T01	VIT_07s0141g00610	zinc finger (C3HC4-type RING finger)	4183.54	3475.09	2775.51	2523.7	2420.55	2608.69	-1.72834	*	-1.60369	*	4183.54	3460.74	3301.23	2481.03	-1.68621	*
CHR14_JGVV6_197_T01	VIT_14s0006g03040	DNA repair protein RAD23	8079.54	4729.84	4430.82	4257.76	4592.61	5023.85	-1.75925	*	-1.60824	*	8079.54	4411.66	5476.07	4525.14	-1.78548	*
CHR19_JGVV14_206_T01	VIT_19s0014g02340	protein phosphatase 2C	11911.3	6821.89	6381.36	6766.6	7117.88	7374.45	-1.67343	*	-1.61521	*	11911.3	7075.05	7519.79	7120.14	-1.6729	*
CHR15_JGVV46_23_T01	VIT_15s0046g03520	phosphomannomutase	3490.99	2372.43	1653.92	1569.21	1481.23	2158.82	-2.35682	*	-1.61708	*	3490.99	1898.16	2214.52	1254.5	-2.78278	*
CHR6_JGVV4_542_T01	VIT_06s0004g02630	Zinc finger (C3HC4-type ring finger)	16468.7	11000.6	10937.2	10723.5	10463	10174.3	-1.574	*	-1.61866	*	16468.7	11468.7	11377.9	10656.8	-1.54537	*
CHR15_JGVV46_280_T01	VIT_15s0046g00510	wax synthase	46.8972	28.9284	26.2277	28.7327	28.8247	28.9298	-1.62698	*	-1.62107	*	46.8972	29.8995	29.3363	25.9738	-1.80556	*
CHR9_JGVV2_296_T01	VIT_09s0002g03260	no hit	7894.07	5308.07	5079.29	5462.2	5193.91	4867.91	-1.51987	*	-1.62165	*	7894.07	5988.94	5814.3	4898.35	-1.61158	*
CHR8_JGVV217_10_T01	VIT_08s0217g00100	pyruvate decarboxylase isozyme 2	29094.4	15996.3	18075.9	15619.4	15776.3	17936.8	-1.84419	*	-1.62205	*	29094.4	17319.1	15776.5	16494	-1.76394	*
CHR16_JGVV98_124_T01	VIT_16s0098g00670	Ribonuclease P/MRP protein subunit POP5	4727.31	5125.27	3912.19	3684.95	3316.55	2913.01	-1.42537	*	-1.62283	*	4727.31	4295.37	4403.33	3349.49	-1.41135	*
CHR10_JGVV71_13_T01	VIT_10s0071g01060	pyruvate kinase	34197.7	18601.9	20507.1	18789.9	19478	21067.2	-1.75571	*	-1.62327	*	34197.7	17949	16847	20051	-1.70554	*
CHR17_JGVV0_373_T01	VIT_17s0000g06190	myb domain protein 94 (VvMYB30)	7984.09	7537.12	7168.67	5704.39	4818.39	4877.16	-1.65701	*	-1.63704	*	7984.09	6890.29	6622.98	4802.57	-1.66246	*
CHR14_JGVV60_185_T01	VIT_14s0060g00720	CCR4-NOT complex subunit CAF16	3529.73	2087.55	2217.89	2016.13	2250.54	2144.78	-1.56839	*	-1.64573	*	3529.73	2064.12	2298.45	2407.22	-1.46631	*
CHR11_RANDOM_JGVV419_1_T01	VIT_11s0016g00200	CBL-interacting protein kinase 6 (CIPK6)	22983.2	12555.4	10466	10320	9943.92	13885.6	-2.31128	*	-1.65518	*	22983.2	12027.6	13226.3	8636.85	-2.66106	*
CHR2_JGVV25_257_T01	VIT_02s0025g02780	ribosomal protein P1 acidic 60S	15489.9	13499.9	11884.1	11133.8	9457.59	9352.07	-1.63782	*	-1.6563	*	15489.9	13414.3	13014.1	9264.76	-1.67191	*
CHR8_JGVV58_121_T01	VIT_08s0058g00130	BCL2 binding anthogene	14958.7	12351.7	9987.65	9505.77	8591.07	9024.98	-1.74119	*	-1.65748	*	14958.7	11834.5	11330.7	9026.03	-1.65728	*
CHR1_JGVV10_178_T01	VIT_01s0010g02470	Pentatricopeptide repeat	1564.71	1311.64	1202.1	936.679	890.017	937.669	-1.75806	*	-1.66872	*	1564.71	1106.35	1026.07	835.486	-1.87281	*
CHR17_JGVV0_437_T01	VIT_17s0000g05460	Nodulin	608.724	641.795	581.173	361.859	343.159	363.786	-1.77388	*	-1.6733	*	608.724	599.837	349.939	365.454	-1.66566	*
CHR13_JGVV47_28_T01	VIT_13s0047g00910	molybdopterin biosynthesis MoaE	3689	3130.85	2507.93	2129.83	2075.88	2200.84	-1.77708	*	-1.67618	*	3689	2955.01	2338.95	1924.22	-1.91715	*
CHR7_JGVV104_35_T01	VIT_07s0104g01480	Cold-induced thioredoxin domain	9454.02	8109.85	7095.12	6348.1	6347.14	5575.15	-1.48949	*	-1.69574	*	9454.02	8000.79	8084.33	6310.07	-1.49824	*
CHR13_JGVV19_60_T01	VIT_13s0019g04680	Ras-related protein Rab-5B	3133.73	2638.81	2168.31	1888.09	1957.05	1843.79	-1.60125	*	-1.69962	*	3133.73	2254.98	2244.27	1869.68	-1.67608	*
CHR3_JGVV63_213_T01	VIT_03s0063g02290	Unknown protein	2331.66	2485.13	1724.98	1348.54	1256.39	1366.16	-1.85584	*	-1.70672	*	2331.66	1961.76	1853.79	1384.81	-1.68374	*
CHR13_JGVV158_37_T01	VIT_13s0158g00400	R protein MLA10	74.8337	76.9559	59.4768	52.686	44.1182	43.7376	-1.69621	*	-1.71097	*	74.8337	67.9021	67.5314	50.3078	-1.48752	*
CHR4_JGVV23_240_T01	VIT_04s0023g01280	RUB1 conjugating enzyme (RCE1)	11725.2	10889.5	9098.37	9036.49	7102.55	6806.37	-1.65084	*	-1.72268	*	11725.2	10606.5	9709.1	7111.42	-1.64878	*
CHR7_JGVV5_122_T01	VIT_07s0005g01250	Unknown protein	25619.1	23601.3	20332.7	19161.5	17358.5	14745.1	-1.47588	*	-1.73746	*	25619.1	23330.3	23231.4	18579.7	-1.37888	*
CHR14_JGVV30_13_T01	VIT_14s0030g02180	GDP-mannose 3,5-epimerase 1	11526.7	9381.22	8684.73	6680.37	6514.72	6610.4	-1.76932	*	-1.74371	*	11526.7	8170.95	8312.48	6887.53	-1.67355	*
CHR18_JGVV41_177_T01	VIT_18s0041g00350	Dienelactone hydrolase	542.533	426.783	322.521	301.265	267.35	308.49	-2.02929	*	-1.75867	*	542.533	364.632	341.617	281.715	-1.92582	*
CHR14_JGVV81_31_T01	VIT_14s0081g00480	WDL1 (WVD2-like 1)	10771.2	8462.5	7722.59	7127.81	6415.84	6115.95	-1.67885	*	-1.76117	*	10771.2	8814.42	7957.22	6511.38	-1.65422	*
CHR4_JGVV23_203_T01	VIT_04s0023g01750	TVLP1	13197.2	12203.6	12063.7	9425.42	8237.47	7471.48	-1.60209	*	-1.76634	*	13197.2	11822.3	10647	9334.1	-1.41387	*
CHR13_JGVV19_207_T01	VIT_13s0019g03140	Heat shock protein 17.6 kDa class I	922.236	472.686	416.937	357.583	302.221	521.921	-3.05152	*	-1.767	*	922.236	382.057	264.54	331.411	-2.78276	*
CHR13_JGVV19_78_T01	VIT_13s0019g04480	adenosine kinase 2 (ADK2)	17643.2	13406	12856.3	12375.6	11292.2	9946.54	-1.56242	*	-1.7738	*	17643.2	13617.3	13585	10970.4	-1.60825	*
CHR1_JGVV127_39_T01	VIT_01s0127g00470	galactinol synthase	21072.6	17589.8	13246.4	11287.7	11077.2	11855.2	-1.90235	*	-1.77751	*	21072.6	16668	15071.7	11535.4	-1.82679	*
CHR1_JGVV11_566_T01	VIT_01s0011g00740	Processing peptidase beta subunit, mitochondrial	73.7505	39.2508	40.4372	39.0266	35.0418	41.459	-2.10465	*	-1.77888	*	73.7505	40.2639	43.0601	40.0668	-1.84069	*
CHR10_JGVV116_95_T01	VIT_10s0116g01660	lactoylglutathione lyase	8874.38	6559.93	6637.95	6195.64	5392.08	4975.5	-1.64582	*	-1.78362	*	8874.38	6851.48	6804.71	5524.37	-1.60641	*
CHR13_JGVV64_92_T01	VIT_13s0064g00860	Nuclear transcription factor Y subunit A-1	4154.52	3001.39	2722	2270.9	2188.91	2322.55	-1.89798	*	-1.78877	*	4154.52	3103.84	2902.69	1886.31	-2.20246	*
CHR18_JGVV122_4_T01	VIT_18s0122g01440	AMP-dependent synthetase and ligase	17392.6	13482.7	12090.6	9719.63	9470.48	9701.55	-1.8365	*	-1.79276	*	17392.6	13583.3	11230.7	9513.79	-1.82814	*
CHR6_JGVV9_76_T01	VIT_06s0009g02910	Flavonoid 3',5'-hydroxylase	549.265	449.542	307.086	238.645	198.463	306.158	-2.76759	*	-1.79406	*	549.265	444.77	285.602	206.072	-2.66541	*
CHR6_JGVV4_581_T01	VIT_06s0004g02170	histidinol-phosphate aminotransferase	1992.67	1963.24	1627.58	1328.72	1191.18	1106.86	-1.67285	*	-1.8003	*	1992.67	1741.11	1595.3	1296.93	-1.53645	*
CHR5_JGVV29_88_T01	VIT_05s0029g00330	Adenosylhomocysteinase (S-adenosyl-L-homocysteine hydrolase)	33348.2	23855.9	23188.2	23845.5	21421.9	18504.6	-1.55674	*	-1.80215	*	33348.2	24717.3	22698.5	24007.3	-1.38908	*
CHR19_JGVV27_83_T01	VIT_19s0027g00670	Arsenite-transporting ATPase (ArsA)	4575.62	4087.23	3489.89	3208.37	2998.73	2538.69	-1.52585	*	-1.80236	*	4575.62	3724.61	3201.48	2957.51	-1.54712	*
CHR7_JGVV104_44_T01	VIT_07s0104g01380	GP5 ubiquitin-like	5811.77	5349.64	4705.23	4183.53	3546.73	3224.3	-1.63863	*	-1.80249	*	5811.77	4526.18	4618.92	3415.72	-1.70148	*
CHR4_JGVV23_174_T01	VIT_04s0023g02050	inorganic pyrophosphatase	34011.7	29166.3	25709.5	23863.8	21447.1	18860.8	-1.58584	*	-1.8033	*	34011.7	27400.7	27343.3	20256.2	-1.67908	*
CHR19_JGVV90_40_T01	VIT_19s0090g00430	ubiquitin-like 5 UBL5	9543.01	6247.44	4730.67	5208.09	4414.15	5290.84	-2.16191	*	-1.80369	*	9543.01	5736.99	6412.22	3897.5	-2.4485	*
CHR9_PDVV2_75_T01	VIT_09s0002g00970	Ribosomal protein S29 (RPS29C) 40S	114.597	73.0865	67.2539	56.4185	54.0382	63.4954	-2.12067	*	-1.80481	*	114.597	73.5822	55.3331	53.4808	-2.14278	*
CHR13_JGVV19_79_T01	VIT_13s0019g04470	adenosine kinase 2	17605.4	13247.2	12545.2	12027.2	11132.8	9747.35	-1.5814	*	-1.80617	*	17605.4	12602.2	12995	11247.4	-1.56528	*
CHR18_JGVV1_51_T01	VIT_18s0001g00760	plastocyanin, chloroplast precursor	2261.54	1152.21	918.731	836.154	908.936	1249.59	-2.48812	*	-1.80982	*	2261.54	1068.79	1150.2	827.093	-2.73432	*
CHRUN_GSVIVT00003265001_T01	VIT_00s0184g00140	no hit	3601.22	2790.52	2584.51	2412.35	1944.89	1988.32	-1.85164	*	-1.81119	*	3601.22	3145.52	2552.8	2105.81	-1.71014	*
CHR13_JGVV64_106_T01	VIT_13s0064g00670	no hit	809.654	634.958	467.725	265.584	232.149	446.298	-3.48764	*	-1.81416	*	809.654	435.816	357.254	261.342	-3.09806	*
CHR1_JGVV11_140_T01	VIT_01s0011g05230	GTPase activating protein	3584.13	2681.91	2173.06	2414.19	2179.21	1967.36	-1.6447	*	-1.8218	*	3584.13	2338.95	2664.22	2075.16	-1.72716	*
CHR4_JGVV8_551_T01	VIT_04s0008g05900	ARR12	4631.99	3594.49	3218.67	3046.36	2875.57	2540.96	-1.61081	*	-1.82293	*	4631.99	3702.44	3614.39	2747.24	-1.68605	*
CHR12_JGVV28_212_T01	VIT_12s0028g01800	Ribosomal protein L11 (RPL11D) 60S	14134.2	11225.7	10432.1	9636.89	8516.95	7746.56	-1.65954	*	-1.82458	*	14134.2	10416.6	9798.64	8401.29	-1.68239	*
CHR3_JGVV88_76_T01	VIT_03s0088g00380	Tubulin alpha	25279.7	12637.1	13417.3	12125	13238.2	13855	-1.9096	*	-1.82459	*	25279.7	13254.4	11748	16062.2	-1.57386	*
CHR16_JGVV100_58_T01	VIT_16s0100g00690	ankyrin repeat	6970.23	4340.09	4462.49	4606.05	4219.49	3818.59	-1.65191	*	-1.82534	*	6970.23	4353.19	4449	4690	-1.48619	*
CHR9_JGVV2_226_T01	VIT_09s0002g02500	ubiquitin-specific protease 6 (UBP6)	12100.5	10748.7	10547.4	9597.82	8298.15	6622.36	-1.45822	*	-1.82722	*	12100.5	10570.8	10517.4	8599.1	-1.40718	*
CHR18_JGVV41_49_T01	VIT_18s0041g01850	polyneuridine-aldehyde esterase precursor	2321	1316.1	1323.56	1403.11	1350.26	1265.07	-1.71893	*	-1.83468	*	2321	1345.03	1685.19	1341.17	-1.73057	*
CHR11_JGVV16_251_T01	VIT_11s0016g02870	Peptidase alpha subunit, Mitochondrial	16828.7	16691.3	15213.9	12036.5	11303.4	9141.91	-1.48882	*	-1.84082	*	16828.7	15675.1	12629.7	12058.7	-1.39556	*
CHR6_JGVV4_367_T01	VIT_06s0004g04510	Heat shock protein 70	29194.8	17422.4	14085	12018.4	13408.7	15793.9	-2.17731	*	-1.84849	*	29194.8	15049.8	13912.5	15960	-1.82925	*
CHR10_JGVV3_185_T01	VIT_10s0003g02050	cyclic phosphodiesterase	5347.41	5299.22	4315.67	4205.84	3255.09	2888.69	-1.64278	*	-1.85115	*	5347.41	4867.15	5440.51	3250.78	-1.64496	*
CHR6_JGVV9_124_T01	VIT_06s0009g02350	zinc finger (C3HC4-type RING finger)	13778.8	14525.8	12524.5	10835.7	9698.98	7433.03	-1.42065	*	-1.85373	*	13778.8	12880.9	13081.5	9682.45	-1.42307	*
CHR2_JGVV12_248_T01	VIT_02s0012g00160	unknown	856.61	648.776	694.893	626.355	480.53	462.075	-1.78264	*	-1.85383	*	856.61	706.664	677.15	464.451	-1.84435	*
CHR14_JGVV66_106_T01	VIT_14s0066g01170	MAP4K alpha1	11833.4	10643.1	9855.9	8480.65	7283.99	6375.98	-1.62458	*	-1.85594	*	11833.4	10240.6	9696.32	7663.54	-1.54412	*
CHR13_JGVV67_23_T01	VIT_13s0067g03500	protein phosphatase 2C	6863.89	6079.32	5156.35	4200.6	3741.93	3689.08	-1.83432	*	-1.8606	*	6863.89	5221.04	4962.2	3649.94	-1.88055	*
CHR1_JGVV10_153_T01	VIT_01s0010g02160	RGS1 (REGULATOR OF G-PROTEIN SIGNALING 1)	7519.07	4715.54	4605.45	4488.41	4247.81	4038.09	-1.7701	*	-1.86203	*	7519.07	4729.52	4639.61	4144.02	-1.81444	*
CHR8_JGVV7_219_T01	VIT_08s0007g06710	Aha1 domain-containing protein	15594.7	7538.31	8582.08	7741.88	9138.47	8360.71	-1.70649	*	-1.86524	*	15594.7	7905.13	7484	10437	-1.49418	*
CHR18_JGVV41_185_T01	VIT_18s0041g00260	R protein PRF disease resistance protein	2085.34	804.575	614.003	647.293	744.763	1116.79	-2.8	*	-1.86727	*	2085.34	788.723	728.284	767.92	-2.71557	*
CHR11_JGVV52_139_T01	VIT_11s0052g00290	Ribosomal protein L7 (RPL7D) 60S	12467.1	9474.27	8289.1	8409.63	7310.94	6625.26	-1.70527	*	-1.88176	*	12467.1	8469.3	9636.86	7188.16	-1.7344	*
CHR9_JGVV2_625_T01	VIT_09s0002g06970	Palmitoyl-monogalactosyldiacylglycerol delta-7 desaturase, chloroplast	23737.6	13971.2	11723.5	12729.1	12361.6	12590.3	-1.92026	*	-1.88539	*	23737.6	15435.2	13930.5	13687.6	-1.73424	*
CHR14_JGVV171_15_T01	VIT_14s0171g00170	Unknown protein	3831.33	1835.48	2027.86	1730.31	2028.91	2030.64	-1.88837	*	-1.88676	*	3831.33	2008.15	1571.99	2197.52	-1.74348	*
CHR17_JGVV0_514_T01	VIT_17s0000g04630	phenylalanyl-tRNA synthetase beta chain	3484.41	2752.15	2554.18	2270.16	1931.64	1846.59	-1.80386	*	-1.88694	*	3484.41	2585.56	2496.21	1913.86	-1.82062	*
CHR13_RANDOM_JGVV143_16_T01	VIT_13s0019g01030	binding	824.496	362.732	481.07	512.592	484.97	435.991	-1.7001	*	-1.89109	*	824.496	450.608	527.58	533.713	-1.54483	*
CHR19_JGVV90_17_T01	VIT_19s0090g00190	taxane 10-beta-hydroxylase	304.38	174.934	175.839	178.999	174.639	160.065	-1.74291	*	-1.9016	*	304.38	151.91	193.485	159.131	-1.91277	*
CHRUN_JGVV204_4_T01	VIT_00s0204g00040	Unknown protein	2097.93	1750.39	1299.01	1298.32	1224.86	1101.3	-1.71279	*	-1.90495	*	2097.93	1537.51	1665.49	1097.01	-1.91241	*
CHR9_JGVV2_464_T01	VIT_09s0002g05170	Unknown protein	3281.32	2188.69	1984.76	1537.97	1350.31	1721.09	-2.43005	*	-1.90654	*	3281.32	2239.39	2013.84	1454.04	-2.25669	*
CHR2_JGVV25_27_T01	VIT_02s0025g00290	pentatricopeptide (PPR) repeat-containing protein	314.224	157.411	178.577	153.907	125.452	164.692	-2.50473	*	-1.90795	*	314.224	187.386	191.686	142.34	-2.20755	*
CHR7_GSVIVT00000186001_T01	VIT_07s0129g00750	CYP81D8	273.851	185.262	151.806	156.528	133.941	142.493	-2.04456	*	-1.92185	*	273.851	176.44	164.619	131.245	-2.08656	*
CHRUN_JGVV216_3_T01	VIT_00s0216g00040	ER lumen protein retaining receptor	11467.7	9071.09	7591.29	6440.33	6090.51	5948.05	-1.88289	*	-1.92798	*	11467.7	8151.07	7368.9	5765.26	-1.98911	*
CHRUN_GSVIVT00002492001_T01	VIT_00s0753g00030	no hit	1522.49	574.489	574.981	514.052	518.261	787.654	-2.93769	*	-1.93295	*	1522.49	715.993	425.395	574.468	-2.65027	*
CHR19_JGVV14_242_T01	VIT_19s0014g02750	N-ethylmaleimide sensitive factor	11878.9	11666.1	10352.6	9624.93	7876.88	6130.86	-1.50807	*	-1.93755	*	11878.9	10874.5	11047	8265.62	-1.43714	*
CHR2_JGVV33_78_T01	VIT_02s0033g01120	dehydration-responsive protein	33892	31276.8	28124.1	24085.3	21025.7	17491.7	-1.61193	*	-1.93761	*	33892	31554.5	31531.9	20075.1	-1.68826	*
CHR12_JGVV35_108_T01	VIT_12s0035g01050	octicosapeptide/Phox/Bem1p (PB1) domain-containing protein	23383.4	9898.72	10906.7	12713	14444.6	12056.8	-1.61883	*	-1.93944	*	23383.4	11246.5	12131.1	13460.3	-1.73721	*
CHR18_JGVV1_607_T01	VIT_18s0001g09340	acyl-CoA binding protein	9640.81	8112.05	7195.38	6103.62	5382.47	4963.18	-1.79115	*	-1.94247	*	9640.81	7426.01	6648.37	5302.2	-1.81827	*
CHR7_JGVV5_41_T01	VIT_07s0005g00430	pyruvate kinase	4887.81	4266.2	3527.74	2632.73	2351.99	2515.77	-2.07816	*	-1.94287	*	4887.81	3801.53	2384.91	3003.85	-1.62718	*
CHR15_JGVV21_203_T01	VIT_15s0021g00470	beta-phosphoglucomutase	1715.53	913.461	622.378	700.365	760.251	881.952	-2.25653	*	-1.94515	*	1715.53	900.621	808.778	694.75	-2.46927	*
CHR14_JGVV171_14_T01	VIT_14s0171g00160	adenylate kinase	13298	10013.7	8436.35	7750.04	8315.79	6822.63	-1.59912	*	-1.9491	*	13298	8522.31	9474.75	8796.88	-1.51167	*
CHR7_JGVV5_431_T01	VIT_07s0005g04610	alcohol dehydrogenase class III	6691.78	4232.66	3353.77	3048.64	2847.35	3423.33	-2.35018	*	-1.95476	*	6691.78	3412.05	3514.79	2887.47	-2.31753	*
CHR5_JGVV20_415_T01	VIT_05s0020g04430	MPBQ/MSBQ methyltransferase 1	9671.33	7557	6771.73	6497.64	6239.13	4941.15	-1.55011	*	-1.9573	*	9671.33	6721.03	7075.9	5979.02	-1.61755	*
CHR17_JGVV0_398_T01	VIT_17s0000g05880	Calcineurin phosphoesterase	11810.3	9279.83	7704.11	6936.05	6266.62	6000.53	-1.88464	*	-1.96821	*	11810.3	8552.71	8518.69	5911.77	-1.99776	*
CHR17_JGVV0_352_T01	VIT_17s0000g06400	NAC domain-containing protein (VvNAC05)	16718	10721.9	11997.9	11499.8	10228.9	8493.62	-1.63439	*	-1.9683	*	16718	12237.4	11247.1	10517.6	-1.58953	*
CHR12_JGVV59_83_T01	VIT_12s0059g00890	dienelactone hydrolase	27883.5	25108.3	21976	19653.6	18534.1	14160.8	-1.50444	*	-1.96907	*	27883.5	22539.7	22261.7	17564	-1.58754	*
CHR7_JGVV130_13_T01	VIT_07s0130g00130	calcium-dependent protein kinase 4 CPK4	8011.76	4822.68	4651.68	4322.71	4042.93	4065.75	-1.98167	*	-1.97055	*	8011.76	5166.44	5464.65	3960.68	-2.02283	*
CHR5_JGVV62_108_T01	VIT_05s0062g01320	Chitinase	32534.9	22359.3	22054.3	20065	20021.2	16474.7	-1.62503	*	-1.97485	*	32534.9	22541.7	21043.1	18942	-1.71761	*
CHR7_JGVV31_167_T01	VIT_07s0031g01860	Glucose-6-phosphate/phosphate translocator	9550.16	12620.9	10396.4	8402.47	7080.05	4835.43	-1.34888	*	-1.97504	*	9550.16	11723.4	11059.6	6951.34	-1.37386	*
CHR5_JGVV49_31_T01	VIT_05s0049g00340	Deacetoxyvindoline 4-hydroxylase	92.7872	49.6916	54.5503	53.8672	51.8906	46.8452	-1.78813	*	-1.98072	*	92.7872	56.9135	59.9553	52.3272	-1.77321	*
CHR16_JGVV50_88_T01	VIT_16s0050g01810	F-box protein	1848.56	1759.65	1476.01	1353.87	1111.03	932.865	-1.66382	*	-1.9816	*	1848.56	1687.31	1773.71	1134.69	-1.62913	*
CHRUN_JGVV1737_1_T01	VIT_00s1737g00010	zinc finger (DHHC type)	12574.1	8755.13	8074.64	6666.94	6977.85	6341.98	-1.80201	*	-1.98268	*	12574.1	7358.46	7565.13	6879.72	-1.82771	*
CHR2_JGVV25_448_T01	VIT_02s0025g04920	Phosphate translocator protein2, Plastidic	10629.8	12507.2	9576.84	9449.02	7103.6	5350.06	-1.4964	*	-1.98685	*	10629.8	10772.7	12058.3	6837.15	-1.55471	*
CHR1_JGVV127_7_T01	VIT_01s0127g00840	DNA-binding protein	10381.9	10072.7	8726.38	7818.61	6296.98	5214.34	-1.6487	*	-1.99102	*	10381.9	9129.74	9515.78	5750.61	-1.80535	*
CHR15_JGVV24_96_T01	VIT_15s0024g00630	pyruvate decarboxylase isozyme 2	10073.1	4060	4531.09	3402.08	3276.41	5054.6	-3.07442	*	-1.99285	*	10073.1	4717.14	2771.41	4199.52	-2.39862	*
CHR11_JGVV65_95_T01	VIT_11s0065g01150	translation initiation factor eIF-2B epsilon subunit	5615.49	7181.86	5781.44	4380.33	3526.87	2811.16	-1.5922	*	-1.99757	*	5615.49	6187.59	5190.23	3626.03	-1.54866	*
CHR12_JGVV28_20_T01	VIT_12s0028g03850	Thioredoxin M-type 2	3708.71	3037.09	2310.96	2096.46	1864.33	1854	-1.9893	*	-2.00038	*	3708.71	2591.11	2658.34	1891.17	-1.96106	*
CHR19_JGVV15_217_T01	VIT_19s0015g02780	CYP72A59	1824.37	1602.65	1268.01	1194.85	1100.22	909.947	-1.65818	*	-2.00492	*	1824.37	1486.18	1465.03	1015.6	-1.79635	*
CHR2_JGVV154_4_T01	VIT_02s0154g00050	Glycosyl hydrolase family 5	8229.78	4729.26	4072.15	4017.06	3608.83	4102.92	-2.28046	*	-2.00583	*	8229.78	5055.73	4150.99	3679.73	-2.23652	*
CHR6_JGVV4_454_T01	VIT_06s0004g03550	L-ascorbate peroxidase 1, cytosolic (APX1)	23425.9	15882	16540.5	13338.4	12054.5	11623.1	-1.94333	*	-2.01546	*	23425.9	17811.4	15411.7	13886.5	-1.68695	*
CHR1_JGVV10_33_T01	VIT_01s0010g00540	BIM2 (BES1-interacting Myc-like protein 2	3341.87	3410.5	2959.26	2878.25	2342.24	1658.06	-1.42678	*	-2.01552	*	3341.87	3116.05	3182.26	2184.37	-1.5299	*
CHR16_JGVV98_108_T01	VIT_16s0098g00830	Nascent polypeptide associated complex alpha chain	15061.4	12226.8	10811.9	10836.9	9402.89	7430.41	-1.60179	*	-2.027	*	15061.4	10100.1	11136.2	8789.21	-1.71363	*
CHR1_JGVV26_110_T01	VIT_01s0026g01540	Unknown protein	537.057	301.847	319.693	297.065	251.667	264.622	-2.134	*	-2.02953	*	537.057	293.494	274.219	242.948	-2.21058	*
CHR4_JGVV8_93_T01	VIT_04s0008g01040	lysine decarboxylase	140.036	82.3155	73.0328	73.7473	70.9231	68.8936	-1.97448	*	-2.03264	*	140.036	90.5427	74.9927	70.9476	-1.9738	*
CHRUN_PDVV229_3_T01	VIT_00s0229g00050	C2H2 zinc-finger protein ZPT3-3	2882.73	1355.33	1686.65	1960.35	1745.98	1417.4	-1.65107	*	-2.03382	*	2882.73	1497.8	1774.98	1551.81	-1.85765	*
CHR14_JGVV60_29_T01	VIT_14s0060g02350	lysyl-tRNA synthetase	4811.94	3627.46	3240.73	3448.61	3138.55	2363.14	-1.53317	*	-2.03625	*	4811.94	3616.88	3659.66	3197.88	-1.50473	*
CHR8_JGVV40_132_T01	VIT_08s0040g01950	zinc finger (C3HC4-type RING finger)	23632.9	23377.4	20317.9	19380.4	15267.4	11585.8	-1.54793	*	-2.03982	*	23632.9	22262.9	22848.3	14523.7	-1.6272	*
CHR11_JGVV16_167_T01	VIT_11s0016g01990	Regulatory protein NPR1 (Nonexpresser of PR genes 1)	8731.56	6282.48	6137.01	5427.21	4879.81	4276.65	-1.78932	*	-2.04168	*	8731.56	6023.24	6392.5	5335.45	-1.63652	*
CHR8_JGVV7_631_T01	VIT_08s0007g02350	harpin-induced protein	27203	18633.8	17832.6	18661.2	17559.9	13305.5	-1.54915	*	-2.04449	*	27203	20509.3	20276	17676.4	-1.53894	*
CHR13_JGVV19_365_T01	VIT_13s0019g01090	triosephosphate isomerase, cytosolic	22214.7	15395.8	14856.7	13486.5	11971.4	10862.4	-1.85564	*	-2.0451	*	22214.7	15360.5	14347.9	12090.1	-1.83743	*
CHR1_JGVV10_67_T01	VIT_01s0010g01010	F-box domain containing protein	2019.57	1588.59	1649.78	1420.11	1188.25	987.039	-1.69962	*	-2.04609	*	2019.57	1510.2	1506.4	1074.5	-1.87953	*
CHR4_JGVV8_580_T01	VIT_04s0008g06230	ubiquitin family	20518.9	17793.4	17713.8	14522.8	13201.7	10022.6	-1.55427	*	-2.04726	*	20518.9	18181.1	15324.1	12903.6	-1.59018	*
CHR14_JGVV60_47_T01	VIT_14s0060g02160	ATP-dependent Clp protease proteolytic subunit (ClpR1) (nClpP5)	6737.21	5174.55	5074.03	5204.52	4178.42	3289.53	-1.61238	*	-2.04808	*	6737.21	5144.88	5798.24	4054.4	-1.6617	*
CHR6_JGVV9_143_T01	VIT_06s0009g02140	molybdopterin biosynthesis MoaE CNX6	850.764	717.151	472.827	533.296	465.273	414.924	-1.82853	*	-2.05041	*	850.764	690.593	650.212	445.353	-1.91032	*
CHR9_JGVV2_392_T01	VIT_09s0002g04300	Hydroxyphenylpyruvate reductase (HPPR)	12507.2	12872.1	8982.49	7015.42	6667.04	6099.4	-1.87597	*	-2.05056	*	12507.2	10674.1	10935.8	6920.96	-1.80715	*
CHR12_JGVV57_107_T01	VIT_12s0057g01240	indole-3-glycerol phosphate synthase	13234.5	9818.99	8580.42	8117.92	7293.81	6452.12	-1.81448	*	-2.05119	*	13234.5	9581.57	9062.29	6720.29	-1.96934	*
CHR9_JGVV2_782_T01	VIT_09s0002g08940	MOS3/PRE/SAR3 (suppressor of AUXIN resistance3)	6973.64	5867.25	5158.93	4882.58	3981.23	3399.33	-1.75163	*	-2.05148	*	6973.64	5529.84	5823.98	4403.09	-1.58381	*
CHR1_JGVV11_525_T01	VIT_01s0011g01160	haloacid dehalogenase hydrolase	28803.4	12707.6	14819.8	13801.8	14568.9	14026.1	-1.97705	*	-2.05356	*	28803.4	13193	12685.2	12916.2	-2.23002	*
CHR8_JGVV56_14_T01	VIT_08s0056g00150	Protein kinase APK1B	3119.47	1527.25	1187.34	964.617	1018.52	1516.19	-3.06276	*	-2.05744	*	3119.47	1297.3	1107.17	1058.17	-2.948	*
CHR15_JGVV48_6_T01	VIT_15s0048g02940	unknown	909.761	613.512	293.1	332.044	265.344	440.214	-3.42861	*	-2.06663	*	909.761	543.933	396.437	248.477	-3.66134	*
CHR18_JGVV1_1049_T01	VIT_18s0001g14080	diphthine synthase (DPH5)	5370.08	3416.31	3780.68	3022.97	3123.77	2596.37	-1.7191	*	-2.0683	*	5370.08	3277.33	3420.43	3196.6	-1.67993	*
CHR8_JGVV7_823_T01	VIT_08s0007g00290	pectinacetylesterase	1580.39	1569.89	1385.09	1122.96	906.475	761.648	-1.74345	*	-2.07496	*	1580.39	1418.24	1467.15	960.994	-1.64454	*
CHRUN_JGVV392_4_T01	VIT_00s0392g00050	Protein-serine/threonine kinase	747.384	400.324	287.924	291.479	278.782	360.003	-2.68089	*	-2.07605	*	747.384	381.741	259.212	258.061	-2.89615	*
CHR13_JGVV64_114_T01	VIT_13s0064g00580	FK506-binding protein genes family (VvFKBP42)	2838.93	1758.1	1949.01	1658.6	1521.18	1367.35	-1.86628	*	-2.07622	*	2838.93	1779.62	2029.31	1364.79	-2.08013	*
CHRUN_JGVV2279_1_T01	VIT_00s2279g00010	LEM3 (ligand-effect modulator 3) family protein	4617.94	3461.73	3166.85	2610.64	2487.02	2223.3	-1.85682	*	-2.07707	*	4617.94	3164.58	3137.24	2468.97	-1.87039	*
CHR10_JGVV3_249_T01	VIT_10s0003g02750	IMP dehydrogenase/GMP reductase	1726.37	1353.54	1234.36	1297.74	1134.57	830.953	-1.52161	*	-2.07758	*	1726.37	1207.25	1328.23	954.801	-1.8081	*
CHR4_JGVV8_289_T01	VIT_04s0008g03090	unknown protein	285.127	281.444	206.996	154.653	135.099	137.234	-2.11051	*	-2.07768	*	285.127	221.61	178.953	135.772	-2.10004	*
CHR3_JGVV180_22_T01	VIT_03s0180g00080	cyclase	3378.57	4529.39	3561.18	3117.5	2357.69	1625.29	-1.433	*	-2.07875	*	3378.57	3891.95	3843.3	2493.61	-1.35489	*
CHR7_JGVV31_280_T01	VIT_07s0031g03120	RNA-binding region RNP-1 (RNA recognition motif)	2346.24	2083.1	1818.43	1732.15	1389.04	1127.95	-1.68911	*	-2.08008	*	2346.24	1878.9	2045.29	1339.75	-1.75125	*
CHR2_JGVV25_394_T01	VIT_02s0025g04350	C2 domain protein	15122.8	10382.8	8975.29	8901.2	8767.94	7260.91	-1.72478	*	-2.08276	*	15122.8	10376	11385.8	8957.41	-1.6883	*
CHRUN_JGVV357_9_T01	VIT_00s0357g00100	pollen Ole e 1 allergen and extensin	31360.4	19551.1	16897.3	15997.5	14954.4	15039.4	-2.09706	*	-2.08522	*	31360.4	20764.9	20098.3	15353.1	-2.04261	*
CHR19_JGVV14_432_T01	VIT_19s0014g04870	no hit	304.244	312.757	234.191	197.276	154.89	145.872	-1.96425	*	-2.0857	*	304.244	308.113	231.754	160.08	-1.90057	*
CHR11_JGVV16_277_T01	VIT_11s0016g03140	ERD7 (EARLY-responsive TO dehydration 7)	1564.38	1137.37	1074.95	1009.04	746.994	747.952	-2.09424	*	-2.09156	*	1564.38	1050.51	905.737	623.428	-2.50933	*
CHR8_JGVV7_81_T01	VIT_08s0007g08180	Unknown protein	1742.72	1153.74	1100.81	940.721	872.429	828.986	-1.99755	*	-2.10223	*	1742.72	1119.69	1154.89	904.212	-1.92733	*
CHR19_JGVV14_462_T01	VIT_19s0014g05200	Unknown protein	11032.8	8422.41	7588.29	6769.43	5945.1	5247.1	-1.85578	*	-2.10264	*	11032.8	8526.8	8094.35	6329.92	-1.74295	*
CHR19_JGVV14_147_T01	VIT_19s0014g01710	Sodium/calcium exchanger family protein	16963	12629.3	9844.68	9408.98	8120.72	8040.6	-2.08885	*	-2.10967	*	16963	11065.9	11921.1	9482.4	-1.78889	*
CHR19_JGVV140_9_T01	VIT_19s0140g00140	GA 20-oxidase 2	798.699	540.645	417.591	305.586	273.572	378.148	-2.91953	*	-2.11213	*	798.699	440.938	384.924	268.84	-2.97091	*
CHR18_JGVV1_170_T01	VIT_18s0001g02750	Unknown protein	8341.05	5893.9	4628.39	4588.57	4486.07	3938.76	-1.85932	*	-2.11769	*	8341.05	5600.21	5833.81	4607.89	-1.81017	*
CHR7_JGVV31_159_T01	VIT_07s0031g01780	TRNA-histidine guanylyltransferase	799.899	977.483	838.981	649.867	532.219	376.979	-1.50295	*	-2.12187	*	799.899	799.226	763.815	499.271	-1.60213	*
CHR18_JGVV1_149_T01	VIT_18s0001g02340	armadillo/beta-catenin repeat	6273.08	3844.74	3748.88	3820.02	3745.11	2953.02	-1.675	*	-2.12429	*	6273.08	3515.88	4019.64	4043.28	-1.55148	*
CHR13_RANDOM_JGVV143_42_T01	VIT_13s0019g01660	dehydration-induced protein (ERD15)	5536.21	4426.65	4254.83	3386.42	3366.78	2601.75	-1.64437	*	-2.12788	*	5536.21	4474.76	4272.93	3264.22	-1.69603	*
CHR2_JGVV12_71_T01	VIT_02s0012g02240	Unknown protein	8484.18	5375.96	4532.43	4765.51	4687.01	3985.95	-1.81015	*	-2.12852	*	8484.18	5422.47	5605.97	4847.67	-1.75016	*
CHRUN_JGVV259_7_T01	VIT_00s0259g00100	proline-rich family protein	22220.8	9063.42	9198.05	9950.43	10165.2	10436.3	-2.18596	*	-2.12918	*	22220.8	10066.7	9214.52	10330.8	-2.15092	*
CHR19_JGVV15_61_T01	VIT_19s0015g00650	sun protein fmu	2829.76	1635.82	1618.87	1561.85	1545.44	1324.88	-1.83103	*	-2.13587	*	2829.76	1520.81	1443.89	1438.09	-1.96772	*
CHR8_JGVV58_26_T01	VIT_08s0058g01230	Non-specific lipid-transfer protein	49451.4	46000.2	40866.4	34877.9	34372.1	23077.7	-1.43871	*	-2.14282	*	49451.4	45865.7	43916.8	34280	-1.44257	*
CHR2_JGVV25_67_T01	VIT_02s0025g00720	Transmembrane protein FT27/PFT27	343.015	270.858	230.348	223.709	197.338	160.055	-1.73821	*	-2.14311	*	343.015	243.328	234.122	183.83	-1.86594	*
CHR6_JGVV9_137_T01	VIT_06s0009g02210	no hit	2382.61	1692.17	1306.36	1498.79	1450.85	1110.23	-1.64221	*	-2.14604	*	2382.61	1636.97	1753.86	1368.71	-1.74077	*
CHR1_JGVV11_567_T01	VIT_01s0011g00730	Alpha-1,4-glucan phosphorylase type H	137.877	84.0447	86.4012	59.2037	46.8492	64.1893	-2.943	*	-2.14798	*	137.877	88.9424	53.5326	53.946	-2.55584	*
CHR15_JGVV48_129_T01	VIT_15s0048g01650	WD-40 repeat family protein / beige-related	7261.82	6205.65	5432.03	4798.58	4211.88	3377.31	-1.72413	*	-2.15018	*	7261.82	5777.98	5932.28	3675.51	-1.97573	*
CHR9_JGVV18_84_T01	VIT_09s0018g01270	ribulose bisphosphate carboxylase/oxygenase activase 2	1050.42	661.167	625.459	625.136	460.155	488.055	-2.28276	*	-2.15226	*	1050.42	591.357	748.727	457.764	-2.29469	*
CHR8_JGVV7_260_T01	VIT_08s0007g06280	Unknown	4635.29	3908.88	3242.75	2668.65	2331.32	2147.94	-1.98827	*	-2.15801	*	4635.29	3753.76	3673.56	2256.15	-2.05451	*
CHR4_GSVIVT00018989001_T01	VIT_04s0023g01490	ovate family protein 7 OFP7	303.213	243.163	186.539	171.955	131.773	140.329	-2.30104	*	-2.16074	*	303.213	224.736	402.181	123.951	-2.44624	*
CHR15_JGVV21_149_T01	VIT_15s0021g01130	Rho GTPase; Rho GTP binding protein	214.019	82.3767	71.7536	93.5722	99.1405	98.9746	-2.15874	*	-2.16236	*	214.019	92.6132	90.4262	89.8398	-2.38222	*
CHR7_JGVV129_74_T01	VIT_07s0129g00770	CYP81D2	1213.47	969.976	701.588	788.818	720.376	561.071	-1.6845	*	-2.16278	*	1213.47	777.977	795.318	486.203	-2.49581	*
CHR18_JGVV1_602_T01	VIT_18s0001g09290	Unknown protein	20879.1	15093.6	11829.3	11838.8	11628	9643.02	-1.7956	*	-2.16521	*	20879.1	14205.2	14861.2	11368.5	-1.83658	*
CHR4_JGVV79_42_T01	VIT_04s0079g00540	no hit	2740.58	2047.13	1608.43	1652.65	1427.37	1265.56	-1.92002	*	-2.16551	*	2740.58	1808.98	2062.05	1291.74	-2.12162	*
CHR18_GSVIVT00034800001_T01	VIT_18s0075g00410	sucrose-phosphate synthase - like protein	411.805	387.562	286.82	260.448	217.524	190.148	-1.89315	*	-2.1657	*	411.805	404.304	304.614	230.991	-1.78277	*
CHR5_JGVV77_158_T01	VIT_05s0077g01880	DAG protein	6446.32	4490.47	4563.51	3847.4	3509.25	2975.72	-1.83695	*	-2.16631	*	6446.32	4471.71	4691.6	3425.42	-1.88191	*
CHR12_JGVV28_217_T01	VIT_12s0028g01750	Cell wall hydrolase	3837.93	3190.7	2587.81	2633.93	2121.57	1770.73	-1.809	*	-2.16743	*	3837.93	3036.56	3318.44	2191.04	-1.75165	*
CHR4_JGVV23_167_T01	VIT_04s0023g02120	GTP-binding protein era	810.48	579.586	589.078	470.088	406.708	373.284	-1.99278	*	-2.17121	*	810.48	513.819	562.463	383.312	-2.11441	*
CHR2_JGVV12_168_T01	VIT_02s0012g01050	ABC protein 6 non-intrinsic	4695.09	3403.12	2929.82	2619.23	2470.66	2161.55	-1.90034	*	-2.1721	*	4695.09	2930.7	3378.9	2582.75	-1.81786	*
CHR5_JGVV49_20_T01	VIT_05s0049g00210	Lesion inducing protein	25618	17676.2	15679.8	14154.9	13968.8	11678.4	-1.83394	*	-2.19362	*	25618	16819.1	17219	13656.4	-1.87589	*
CHR2_JGVV12_158_T01	VIT_02s0012g01170	pyruvate kinase	10701.5	9966.36	8934.4	7773.65	6557.04	4877.25	-1.63206	*	-2.19416	*	10701.5	9636.25	9004.98	7349.23	-1.45614	*
CHR13_JGVV19_265_T01	VIT_13s0019g02520	subtilisin protease C1	372.509	244.801	191.909	169.753	115.404	169.62	-3.22786	*	-2.19614	*	372.509	250.144	287.26	97.185	-3.83299	*
CHR14_JGVV36_92_T01	VIT_14s0036g00370	serine/threonine-protein phosphatase PP1	5101.99	4920.83	3883.1	3333.34	2761.35	2322.89	-1.84764	*	-2.1964	*	5101.99	4075.73	4272.46	3025.23	-1.68648	*
CHR14_JGVV66_127_T01	VIT_14s0066g01400	MLK/Raf-related protein kinase 1	2616.67	2327.78	1740.07	1541.23	1358.32	1191.06	-1.9264	*	-2.19692	*	2616.67	1964.52	2130.48	1540.01	-1.69912	*
CHRUN_JGVV188_14_T01	VIT_00s0188g00180	Pleckstrin homology (PH) domain-containing	1740.07	1256.62	1044.7	754.852	632.577	791.365	-2.75077	*	-2.19882	*	1740.07	1176.41	761.045	857.434	-2.0294	*
CHR18_JGVV1_1084_T01	VIT_18s0001g14460	Unknown protein	1720.18	1049.05	1128.67	1003.87	860.128	780.832	-1.99992	*	-2.20302	*	1720.18	1111.65	1197.44	944.075	-1.82209	*
CHR11_JGVV16_486_T01	VIT_11s0016g05420	SOS2 (salt overly sensitive 2)	3343.59	3253.54	2454.16	2000.6	1728.47	1514.12	-1.93442	*	-2.20827	*	3343.59	2802.01	2745.38	1630.71	-2.05039	*
CHR16_JGVV50_16_T01	VIT_16s0050g02630	FtsH protease that is localized to the chloroplast	5473.37	4567.96	4142.7	3843.77	3365.52	2475.82	-1.62631	*	-2.21073	*	5473.37	4221.55	4604.22	2928.85	-1.86878	*
CHR11_JGVV16_259_T01	VIT_11s0016g02960	glucan endo-1,3-beta-glucosidase 4 precursor	1447.87	1330.51	1119.03	873.067	750.385	654.854	-1.9295	*	-2.21098	*	1447.87	1308.27	1282.19	674.993	-2.14501	*
CHR11_JGVV16_180_T01	VIT_11s0016g02120	Density-regulated protein DRP1	6530.16	4601.07	3966.16	3306.96	3087.46	2951.59	-2.11506	*	-2.21242	*	6530.16	4347.9	4370.28	3340.93	-1.95459	*
CHR13_JGVV67_235_T01	VIT_13s0067g00160	NADPH2:quinone reductase	19064.2	17167	15971.7	11873.7	11307.3	8600.02	-1.68601	*	-2.21676	*	19064.2	16325.4	13365.7	11608.6	-1.64225	*
CHR1_JGVV10_210_T01	VIT_01s0010g02820	OTU cysteine protease	641.542	577.971	415.777	446.408	365.77	289.354	-1.75395	*	-2.21715	*	641.542	435.014	590.088	341.939	-1.87619	*
CHR19_JGVV15_203_T01	VIT_19s0015g02540	CYP72A59	4499.43	3659.53	3037.59	2702.48	2392.36	2027.09	-1.88075	*	-2.21965	*	4499.43	3449.98	3102.95	2405.6	-1.8704	*
CHR7_JGVV5_460_T01	VIT_07s0005g04950	Unknown protein	8149.03	8521.45	6880.29	5873.26	4480.39	3656.56	-1.81882	*	-2.22861	*	8149.03	8318.84	7226.14	4095.56	-1.98972	*
CHR2_JGVV25_77_T01	VIT_02s0025g00820	cation/hydrogen exchanger (CHX18)	7160.88	9638.53	7464.86	5829.62	4854.16	3209.48	-1.4752	*	-2.23117	*	7160.88	8501.65	8239.19	4844.46	-1.47816	*
CHR14_GSVIVT00030724001_T01	VIT_14s0006g00580	Zinc finger (DHHC type)	2775.42	1923.25	1712.47	1235.6	1261.47	1243.55	-2.20016	*	-2.23185	*	2775.42	1594.49	1283.06	1250.76	-2.21899	*
CHR7_JGVV104_115_T01	VIT_07s0104g00600	elongation factor Tu	9068.35	6646.33	6676.22	5390.57	5126.76	4058.19	-1.76883	*	-2.23458	*	9068.35	5660.71	5647.95	5656.06	-1.6033	*
CHR2_JGVV25_433_T01	VIT_02s0025g04760	Splicing factor YT521-B	4248.12	3361.53	3095.4	2855.34	2340.78	1896.43	-1.81483	*	-2.24006	*	4248.12	2953.94	3086.98	2551.59	-1.66489	*
CHR9_JGVV54_76_T01	VIT_09s0054g00970	Unknown protein	3455.63	2894.19	2666.93	2437.47	2027.02	1542.1	-1.70478	*	-2.24086	*	3455.63	2641.07	2947.38	1891.14	-1.82727	*
CHR6_JGVV4_189_T01	VIT_06s0004g06500	villin	1515.26	1759.26	1397.51	1304.23	914.931	676.064	-1.65615	*	-2.2413	*	1515.26	1578.43	1780.32	833.301	-1.81839	*
CHR7_JGVV130_26_T01	VIT_07s0130g00260	SET domain-containing protein	2362.98	1787.82	1724.58	1195.23	1102.8	1053.64	-2.1427	*	-2.24269	*	2362.98	1574.51	1319.54	1311.21	-1.80213	*
CHR10_JGVV42_72_T01	VIT_10s0042g00950	Succinyl-CoA ligase alpha 1 subunit	3645.56	2372.64	2091.84	2146.55	1951.24	1624.61	-1.86834	*	-2.24397	*	3645.56	2367.95	2235.17	1757.15	-2.07471	*
CHR2_JGVV25_227_T01	VIT_02s0025g02470	Unknown protein	12215.9	11747.2	10551.5	7053.85	6967.99	5438.16	-1.75314	*	-2.24633	*	12215.9	10315.5	9115.92	6884.6	-1.77438	*
CHR10_JGVV71_18_T01	VIT_10s0071g01010	Unknown protein	6705.04	6384.62	5795.69	4952.12	4307.48	2980.51	-1.5566	*	-2.24962	*	6705.04	5369.27	5523.68	4259.16	-1.57426	*
CHR9_JGVV2_75_T01	VIT_09s0002g00920	Lung seven transmembrane receptor	6646.76	3660.19	3556.33	3042.59	3029.18	2954.12	-2.19424	*	-2.25	*	6646.76	3315.9	3553.34	3437.04	-1.93386	*
CHR7_JGVV104_124_T01	VIT_07s0104g00510	mRNA-binding protein precursor	1681.57	572.933	496.381	551.633	574.344	745.64	-2.92781	*	-2.2552	*	1681.57	498.065	689.711	561.255	-2.99609	*
CHR1_JGVV11_182_T01	VIT_01s0011g04800	quinolinate phosphoribosyl transferase	5119	5603.21	4548.47	3637.52	3267.03	2266.38	-1.56686	*	-2.25867	*	5119	4786.06	5031.6	3015.62	-1.6975	*
CHR3_JGVV17_105_T01	VIT_03s0017g01730	ABC protein 6 non-intrinsic	1104.72	839.905	698.885	596.24	522.115	488.097	-2.11587	*	-2.26333	*	1104.72	744.285	782.764	544.4	-2.02925	*
CHR4_JGVV8_108_T01	VIT_04s0008g01190	UDP-sulfoquinovose synthase SQD1	6093.98	4008.05	3716.89	3745.59	3571	2692.39	-1.70652	*	-2.26341	*	6093.98	3769.43	3976.71	3586.39	-1.6992	*
CHR9_GSVIVT00016031001_T01	VIT_09s0018g01020	Zinc finger and C2 domain protein	2315.82	2328.34	1540.17	1163.56	1015.08	1023.12	-2.28142	*	-2.26349	*	2315.82	2125.16	1636.99	960.603	-2.4108	*
CHR13_JGVV67_230_T01	VIT_13s0067g00230	Extosin ECTOPICALLY PARTING CELLS	4894.99	3076.86	3116.85	2868.66	2815.6	2160.2	-1.73853	*	-2.26598	*	4894.99	2885.8	3241.04	2761.7	-1.77246	*
CHR13_JGVV64_95_T01	VIT_13s0064g00810	(5,6) (5`,6`) (9,10) (9`,10`) cleavage dioxygenase (CCD1) (VvCCD1.1)	8289.47	5124.99	5328.72	5351.76	4651.17	3656.3	-1.78223	*	-2.26717	*	8289.47	5703.95	6331.46	4958.31	-1.67183	*
CHR13_JGVV67_233_T01	VIT_13s0067g00180	hydroxyacylglutathione hydrolase	20211.6	19041	16118.5	12585.5	11871	8890.64	-1.7026	*	-2.27335	*	20211.6	16670.1	15465.9	11682.8	-1.73003	*
CHR19_JGVV90_121_T01	VIT_19s0090g01320	cell division protein FtsZ	6810.35	5794	4939.01	4700.87	4175.44	2994.15	-1.63105	*	-2.27456	*	6810.35	4981.4	5504.48	4525.61	-1.50485	*
CHR7_JGVV31_39_T01	VIT_07s0031g00450	Basic helix-loop-helix protein SPATULA	1418.84	945.48	817.837	655.465	559.006	623.509	-2.53815	*	-2.27558	*	1418.84	889.887	860.842	634.451	-2.23633	*
CHR10_JGVV3_243_T01	VIT_10s0003g02690	NLI interacting factor (NIF)	4742.13	2867.45	2946.28	2672.54	2616.67	2080.07	-1.81228	*	-2.27979	*	4742.13	2943.15	2972.05	3208.71	-1.47789	*
CHR18_JGVV164_15_T01	VIT_18s0164g00180	glycosyl hydrolase family 17 protein	1764.98	1610.14	1314.16	930.1	781.404	771.982	-2.25873	*	-2.28629	*	1764.98	1591.49	1447.44	759.504	-2.32386	*
CHR6_JGVV61_92_T01	VIT_06s0061g00640	salutaridine reductase	145.307	58.948	57.7544	64.2745	69.2631	63.4756	-2.09789	*	-2.28917	*	145.307	58.3985	80.8268	77.0391	-1.88614	*
CHR6_JGVV4_364_T01	VIT_06s0004g04540	Zinc finger (DHHC type) family	2312.91	1956.82	1818.81	1564.82	1309.99	1009.95	-1.7656	*	-2.29011	*	2312.91	1734.71	1731.55	1417.06	-1.63219	*
CHR8_JGVV7_803_T01	VIT_08s0007g00510	Scarecrow-like transcription factor 9 (SCL9)	10578.1	8946.94	8633.79	7193.53	6490.78	4617.63	-1.62971	*	-2.29081	*	10578.1	9056.03	9300.71	6562.83	-1.61182	*
CHR18_JGVV164_10_T01	VIT_18s0164g00110	laccase	151.214	89.1967	56.6193	51.0247	49.9344	65.9891	-3.02825	*	-2.2915	*	151.214	79.3094	70.3962	45.2149	-3.34435	*
CHR4_JGVV8_511_T01	VIT_04s0008g05480	BRI1-KD interacting protein 118	14428.4	12348.9	11604.3	10513.6	8952.48	6283.72	-1.61167	*	-2.29616	*	14428.4	12148.1	13293.5	8269.07	-1.74487	*
CHR19_JGVV90_59_T01	VIT_19s0090g00670	MutS homolog 5 MSH5	128.949	63.5341	53.9008	68.2871	64.556	56.0591	-1.99747	*	-2.30023	*	128.949	56.3154	82.1766	68.1713	-1.89154	*
CHR9_JGVV70_42_T01	VIT_09s0070g00500	ubiquitin-specific protease 3 (UBP3)	1382.97	661.396	623.161	564.941	494.785	600.955	-2.79509	*	-2.30128	*	1382.97	668.923	729.827	562.459	-2.45879	*
CHR9_JGVV18_74_T01	VIT_09s0018g01120	Zinc finger and C2 domain protein	3900.55	3993.14	2709.71	2032.19	1876.5	1694.66	-2.07863	*	-2.30167	*	3900.55	3575.78	3182.18	1634.97	-2.3857	*
CHR14_JGVV68_136_T01	VIT_14s0068g01430	beta-ketoacyl-CoA synthase	4160.85	4435.52	3791.28	2666.93	2217.26	1807.38	-1.87658	*	-2.30215	*	4160.85	3740.19	3636.12	2197.05	-1.89384	*
CHR7_JGVV104_135_T01	VIT_07s0104g00400	exonuclease C2H2	1590.72	1334.71	1069.04	975.502	849.693	690.931	-1.8721	*	-2.30228	*	1590.72	1154.33	1290	848.536	-1.87466	*
CHR14_JGVV66_188_T01	VIT_14s0066g02040	chaperone BCS1 mitochondrial	398.159	346.775	329.449	217.864	202.37	172.937	-1.96747	*	-2.30233	*	398.159	306.722	383.004	205.852	-1.93419	*
CHR18_JGVV75_6_T01	VIT_18s0075g00080	Anaphase-promoting complex component APC1	1453.03	1317.62	1223.32	1009.35	815.034	630.992	-1.78279	*	-2.30277	*	1453.03	1422.52	1145.31	803.958	-1.80735	*
CHR8_JGVV7_750_T01	VIT_08s0007g01050	aldo-keto reductase	329.919	215.889	137.8	126.772	133.076	143.19	-2.47918	*	-2.30407	*	329.919	172.915	175.274	122.895	-2.68456	*
CHR6_JGVV9_258_T01	VIT_06s0009g00660	CRR2 (chlororespiratory reduction 2)	419.059	427.95	301.491	296.18	242.799	181.541	-1.72595	*	-2.30834	*	419.059	396.197	333.7	205.407	-2.04014	*
CHR2_JGVV154_9_T01	VIT_02s0154g00100	Transaldolase ToTAL2	9589	9781.2	7529.27	7358.08	5758.99	4152.84	-1.66505	*	-2.30902	*	9589	8455.25	8233.8	5390.14	-1.77899	*
CHRUN_JGVV253_10_T01	VIT_00s0253g00100	Methyl jasmonate esterase	113.365	78.7252	65.6841	51.062	47.4084	49.0221	-2.39125	*	-2.31253	*	113.365	92.1275	67.7624	49.7436	-2.27899	*
CHR13_JGVV19_264_T01	VIT_13s0019g02530	subtilisin protease C1	292.795	191.506	150.611	117.562	102.042	126.514	-2.86936	*	-2.31434	*	292.795	197.412	178.672	81.5704	-3.58948	*
CHR19_JGVV90_163_T01	VIT_19s0090g01770	Transcription termination factor mitochondrial mTERF	693.867	802.284	626.633	480.075	447.374	299.793	-1.55098	*	-2.31449	*	693.867	688.437	713.188	461.418	-1.50377	*
CHR18_RANDOM_JGVV82_101_T01	VIT_18s0001g05930	pentatricopeptide (PPR) repeat-containing protein	483.331	309.493	310.342	265.911	237.861	208.497	-2.03199	*	-2.31817	*	483.331	342.611	401	259.475	-1.86273	*
CHR14_JGVV30_28_T01	VIT_14s0030g02030	Ureidoglycine aminohydrolase	1196.97	952.072	685.994	670.595	647.514	516.341	-1.84857	*	-2.31818	*	1196.97	831.922	858.38	633.509	-1.88943	*
CHR8_JGVV217_11_T01	VIT_08s0217g00110	basic helix-loop-helix aprataxin	2278.42	2233.93	1775.35	1285.21	1077.28	982.179	-2.11498	*	-2.31976	*	2278.42	1921.67	1979.86	1039.74	-2.19133	*
CHR16_JGVV100_88_T01	VIT_16s0100g00390	AP2 domain-containing transcription factor TINY	1377.42	721.585	460.705	702.521	582.595	592.317	-2.36428	*	-2.32547	*	1377.42	695.652	858.745	687.947	-2.00222	*
CHR3_JGVV38_257_T01	VIT_03s0038g02090	Phospholipase C.	5657.4	5441.68	4444.76	3588.13	3744.27	2415.15	-1.51095	*	-2.34246	*	5657.4	4476.9	4496.93	3431.46	-1.64869	*
CHR13_JGVV67_93_T01	VIT_13s0067g02450	uroporphyrinogen decarboxylase	2934.32	2354.18	1807.35	1356.98	1186.98	1252.31	-2.4721	*	-2.34312	*	2934.32	2044.23	2078.17	1108.14	-2.64796	*
CHR7_JGVV104_95_T01	VIT_07s0104g00800	Indole-3-acetic acid-amido synthetase GH3.6	7378.32	4703.92	4106.13	3436.14	3490.47	3148.36	-2.11385	*	-2.34355	*	7378.32	4328.72	4334.61	3257.7	-2.26488	*
CHR18_JGVV1_764_T01	VIT_18s0001g11000	no hit	4338.8	4914.42	3257.14	2002.21	1763	1850.88	-2.46103	*	-2.34418	*	4338.8	3897.87	2424.22	1881.75	-2.30572	*
CHR13_JGVV47_23_T01	VIT_13s0047g00990	Cinnamyl alcohol dehydrogenase	1564.09	1128.89	938.966	809.305	707.03	667.181	-2.2122	*	-2.34433	*	1564.09	1015.44	906.432	664.253	-2.35466	*
CHRUN_JGVV338_2_T01	VIT_00s0338g00020	Unknown protein	3176.4	3486.5	2579.32	2335.4	1761.24	1354.15	-1.8035	*	-2.34567	*	3176.4	3151.7	3114.85	1437.35	-2.2099	*
CHR13_JGVV19_295_T01	VIT_13s0019g02210	sterol 4-alpha-methyl-oxidase 1 (SMO1)	5815.41	3717.22	3154.76	2850.13	2985.68	2477.26	-1.94777	*	-2.34751	*	5815.41	3284.81	3110.19	2556.2	-2.27502	*
CHR13_JGVV64_10_T01	VIT_13s0064g01780	disease resistance protein (NBS-LRR class)	269.257	207.638	169.767	154.343	128.026	114.322	-2.10314	*	-2.35525	*	269.257	207.238	132.941	140.645	-1.91445	*
CHR18_JGVV1_33_T01	VIT_18s0001g00490	maoC-like dehydratase domain-containing protein	11198.7	10030.9	8365.79	7874.02	6633.15	4754.23	-1.68829	*	-2.35552	*	11198.7	9244.25	9582.58	6174.76	-1.81363	*
CHR13_JGVV106_5_T01	VIT_13s0106g00060	ankyrin repeat	123.427	52.2143	57.3875	43.778	41.1443	52.283	-2.99985	*	-2.36074	*	123.427	53.9054	55.0514	48.3975	-2.55027	*
CHR5_JGVV20_62_T01	VIT_05s0020g00690	PPR2	3262.55	2690.83	2392.57	1758.41	1492.68	1381.93	-2.1857	*	-2.36086	*	3262.55	2407.26	2193.54	1493.55	-2.18442	*
CHR13_JGVV67_195_T01	VIT_13s0067g00860	early flowering 4	8357.09	2594.13	3276.7	3089.75	3430.82	3536.81	-2.43589	*	-2.36289	*	8357.09	2695.95	2700.41	3755.72	-2.22516	*
CHR18_JGVV1_906_T01	VIT_18s0001g12560	Sugar transporter ERD6-like 6	9469.16	10111.7	7759.88	6583.97	5139.54	3998.96	-1.84241	*	-2.36791	*	9469.16	9043.05	8897.64	5147.24	-1.83966	*
CHR3_JGVV63_168_T01	VIT_03s0063g01800	clast3	9520.2	7203.58	6222.63	5009.05	4687.44	4013	-2.031	*	-2.37234	*	9520.2	6232.48	6278.71	4439.18	-2.14459	*
CHR18_JGVV1_505_T01	VIT_18s0001g08250	tubulin alpha-3 chain	18219.8	10492	9045.24	7766.42	7837.27	7673.07	-2.32476	*	-2.37451	*	18219.8	9484.19	8081.27	9188.83	-1.98282	*
CHR11_JGVV16_160_T01	VIT_11s0016g01910	THO complex subunit 6	7096.3	4822.85	4511.19	4238.49	3785.21	2982.45	-1.87475	*	-2.37935	*	7096.3	4152.32	4458.87	3802.92	-1.86601	*
CHR7_JGVV31_103_T01	VIT_07s0031g01170	aspartyl protease	5734.14	2031.96	2483.12	2447.23	2847.7	2408.43	-2.0136	*	-2.38086	*	5734.14	2172.1	2427.22	2712.78	-2.11375	*
CHR17_JGVV0_41_T01	VIT_17s0000g10010	callose synthase catalytic subunit	13280.9	11195.2	9694.85	8593.04	7101.92	5574.34	-1.87005	*	-2.38251	*	13280.9	10767	10017.9	7035.02	-1.88783	*
CHR13_JGVV64_134_T01	VIT_13s0064g00290	Cinnamyl alcohol dehydrogenase	2489.87	1853.82	1556.82	1259.15	1089.21	1041.74	-2.28595	*	-2.39011	*	2489.87	1719.73	1477.06	1031.13	-2.41471	*
CHR16_JGVV13_126_T01	VIT_16s0013g01950	hexose transporter [Vitis vinifera]	594.084	502.7	261.533	203.04	218.376	248.497	-2.72046	*	-2.39071	*	594.084	326.494	346.77	195.134	-3.04449	*
CHRUN_JGVV179_27_T01	VIT_00s0179g00300	MPBQ/MSBQ methyltransferase 2	11431.8	8096.68	7691.3	6067.39	5696.52	4776.74	-2.0068	*	-2.39322	*	11431.8	7646.07	7085.53	5577.21	-2.04973	*
CHR9_GSVIVT00029440001_T01	VIT_09s0054g01790	no hit	488.363	315.042	224.669	186.814	156.176	203.647	-3.12701	*	-2.39808	*	488.363	289.163	298.95	149.072	-3.27601	*
CHR12_JGVV28_29_T01	VIT_12s0028g03750	zinc finger (C3HC4-type RING finger)	3300.5	3691.04	3004.84	2453.46	1973.12	1375.04	-1.67273	*	-2.4003	*	3300.5	3217.16	3368.87	1676.56	-1.96862	*
CHR8_JGVV7_532_T01	VIT_08s0007g03390	cell division protein ftsZ	7399.16	5634.3	5209.9	4508.28	4432.97	3080.89	-1.66912	*	-2.40163	*	7399.16	5283.72	5409.02	4641.86	-1.59401	*
CHR19_JGVV177_32_T01	VIT_19s0177g00340	Unknown protein	450.575	292.998	211.902	206.821	184.056	187.416	-2.44803	*	-2.40414	*	450.575	255.337	206.531	169.007	-2.66601	*
CHR8_JGVV7_527_T01	VIT_08s0007g03440	hydrolase, alpha/beta fold	20124.7	18537	15685.7	11893.5	10880.4	8338.04	-1.84962	*	-2.4136	*	20124.7	15636.6	15108.3	10578.2	-1.90246	*
CHR17_JGVV0_706_T01	VIT_17s0000g02470	thaumatin	313.739	142.068	110.059	105.948	107.829	129.8	-2.90959	*	-2.4171	*	313.739	101.28	127.52	131.712	-2.38201	*
CHR5_JGVV77_169_T01	VIT_05s0077g01990	epoxide hydrolase 2	6202.52	5771.34	4685.85	4145.31	3114.92	2562.69	-1.99123	*	-2.42031	*	6202.52	5233.32	5840.83	2794.98	-2.21916	*
CHR9_JGVV2_604_T01	VIT_09s0002g06760	Phospholipase D alpha 1 precursor (PLD 1) (Choline phosphatase 1)	26665.9	21814.6	18078.2	15250.5	12865.7	11017.4	-2.07263	*	-2.42035	*	26665.9	20683.8	18967.4	13549.9	-1.96798	*
CHR9_JGVV2_304_T01	VIT_09s0002g03360	calmodulin binding protein	1498.27	1061.21	843.415	590.062	586.769	619.024	-2.55342	*	-2.42037	*	1498.27	860.078	1146.86	643.602	-2.32794	*
CHR7_JGVV104_117_T01	VIT_07s0104g00580	DNA-directed RNA polymerase III subunit C25	3708.45	2870.7	2308.38	2260.11	1751	1531.88	-2.1179	*	-2.42085	*	3708.45	2850.2	2477.78	1796.92	-2.06378	*
CHR6_JGVV9_126_T01	VIT_06s0009g02320	4-diphosphocytidyl-2-C-methyl-D-erythritol kinase, chloroplast precursor	5795.22	6470.43	5268.57	4429.85	3683.37	2393.46	-1.57335	*	-2.42127	*	5795.22	5324.46	5139.75	3536.26	-1.6388	*
CHR11_JGVV37_86_T01	VIT_11s0037g00960	NIK1 (NSP- interacting kinase 1)	288.707	213.519	167.422	127.013	93.9855	119.154	-3.07183	*	-2.42298	*	288.707	188.741	118.334	94.5277	-3.05421	*
CHR10_JGVV3_317_T01	VIT_10s0003g03510	HSP20 chaperone	12624.8	8385.51	8241.24	7371.98	6744.28	5207.43	-1.87193	*	-2.42438	*	12624.8	8312.3	8278.85	6583.72	-1.91757	*
CHR14_JGVV108_132_T01	VIT_14s0108g01430	zinc finger (C3HC4-type RING finger)	4415.84	5624.66	4360.92	3949.26	3005.89	1817.91	-1.46906	*	-2.42908	*	4415.84	4890.76	4988.69	3036.72	-1.45415	*
CHR4_JGVV8_540_T01	VIT_04s0008g05780	transcription initiation factor TFIID subunit 5	7117.89	5084.3	4749.45	4423.03	3885.87	2928.9	-1.83174	*	-2.43023	*	7117.89	5148.45	5416.4	3616.34	-1.96826	*
CHR11_JGVV16_56_T01	VIT_11s0016g00760	ubiquinone biosynthesis protein COQ9	6266.42	5417.92	3633.67	2829.94	2495.23	2574.45	-2.51136	*	-2.43408	*	6266.42	4089.28	3798.55	2434.04	-2.57449	*
CHR5_JGVV62_69_T01	VIT_05s0062g00890	Alpha-glucan water dikinase isoform 3, Chloroplast	18253.8	14129.3	13056.2	10787.3	9902.06	7499.21	-1.84343	*	-2.43409	*	18253.8	13254.5	13885.7	9300.3	-1.96271	*
CHR2_JGVV154_5_T01	VIT_02s0154g00060	Thylakoid lumenal protein	858.767	481.352	372.238	398.815	398.187	352.517	-2.15669	*	-2.4361	*	858.767	431.722	488.22	340.737	-2.52032	*
CHR18_GSVIVT00026018001_T01	VIT_18s0041g01190	no hit	87.3645	44.7727	49.0269	41.5557	43.6458	35.8527	-2.00167	*	-2.43676	*	87.3645	47.707	53.2523	39.8506	-2.1923	*
CHR4_JGVV23_178_T01	VIT_04s0023g02000	integral membrane protein-like	778.234	592.703	459.607	389.702	339.15	319.067	-2.29466	*	-2.43909	*	778.234	542.354	481.801	318.833	-2.44088	*
CHR6_JGVV80_2_T01	VIT_06s0080g01260	Receptor-like kinase	919.913	721.276	588.943	515.008	507.901	376.554	-1.8112	*	-2.44297	*	919.913	594.516	644.872	501.925	-1.83277	*
CHR8_JGVV32_13_T01	VIT_08s0032g00150	F-box family protein	1251.43	507.397	416.53	442.874	435.389	508.536	-2.87429	*	-2.46085	*	1251.43	496.412	464.841	428.093	-2.92327	*
CHR11_JGVV118_62_T01	VIT_11s0118g00700	protein phosphatase 2C DBP	1332.3	730.948	712.127	712.2	747.872	541.391	-1.78145	*	-2.46088	*	1332.3	776.935	993.319	750.045	-1.77629	*
CHR17_JGVV0_102_T01	VIT_17s0000g09230	Leucine-rich repeat family protein	11367.2	9303.72	8075.48	6279.69	5278.59	4618.17	-2.15345	*	-2.4614	*	11367.2	8896.69	7842.07	6102.98	-1.86256	*
CHR14_JGVV108_140_T01	VIT_14s0108g01510	Membrane-anchored ubiquitin-fold protein 2	1284.57	781.127	666.701	672.802	644.536	521.807	-1.99301	*	-2.46177	*	1284.57	864.298	850.372	573.472	-2.23998	*
CHRUN_JGVV2125_1_T01	VIT_00s2125g00010	C-4 sterol methyl oxidase	5388.22	2247.73	2106.77	2123.57	2504.25	2185.99	-2.15163	*	-2.46489	*	5388.22	1957.59	2120.26	2364.87	-2.27844	*
CHR4_JGVV8_574_T01	VIT_04s0008g06170	Unknown protein	4609.86	4084.8	3323.97	3039.68	2479.64	1869.6	-1.85908	*	-2.4657	*	4609.86	3875.72	3718.65	2473.5	-1.8637	*
CHRUN_JGVV670_2_T01	VIT_00s0670g00020	GCN5 N-acetyltransferase (GNAT)	19804.4	14157.8	12700.2	9756.35	8856.52	8024.57	-2.23613	*	-2.46797	*	19804.4	13924.5	12668.4	9336.73	-2.12112	*
CHR2_JGVV25_130_T01	VIT_02s0025g01400	leucine-rich repeat family protein stress	10536.4	9660.14	8026.3	6701.76	5432.34	4268.99	-1.93957	*	-2.46812	*	10536.4	8238.95	7986.18	5691.27	-1.85132	*
CHR18_JGVV1_485_T01	VIT_18s0001g08020	Unknown protein	3853.77	3426.28	3166.24	2360.33	2169.84	1557.72	-1.77606	*	-2.47398	*	3853.77	3084.74	3042.23	2225.33	-1.73177	*
CHR8_JGVV7_250_T01	VIT_08s0007g06390	enoyl-[acyl-carrier-protein] reductase [NADH], chloroplast precursor	4566.24	4577.62	3935.48	3153.98	2708.54	1845.53	-1.68587	*	-2.47422	*	4566.24	4290.22	3978.78	2415.94	-1.89005	*
CHR7_JGVV5_452_T01	VIT_07s0005g04860	Glutaredoxin protein	844.77	606.354	572.733	524.893	401.629	340.854	-2.10336	*	-2.47839	*	844.77	604.782	680.368	389.355	-2.16966	*
CHR19_JGVV90_133_T01	VIT_19s0090g01440	Fimbrin 2	4234.43	3224.62	2808.05	2450.82	2130.79	1706.04	-1.98726	*	-2.48202	*	4234.43	3081.43	3418.71	2200.62	-1.9242	*
CHR10_JGVV3_117_T01	VIT_10s0003g01280	Ribulose bisphosphate carboxylase, large chain	1294.19	997.861	935.652	964.321	739.722	520.66	-1.74957	*	-2.48568	*	1294.19	908.387	1117.46	680.686	-1.90131	*
CHR8_JGVV7_244_T01	VIT_08s0007g06450	omega-6 fatty acid desaturase, endoplasmic reticulum (FAD2)	25701.2	14793.9	13035.8	10403	10298.7	10332.8	-2.49558	*	-2.48733	*	25701.2	15025.8	14619.9	10707.2	-2.40036	*
CHR9_JGVV2_530_T01	VIT_09s0002g05870	RPS5 (resistant to p. syringae 5)	562.145	265.155	230.044	213.721	186.076	225.824	-3.02104	*	-2.4893	*	562.145	261.628	250.427	201.153	-2.79462	*
CHR4_JGVV8_55_T01	VIT_04s0008g00650	3'-5' exonuclease domain-containing protein	11603.1	7949.32	6234.27	5556.92	4896.98	4656.83	-2.36944	*	-2.49163	*	11603.1	7827.24	7758.56	5412	-2.14396	*
CHR16_JGVV50_46_T01	VIT_16s0050g02320	Regulator of nonsense transcripts 1	494.493	127.044	167.346	160.012	176.347	198.442	-2.80409	*	-2.49188	*	494.493	133.191	166.193	184.952	-2.67363	*
CHR3_JGVV63_11_T01	VIT_03s0063g00120	wax synthase	9933.75	6149.71	6393.8	5228.23	5249.61	3983.81	-1.89228	*	-2.49353	*	9933.75	6088.98	6295.79	5256.27	-1.88989	*
CHR15_JGVV45_13_T01	VIT_15s0045g00190	NADP dependent malic enzyme	2245.23	1917.94	1325.18	896.036	733.486	899.919	-3.06104	*	-2.49493	*	2245.23	1624.72	1098.7	909.458	-2.46876	*
CHR6_JGVV61_94_T01	VIT_06s0061g00620	short-chain dehydrogenase carbonyl reductase 3	323.863	146.277	154.39	141.825	149.713	129.738	-2.16322	*	-2.49629	*	323.863	153.033	178.206	123.097	-2.63095	*
CHRUN_JGVV199_16_T01	VIT_00s0199g00160	Heat shock protein binding	2123.46	925.804	878.245	845.055	942.886	850.247	-2.25208	*	-2.49746	*	2123.46	823.248	781.969	925.965	-2.29324	*
CHR14_JGVV68_201_T01	VIT_14s0068g02110	Sulfite oxidase	10394.3	8560.9	7158.44	5679.89	4950.38	4160.44	-2.09969	*	-2.49835	*	10394.3	7406.73	7409.77	5301.14	-1.96076	*
CHR7_JGVV130_22_T01	VIT_07s0130g00220	peroxidase ATP32, class III	200.2	85.4335	72.8055	77.4208	77.7201	80.0283	-2.57591	*	-2.50162	*	200.2	63.7289	87.3544	69.603	-2.87632	*
CHR7_JGVV104_106_T01	VIT_07s0104g00690	GPI transamidase component Gpi16 subunit	6086.62	5215.1	5084.3	3917.62	3475.15	2430.06	-1.75147	*	-2.50472	*	6086.62	5517.86	5165.2	3580.95	-1.69972	*
CHR4_JGVV8_95_T01	VIT_04s0008g01060	Substrate carrier, Mitochondrial	9041.79	7734.96	5586.92	5197.89	4509.36	3609.12	-2.00511	*	-2.50526	*	9041.79	6436.71	6970.54	4372.89	-2.06769	*
CHR7_JGVV104_110_T01	VIT_07s0104g00650	no hit	170.371	76.8184	63.5942	67.222	64.6445	67.7338	-2.6355	*	-2.5153	*	170.371	73.5475	64.0436	60.6988	-2.80682	*
CHR12_PDVV34_73_T01	VIT_12s0034g01550	pentatricopeptide (PPR) repeat	277.597	125.519	133.83	100.065	78.969	110.263	-3.51526	*	-2.5176	*	277.597	133.933	148.226	120.32	-2.30715	*
CHR16_JGVV50_86_T01	VIT_16s0050g01840	nucleoside triphosphatase	2037.81	1040.84	1493.18	1116.3	990.995	809.323	-2.05633	*	-2.51792	*	2037.81	1332.43	1004.75	1074.2	-1.89705	*
CHR8_JGVV7_696_T01	VIT_08s0007g01640	Fructokinase	1176.97	606.375	560.408	550.612	523.942	466.34	-2.24638	*	-2.52386	*	1176.97	568.127	610.6	510.472	-2.30566	*
CHR4_JGVV23_114_T01	VIT_04s0023g02700	Thioredoxin H	10136	7320.12	5663.69	5616.33	4635.15	4007.09	-2.18677	*	-2.52952	*	10136	8258.43	7500.78	4904.73	-2.06658	*
CHR10_JGVV3_94_T01	VIT_10s0003g01030	Unknown protein	1111.9	165.669	179.992	147.302	199.057	439.374	-5.58587	*	-2.53065	*	1111.9	248.189	227.57	195.832	-5.67785	*
CHR2_JGVV25_285_T01	VIT_02s0025g03100	Cinnamyl alcohol dehydrogenase	9740.51	7865.68	6850.73	4619.02	4471.3	3846.19	-2.17845	*	-2.53251	*	9740.51	6884.14	5891.17	4781.51	-2.03712	*
CHR13_JGVV47_27_T01	VIT_13s0047g00920	dihydropyrimidinase	4126.13	3556.04	2846.09	2775.04	2401.73	1629.19	-1.71798	*	-2.53263	*	4126.13	3556.85	3222.34	2257.62	-1.82765	*
CHR12_JGVV34_114_T01	VIT_12s0034g01110	Unknown protein	720.3	824.169	539.69	453.794	399.15	284.324	-1.80459	*	-2.53338	*	720.3	603.313	659.429	366.966	-1.96285	*
CHR5_JGVV20_457_T01	VIT_05s0020g04850	H1flk	5776.14	3857.75	2995.27	2244.12	2276.68	2279.03	-2.53708	*	-2.53447	*	5776.14	3990.74	3451.6	2337.46	-2.47111	*
CHR1_JGVV113_27_T01	VIT_01s0113g00540	vesicle transport v-SNARE 13	12062.7	10384	8975.08	8318.07	6553.47	4754.65	-1.84065	*	-2.53702	*	12062.7	9874.29	9916.53	7010.91	-1.72056	*
CHRUN_JGVV131_10_T01	VIT_00s0131g00130	annexin ANN3	94.8325	35.5236	38.9799	45.4069	39.5176	37.35	-2.39975	*	-2.53902	*	94.8325	40.8311	58.8289	39.8748	-2.37826	*
CHR17_JGVV0_387_T01	VIT_17s0000g06010	Unknown protein	2194.55	1332.4	1428.19	1279.78	1165.89	864.323	-1.8823	*	-2.53904	*	2194.55	1522.19	1617.89	1067.04	-2.05667	*
CHR8_JGVV7_261_T01	VIT_08s0007g06270	Squamosa promoter-binding protein (VvSBP8)	255.83	130.056	125.47	115.328	137.424	100.506	-1.86161	*	-2.54541	*	255.83	125.126	135.427	140.319	-1.82321	*
CHR5_JGVV77_97_T01	VIT_05s0077g01240	Calmodulin-binding transcription activator 6	10318.3	10097.3	8873.08	6480.89	5370.13	4053.1	-1.92143	*	-2.54578	*	10318.3	9324.06	8740.05	5542.39	-1.86171	*
CHR4_JGVV8_562_T01	VIT_04s0008g06040	aspartate aminotransferase, chloroplast precursor	14182.3	15300.3	14853.7	11966.6	9966.32	5569.88	-1.42303	*	-2.54626	*	14182.3	14078.3	14699	9792.06	-1.44835	*
CHR15_JGVV46_320_T01	VIT_15s0046g00100	WNK kinase 6	940.792	611.914	659.606	603.213	524.717	368.814	-1.79295	*	-2.55086	*	940.792	592.392	834.321	485.61	-1.93734	*
CHR13_RANDOM_JGVV143_5_T01	VIT_13s0019g00730	annexin ANN3	374.509	292.99	202.508	157.324	142.549	146.626	-2.62722	*	-2.55417	*	374.509	291.075	276.499	149.991	-2.49687	*
CHRUN_JGVV531_5_T01	VIT_00s0531g00050	acetyl-CoA acetyltransferase, cytosolic 1	16681.7	18978.5	14937.9	11743.4	9193.14	6515.02	-1.81459	*	-2.5605	*	16681.7	17735.3	16587.7	9132.38	-1.82666	*
CHR19_JGVV14_204_T01	VIT_19s0014g02320	Unknown protein	519.09	273.201	265.776	215.23	228.239	202.649	-2.27432	*	-2.56152	*	519.09	309.267	332.537	252.429	-2.05638	*
CHR2_JGVV25_32_T01	VIT_02s0025g00340	monodehydroascorbate reductase, chloroplast precursor	7077.7	6991.77	6731.66	5642.03	4695.26	2761.99	-1.50741	*	-2.56254	*	7077.7	7036.64	7218.49	4748.28	-1.49058	*
CHR9_JGVV96_61_T01	VIT_09s0096g00880	Transferase	288.033	265.85	258.925	176.295	136.53	112.367	-2.10967	*	-2.56332	*	288.033	250.325	200.443	140.966	-2.04328	*
CHRUN_JGVV388_1_T01	VIT_00s0388g00010	Serine/threonine kinase	368.811	149.032	163.323	119.599	122.406	143.798	-3.01301	*	-2.56479	*	368.811	142.329	133.895	137.76	-2.6772	*
CHR5_JGVV20_286_T01	VIT_05s0020g03050	Unknown	22036.4	12093.6	10932.3	11836.1	11787.8	8587.92	-1.86943	*	-2.56597	*	22036.4	12743.2	11805.6	11072.6	-1.99017	*
CHR19_JGVV14_29_T01	VIT_19s0014g00300	alpha,alpha-trehalose-phosphate synthase	1055.16	1130.15	1012.91	717.827	598.799	410.812	-1.76212	*	-2.56847	*	1055.16	927.775	960.129	594.451	-1.77501	*
CHR1_JGVV11_198_T01	VIT_01s0011g04640	Auxin Efflux Carrier	12191.5	10761.5	8919.6	7383.44	6864.1	4738.76	-1.77612	*	-2.57271	*	12191.5	9016.93	8581.38	6140.57	-1.9854	*
CHR10_JGVV3_443_T01	VIT_10s0003g05170	wall-associated kinase 3 (WAK3)	163.361	100.911	88.5135	88.2384	55.1512	63.4379	-2.96205	*	-2.57513	*	163.361	127.24	123.625	50.9962	-3.20339	*
CHRUN_JGVV265_6_T01	VIT_00s0265g00060	unknown	10943.2	6874.7	6022.6	5022.18	4840.06	4242.45	-2.26096	*	-2.57944	*	10943.2	6661.65	6418.21	5259.88	-2.0805	*
CHR8_JGVV7_780_T01	VIT_08s0007g00750	SRG1 (senescence-related gene 1)	268.647	146.425	100.288	89.0687	99.2651	104.03	-2.70636	*	-2.58241	*	268.647	145.958	75.1933	94.0102	-2.85763	*
CHR5_JGVV20_385_T01	VIT_05s0020g04110	ELIP1 (early light-inducible protein)	32408.7	15938.8	15838.1	15650.7	14979.7	12539.3	-2.1635	*	-2.58457	*	32408.7	15801.6	17865.7	15970.3	-2.02931	*
CHRUN_JGVV823_1_T01	VIT_00s0823g00020	GCN5 N-acetyltransferase (GNAT)	19116.1	14144.6	12475.6	9572.38	8570.69	7394.65	-2.2304	*	-2.58513	*	19116.1	13277	12288.2	9281.88	-2.05951	*
CHR9_JGVV2_565_T01	VIT_09s0002g06320	R protein disease resistance protein	970.785	756.561	639.179	537.266	485.709	375.325	-1.9987	*	-2.58652	*	970.785	704.9	878.026	479.922	-2.0228	*
CHRUN_JGVV259_5_T01	VIT_00s0259g00070	proline-rich family protein	5420.62	1517.99	1601.46	1766.36	1722.23	2095.23	-3.14744	*	-2.58712	*	5420.62	2099.67	1540.61	1501.48	-3.61019	*
CHR18_JGVV72_48_T01	VIT_18s0072g00780	ubiquitin interaction motif-containing protein	17734.6	14765.7	12446.2	10530	9303.22	6854.76	-1.90629	*	-2.5872	*	17734.6	12972.2	13173	9513.04	-1.86424	*
CHR8_JGVV40_94_T01	VIT_08s0040g02360	calmodulin binding protein	12915.8	11075.6	9737.84	8238.52	7426.58	4991.96	-1.73914	*	-2.58733	*	12915.8	10744.5	11215.9	6769.46	-1.90796	*
CHR3_JGVV17_4_T01	VIT_03s0017g00070	glycosyl hydrolase family 17 protein	659.711	608.118	518.82	311.175	277.583	254.84	-2.37663	*	-2.58872	*	659.711	579.869	478.484	288.725	-2.28491	*
CHR5_JGVV20_389_T01	VIT_05s0020g04160	stem-specific protein TSJT1	9045.45	6622.41	5163.24	4347.26	3954.06	3492.19	-2.28764	*	-2.5902	*	9045.45	6979.57	5847.71	4207.95	-2.14961	*
CHR8_JGVV40_3_T01	VIT_08s0040g03380	Major Facilitator Superfamily	16789.1	17192.5	15486	12383.3	11466.5	6477.79	-1.46418	*	-2.59179	*	16789.1	14814.1	14721	10504.7	-1.59825	*
CHR13_JGVV156_39_T01	VIT_13s0156g00450	R protein disease resistance protein	511.967	413.632	367.717	327.078	280.706	197.466	-1.82385	*	-2.59268	*	511.967	404.288	343.129	306.388	-1.67098	*
CHR9_JGVV2_312_T01	VIT_09s0002g03440	protein kinase	15338.4	8021.91	8551.15	9064.99	8522.59	5910.43	-1.79973	*	-2.59514	*	15338.4	8384.83	9769.12	8727.99	-1.75738	*
CHR10_JGVV3_396_T01	VIT_10s0003g04480	Unknown protein	1286.2	1568.7	1371.05	1108.3	805.759	494.807	-1.59626	*	-2.5994	*	1286.2	1310.09	1557.85	753.451	-1.70708	*
CHR7_JGVV5_40_T01	VIT_07s0005g00420	zinc finger (C3HC4-type RING finger)	9864.97	8469.93	5705.61	5162.75	4957.92	3792.34	-1.98974	*	-2.60129	*	9864.97	6607.19	7253.35	4476.29	-2.20383	*
CHR11_JGVV16_219_T01	VIT_11s0016g02540	xaa-Pro dipeptidase	11524.1	10059.9	8689.08	6584.93	5456.89	4429.08	-2.11184	*	-2.60191	*	11524.1	9288.49	8875.28	6158.48	-1.87125	*
CHR8_JGVV58_84_T01	VIT_08s0058g00570	macrophage migration inhibitory factor	9210.4	7255.04	6063.67	4941.47	3822.21	3538.9	-2.40971	*	-2.60262	*	9210.4	7254.01	6427.23	4037.72	-2.28109	*
CHRUN_JGVV759_1_T01	VIT_00s0759g00010	porphobilinogen deaminase, chloroplast precursor	989.24	688.741	510.859	541.789	461.264	379.16	-2.14463	*	-2.60903	*	989.24	566.739	728.294	445.793	-2.21906	*
CHRUN_JGVV131_17_T01	VIT_00s0131g00210	annexin ANN3	143.1	76.89	76.3244	71.4552	72.8351	54.8384	-1.96471	*	-2.60948	*	143.1	73.3783	86.9869	64.915	-2.20442	*
CHR16_RANDOM_JGVV300_1_T01	VIT_16s0039g00580	NADP dependent malic enzyme	3267.35	2674.31	1940.53	1381.01	976.934	1251.65	-3.3445	*	-2.61043	*	3267.35	2167.49	1722.57	1337.51	-2.44286	*
CHR8_JGVV40_67_T01	VIT_08s0040g02670	Lumen common protein , Chloroplast	6967.05	4365.98	4271.21	4195.49	3742.67	2662.8	-1.86152	*	-2.61644	*	6967.05	4318.34	4537.21	3907.81	-1.78285	*
CHR16_JGVV50_33_T01	VIT_16s0050g02460	beta-1,3-galactosyltransferase sqv-2	1166.93	914.838	898.528	707.911	666.312	445.83	-1.75132	*	-2.61742	*	1166.93	890.763	845.686	675.168	-1.72835	*
CHR4_JGVV8_486_T01	VIT_04s0008g05220	cellulose synthase CESA1	28180.4	19804.1	17009.8	13698.7	12651.7	10764.8	-2.2274	*	-2.61782	*	28180.4	18457.6	16116.5	13688.3	-2.05873	*
CHR14_JGVV6_67_T01	VIT_14s0006g01240	Protein kinase beta-1 subunit 5'-AMP-activated	1712.03	1834.48	1351.44	989.073	802.158	653.823	-2.13428	*	-2.61849	*	1712.03	1494.08	1323.84	654.009	-2.61775	*
CHR12_JGVV59_100_T01	VIT_12s0059g01060	hydroperoxide lyase (HPL1)	22687.4	19992.4	16808.4	15105.5	12771.5	8661.78	-1.77641	*	-2.61925	*	22687.4	19990	20368.4	12410.8	-1.82804	*
CHR18_JGVV1_196_T01	VIT_18s0001g03200	Emp24/gp25L/p24	1547.3	1363.68	1119.19	1093.25	901.873	590.264	-1.71566	*	-2.62137	*	1547.3	1170.53	1451.93	844.669	-1.83185	*
CHR13_JGVV106_2_T01	VIT_13s0106g00020	RPM1 (resistance to p. syringae pv maculicola 1)	960.271	793.482	672.943	516.956	416.139	366.314	-2.30757	*	-2.62144	*	960.271	758.012	511.638	459.718	-2.08883	*
CHR16_JGVV50_159_T01	VIT_16s0050g01000	Unknown protein	181.111	90.5652	84.4529	67.0331	59.2748	68.9219	-3.05545	*	-2.62778	*	181.111	88.3256	90.3069	63.662	-2.84489	*
CHR6_PDVV4_675_T01	VIT_06s0004g00980	dirigent protein pDIR9	231.014	50.6406	58.7821	50.9766	65.8217	87.8905	-3.5097	*	-2.62843	*	231.014	47.8557	72.5084	72.881	-3.16975	*
CHR4_JGVV8_42_T01	VIT_04s0008g00520	6-phosphofructokinase	24438.9	11458.1	9973.44	8948.97	8285.57	9272.76	-2.94957	*	-2.63556	*	24438.9	10318.3	10957.3	8549.29	-2.85859	*
CHR5_JGVV20_134_T01	VIT_05s0020g01470	aminoacyl-tRNA synthetase	4175.34	4510.16	3324.26	2474.12	2134.66	1580.18	-1.95598	*	-2.64232	*	4175.34	3428.12	3736.28	2005.14	-2.08231	*
CHR19_JGVV27_35_T01	VIT_19s0027g01470	phenylalanine-tRNA synthetase	3842.92	3416.49	2871.17	2663.56	2182.43	1452.94	-1.76084	*	-2.64493	*	3842.92	3138.64	2766.73	2220.18	-1.73091	*
CHR7_JGVV5_338_T01	VIT_07s0005g03580	transcription factor jumonji (jmj) / zinc finger (C5HC2 type)	2133.64	1682	1690.33	1432.42	1266.96	806.056	-1.68406	*	-2.64701	*	2133.64	1693.78	1887.56	1229.6	-1.73522	*
CHR14_JGVV60_41_T01	VIT_14s0060g02220	F-actin capping protein alpha subunit	5223.03	5079.11	4799.53	3931.28	3261.91	1972.08	-1.60122	*	-2.64849	*	5223.03	4587.57	5141.02	3433.61	-1.52115	*
CHR7_JGVV129_22_T01	VIT_07s0129g00220	Actin binding FORMIN HOMOLOGY 2	952.963	522.774	584.541	569.266	378.2	359.742	-2.51974	*	-2.64901	*	952.963	549.241	540.254	387.15	-2.46148	*
CHR11_JGVV16_298_T01	VIT_11s0016g03350	AP2/EREBP transcription factor TINY2	264.958	107.148	98.4197	85.1817	87.6338	100.017	-3.02347	*	-2.64912	*	264.958	102.333	127.915	98.3426	-2.69423	*
CHR2_JGVV25_222_T01	VIT_02s0025g02420	major Facilitator Super	12422.3	9426.81	8861.13	7228.1	5995.16	4689.18	-2.07206	*	-2.64914	*	12422.3	10344.4	8275.68	6807.7	-1.82475	*
CHR12_JGVV59_61_T01	VIT_12s0059g00640	beta-1,3-galactosyltransferase sqv-2	6799.02	4601.27	4467.38	4062.4	4121.99	2563.88	-1.64945	*	-2.65185	*	6799.02	4783.54	4982.94	4325.41	-1.57188	*
CHR18_JGVV1_619_T01	VIT_18s0001g09460	GASA5	39107.9	28839.3	24881.2	22281.4	19943.8	14734.5	-1.9609	*	-2.65418	*	39107.9	27005.7	24705.6	18893.7	-2.06989	*
CHRUN_JGVV1566_1_T01	VIT_00s1566g00010	UDP-rhamnose/rhamnosyltransferase	5866.03	5505.41	4787.15	4014.4	3141.92	2209.8	-1.86702	*	-2.65455	*	5866.03	4531.12	4574.67	3298.75	-1.77826	*
CHR12_JGVV28_157_T01	VIT_12s0028g02380	Unknown protein	4480.68	3115.17	2912.15	2748.04	2427.63	1687.37	-1.8457	*	-2.65542	*	4480.68	3555.58	3176.03	2272.58	-1.97163	*
CHR4_JGVV44_66_T01	VIT_04s0044g01320	ABCNAP13	1683.25	1965.02	1475.86	1364.58	1014.87	633.758	-1.65858	*	-2.65598	*	1683.25	1556.63	1695.01	899.828	-1.87063	*
CHR4_JGVV8_443_T01	VIT_04s0008g04760	V-type H+-transporting ATPase 21kDa proteolipid subunit	9322.25	7887.87	6569.18	4900.75	4394.35	3509.71	-2.12142	*	-2.65613	*	9322.25	6568.76	6353.4	4212.77	-2.21286	*
CHR16_JGVV39_40_T01	VIT_16s0039g00740	Histone-lysine N-methyltransferase ASHH3	6306.72	5156.63	4810.72	4492.53	3879.12	2373.39	-1.62581	*	-2.65726	*	6306.72	4737.38	4756.12	3614.5	-1.74484	*
CHRUN_JGVV2871_1_T01	VIT_00s2871g00010	yippee	3121.34	2468.72	1861.92	1912.55	1682.81	1170.4	-1.85484	*	-2.6669	*	3121.34	2173.21	2571.62	1528.39	-2.04224	*
CHR2_JGVV12_40_T01	VIT_02s0012g02650	purple acid phosphatase 2 PAP2	3654.46	4945.57	4025.66	2894.72	2132.14	1369.76	-1.71399	*	-2.66795	*	3654.46	4583.79	3168.2	1951.36	-1.87277	*
CHR3_JGVV38_50_T01	VIT_03s0038g04250	cellulose synthase CESA2	16021.9	13143.8	11634.8	10807.3	8771.78	6000.58	-1.82653	*	-2.67006	*	16021.9	11691.9	11182.3	8974.25	-1.78532	*
CHR2_JGVV25_467_T01	VIT_02s0025g05140	ATP-dependent Clp protease proteolytic subunit (ClpP2)	2072.04	2228.95	1757.23	1433.72	1051.02	775.76	-1.97145	*	-2.67098	*	2072.04	1847.13	1923.98	1061	-1.95291	*
CHRUN_JGVV353_5_T01	VIT_00s0353g00050	Serine/threonine kinase BRLK	678.016	200.899	291.278	261.207	343.416	253.64	-1.97433	*	-2.67314	*	678.016	229.598	274.114	336.267	-2.0163	*
CHR17_JGVV0_881_T01	VIT_17s0000g00290	alpha-mannosidase precursor lysosomal	1151	497.652	461.77	487.231	454.514	430.536	-2.53239	*	-2.67343	*	1151	556.67	564.835	380.91	-3.02173	*
CHR13_PDVV101_4_T01	VIT_13s0101g00050	NUCLEAR FUSION DEFECTIVE 5 NFD5	224.606	109.675	77.1894	76.9294	71.3949	83.9252	-3.14597	*	-2.67627	*	224.606	107.995	82.5416	85.7196	-2.62024	*
CHR14_JGVV6_62_T01	VIT_14s0006g01170	ATP-dependent RNA helicase A	1279.52	1017.5	993.601	742.836	522.567	478.057	-2.44853	*	-2.6765	*	1279.52	1007.72	774.907	735.466	-1.73974	*
CHR2_JGVV25_48_T01	VIT_02s0025g00500	Unknown protein	3434.08	1278.14	1168.39	1068.35	1672.63	1280.35	-2.0531	*	-2.68215	*	3434.08	1533.44	1404.56	1264.61	-2.71552	*
CHR7_JGVV129_29_T01	VIT_07s0129g00290	formamidase, putative / formamide amidohydrolase, putative	965.707	682.927	682.822	523.955	444.836	359.889	-2.17093	*	-2.68335	*	965.707	630.727	683.499	428.106	-2.25576	*
CHR7_PDVV95_16_T01	VIT_07s0095g00200	Phosphatidylserine decarboxylase	1434.15	1135.88	1049.67	904.744	732.628	534.232	-1.95754	*	-2.6845	*	1434.15	1204.03	1175.41	665.577	-2.15475	*
CHR17_JGVV0_505_T01	VIT_17s0000g04720	no hit	747.565	583.748	546.625	510.743	397.131	278.096	-1.88241	*	-2.68815	*	747.565	585.873	813.008	347.559	-2.1509	*
CHR4_JGVV8_563_T01	VIT_04s0008g06050	phytosulfokine receptor precursor	15552.3	7800.47	8379.57	8330.13	8120.89	5778.6	-1.9151	*	-2.69137	*	15552.3	7819.78	8469.16	8307.82	-1.87201	*
CHR10_JGVV3_113_T01	VIT_10s0003g01240	14-3-3 protein GF14 iota (GRF12)	13429.6	9936.76	9133.16	7948.38	7227.21	4989.09	-1.8582	*	-2.6918	*	13429.6	9549.2	8342.71	6982.4	-1.92336	*
CHR19_JGVV14_3_T01	VIT_19s0014g00030	FRIGIDA protein	2002.39	1080.69	1024.09	801.008	797.803	743.866	-2.50988	*	-2.69187	*	2002.39	1089.12	1086.02	877.272	-2.28252	*
CHR14_JGVV83_41_T01	VIT_14s0083g00490	Phosphoglycerate mutase	500.642	356.849	376.379	348.98	245.809	185.861	-2.03671	*	-2.69364	*	500.642	378.594	397.214	291.244	-1.71898	*
CHR17_JGVV0_900_T01	VIT_17s0000g00010	mtN19	21525.8	12655	11093.5	9348.77	8151.13	7986.62	-2.64084	*	-2.69523	*	21525.8	11933	13615.6	9144.76	-2.35389	*
CHR17_JGVV0_347_T01	VIT_17s0000g06450	ribulose-phosphate 3-epimerase, chloroplast precursor	6947.06	4808.79	4296.91	3868.84	3333.56	2576.83	-2.08398	*	-2.69597	*	6947.06	4814.29	4801.69	3172.32	-2.1899	*
CHR18_JGVV1_1071_T01	VIT_18s0001g14310	flavanone-3-hydroxylase 2 (F3H2) [Vitis vinifera]	13190.5	8650.07	7502.94	6147.39	5395.17	4892.68	-2.44488	*	-2.69598	*	13190.5	8483.39	8620.55	5818.48	-2.26701	*
CHR12_JGVV35_87_T01	VIT_12s0035g01260	NBS-LRR type disease resistance protein	2342.26	1557.67	1144.03	818.557	639.456	868.443	-3.6629	*	-2.69708	*	2342.26	1368.03	1507.07	700.781	-3.34236	*
CHR11_JGVV52_26_T01	VIT_11s0052g01570	MATE efflux family protein	127.408	93.7241	67.0122	55.5302	41.7801	47.2142	-3.04949	*	-2.69851	*	127.408	87.7413	60.8793	54.7764	-2.32596	*
CHR8_JGVV7_373_T01	VIT_08s0007g05060	ABC transporter B member 1	566.242	788.675	612.746	399.667	322.047	209.639	-1.75826	*	-2.70104	*	566.242	603.557	726.078	320.6	-1.7662	*
CHR8_JGVV7_710_T01	VIT_08s0007g01500	DNA binding / nuclease	644.564	305.441	311.582	258.061	302.577	238.633	-2.13025	*	-2.70106	*	644.564	281.698	342.751	284.032	-2.26933	*
CHRUN_JGVV347_3_T01	VIT_00s0347g00030	zinc finger (B-box type)	13568.4	18669.2	13201.5	10243.9	8351.52	5019.68	-1.62467	*	-2.70305	*	13568.4	16884.9	14480.3	7655.64	-1.77234	*
CHRUN_PDVV380_2_T01	VIT_00s0380g00020	Protein kinase CRK1 CRK1 protein(Cdc2-related kinase 1)	736.021	409.754	380.293	338.427	340.625	272.102	-2.16079	*	-2.70495	*	736.021	419.64	366.888	346.999	-2.12111	*
CHR18_JGVV1_105_T01	VIT_18s0001g01590	BTB/POZ domain-containing protein	1509.27	764.445	747.892	724.861	611.988	557.747	-2.46618	*	-2.70601	*	1509.27	716.064	845.642	571.125	-2.64263	*
CHR12_JGVV28_267_T01	VIT_12s0028g01190	ATPase, BadF/BadG/BcrA/BcrD-type	2648.68	2040.51	1739.51	1495.69	1396.61	978.741	-1.89651	*	-2.70622	*	2648.68	1740.92	1738.29	1175.92	-2.25244	*
CHR19_JGVV85_34_T01	VIT_19s0085g00880	Aldehyde Dehydrogenase (VvALDH5F1)	9796.67	9130.84	6819.6	4548.11	4097.76	3618.81	-2.39074	*	-2.70715	*	9796.67	7848.6	6996.45	4775.08	-2.05162	*
CHR10_JGVV116_21_T01	VIT_10s0116g00500	Myb CAPRICE CPC	327.092	238.503	173.931	150.346	108.139	120.783	-3.02475	*	-2.7081	*	327.092	248.019	194.049	101.62	-3.21879	*
CHR14_JGVV219_8_T01	VIT_14s0219g00080	Unknown protein	2462.94	2252.9	1909.5	1545.97	1070.88	909.461	-2.29992	*	-2.70813	*	2462.94	2024.59	2084.36	1100.68	-2.23765	*
CHR8_JGVV7_241_T01	VIT_08s0007g06480	Unknown protein	5689.06	7108.7	5489.04	4303.69	3231.23	2100.15	-1.76065	*	-2.70889	*	5689.06	5904.86	5751.31	3203.45	-1.77592	*
CHR7_JGVV129_101_T01	VIT_07s0129g01040	copper-exporting ATPase HMA1 (Heavy metal ATPase 1)	5208.2	4377.18	4639.09	3452.23	2704.83	1922.52	-1.92551	*	-2.70905	*	5208.2	4583.64	4571.25	2703.77	-1.92628	*
CHR3_GSVIVT00015690001_T01	VIT_03s0017g00720	no hit	97.5392	32.3984	40.5681	30.1592	27.0372	35.9527	-3.60759	*	-2.71299	*	97.5392	42.5493	25.2059	31.3275	-3.11354	*
CHR19_JGVV15_139_T01	VIT_19s0015g01560	Phenylalanine-tRNA ligase	257.425	106.156	104.235	97.5138	85.9611	94.7491	-2.99466	*	-2.71691	*	257.425	107.347	76.1496	91.355	-2.81785	*
CHR10_JGVV116_54_T01	VIT_10s0116g01000	alanine racemase	2506.36	1988.77	1698.36	1439.75	1115.77	922.461	-2.2463	*	-2.71704	*	2506.36	1524.02	1811.59	1169.04	-2.14394	*
CHR18_JGVV122_82_T01	VIT_18s0122g00480	U2 snRNP auxiliary factor small subunit	8100.49	4304.14	4550.69	4864.15	4443.47	2975.43	-1.82301	*	-2.72246	*	8100.49	4303.81	4521.59	4651.93	-1.74132	*
CHRUN_JGVV187_36_T01	VIT_00s0187g00380	Phosphatidate cytidylyltransferase	13925.3	9676.19	8270.35	8022.45	6809.45	5112.93	-2.045	*	-2.72355	*	13925.3	9100.38	8909.91	7289.21	-1.9104	*
CHR14_JGVV219_22_T01	VIT_14s0219g00220	CCT motif CONSTANS-LIKE	625.878	346.078	297.695	280.299	344.877	229.536	-1.81479	*	-2.72671	*	625.878	405.037	591.157	348.439	-1.79624	*
CHR13_JGVV47_49_T01	VIT_13s0047g00510	DNA gyrase subunit A	2481.82	2674.39	2066.49	1618.67	1304.16	909.928	-1.903	*	-2.72749	*	2481.82	2056.78	2124.78	1182.6	-2.09861	*
CHR3_JGVV38_256_T01	VIT_03s0038g02100	SAM-dependent methyltransferase	1482.79	745.367	665.317	583.176	508.136	543.541	-2.9181	*	-2.72802	*	1482.79	666.068	688.812	546.723	-2.71215	*
CHR6_JGVV4_381_T01	VIT_06s0004g04360	amino acid binding protein	3562.4	3364.54	2434.83	1857.19	1710.47	1304.67	-2.0827	*	-2.73049	*	3562.4	2989.74	2841.65	1904.5	-1.87052	*
CHRUN_JGVV229_15_T01	VIT_00s0229g00190	Inositol 2-dehydrogenase like protein	1178.09	1010.89	709.97	589.647	513.713	430.524	-2.29329	*	-2.73642	*	1178.09	767.483	871.455	447.077	-2.6351	*
CHR19_JGVV90_84_T01	VIT_19s0090g00940	RNASE THREE-LIKE PROTEIN 2 (RTL2)	3603.22	3158.07	2623.31	1966.68	1720.58	1316.12	-2.09419	*	-2.73777	*	3603.22	2733.46	2586.8	1809.03	-1.99179	*
CHR11_JGVV118_56_T01	VIT_11s0118g00630	Unknown protein	455.047	205.106	163.69	157.984	176.594	166.059	-2.5768	*	-2.74027	*	455.047	168.886	202.038	173.672	-2.62015	*
CHR13_JGVV175_8_T01	VIT_13s0175g00110	unknown	5871.9	3513.12	3532.59	2999.15	2703.83	2140.85	-2.1717	*	-2.74279	*	5871.9	3765.2	2870.3	3102.79	-1.89246	*
CHR3_JGVV132_1_T01	VIT_03s0132g00010	geranyl diphosphate synthase [Vitis vinifera]	2648.56	2119.93	2013.62	1597.6	1285.49	964.153	-2.06035	*	-2.74703	*	2648.56	2262.88	2506.06	1254.39	-2.11143	*
CHR2_JGVV25_335_T01	VIT_02s0025g03620	Glutathione S-transferase 1 GSTT1	6554.67	6660.14	4720.97	3611.14	3219.05	2384.41	-2.03621	*	-2.74897	*	6554.67	5222.02	5397.7	2877.89	-2.2776	*
CHR6_JGVV4_270_T01	VIT_06s0004g05590	subtilisin protease C1	235.111	173.997	132.394	120.948	99.877	85.4334	-2.35401	*	-2.75198	*	235.111	156.806	125.486	110.269	-2.13216	*
CHR11_JGVV16_494_T01	VIT_11s0016g05500	transducin protein	5669.27	6281.32	6042.47	4677.47	3719.73	2059.86	-1.52411	*	-2.75227	*	5669.27	6332.28	6193.24	3563.98	-1.59072	*
CHR14_JGVV81_9_T01	VIT_14s0081g00720	basic helix-loop-helix (bHLH) family	276.66	209.425	136.106	132.385	110.564	100.386	-2.50226	*	-2.75595	*	276.66	157.392	163.543	114.538	-2.41543	*
CHRUN_JGVV585_3_T01	VIT_00s0585g00030	BETA-1,2-N-ACETYLGLUCOSAMINYLTRANSFERASE I	7801.43	6318.58	5610	4766.17	3728.74	2824.86	-2.09224	*	-2.76171	*	7801.43	5869.19	5490.28	3497.65	-2.23048	*
CHR12_JGVV35_99_T01	VIT_12s0035g01140	RAB GTPase RAB11C	13552.1	11737.5	10264	8590.08	7452.19	4895.56	-1.81853	*	-2.76824	*	13552.1	10410.7	11122.9	6823.24	-1.98616	*
CHR3_JGVV63_47_T01	VIT_03s0063g00500	Prpk (p53-related protein kinase)	7837.86	6992.38	6114.32	4760.04	4281.67	2830.65	-1.83056	*	-2.76893	*	7837.86	5931.6	5798.97	3911.75	-2.00367	*
CHR12_JGVV28_63_T01	VIT_12s0028g03370	tryptophan-tRNA ligase	4734.85	3546.21	3350.56	2645.06	2442.26	1708.09	-1.93871	*	-2.772	*	4734.85	3135.58	3495.21	2414.75	-1.9608	*
CHR17_JGVV0_268_T01	VIT_17s0000g07340	presenilin	3802.55	4009.78	3079.6	2721.59	2263.46	1370.45	-1.67997	*	-2.77467	*	3802.55	3356.22	3322.11	1967.71	-1.93247	*
CHR14_JGVV66_165_T01	VIT_14s0066g01800	Phosphatidylinositolglycan class N (PIG-N)	1389.15	1465.74	1421.7	1050.92	828.841	500.402	-1.67601	*	-2.77606	*	1389.15	1535.08	1468.08	796.382	-1.74432	*
CHR18_RANDOM_JGVV82_127_T01	VIT_18s0001g06830	Methyltransferase type 11	1174.32	1069.94	803.176	703.373	575.021	422.983	-2.04223	*	-2.77629	*	1174.32	849.146	815.065	502.463	-2.33713	*
CHR7_JGVV5_500_T01	VIT_07s0005g05520	pectate lyase	193.084	215.62	83.3738	72.8955	66.7399	69.4437	-2.89309	*	-2.78044	*	193.084	158.116	153.485	72.7313	-2.65476	*
CHR3_GSVIVT00037893001_T01	VIT_03s0091g00300	B-cell receptor-associated protein 31	746.645	549.837	434.565	419.763	340.013	268.27	-2.19593	*	-2.78318	*	746.645	462.177	478.966	409.225	-1.82453	*
CHR8_JGVV40_225_T01	VIT_08s0040g00980	tubulin beta-1 chain	9946	4499.86	3888.26	3293.87	3463.4	3572.53	-2.87175	*	-2.78402	*	9946	3909.91	2957.55	3960.77	-2.51113	*
CHR14_JGVV68_44_T01	VIT_14s0068g00480	UDP-glucosyl transferase	4000	3537.64	2616.1	2137.52	1783.79	1436.36	-2.24242	*	-2.78482	*	4000	3592.06	2610.06	1713.12	-2.33493	*
CHR15_JGVV46_204_T01	VIT_15s0046g01480	Unknown protein	4391.23	2969.62	2432.96	2003.06	1721.36	1576.17	-2.55102	*	-2.78601	*	4391.23	2828.44	2089.82	1539.71	-2.85198	*
CHR7_JGVV5_195_T01	VIT_07s0005g02010	Nitrogen regulatory protein PII 1	6770.17	3305.11	2919.18	2627.96	2132.74	2429.63	-3.1744	*	-2.78651	*	6770.17	2934.12	3212.35	2190.92	-3.0901	*
CHR10_RANDOM_JGVV235_19_T01	VIT_10s0116g00360	Pyrophosphate-dependent phosphofructokinase beta subunit	9086.7	7444.24	6931.74	5783.57	4605.74	3256.26	-1.97291	*	-2.79054	*	9086.7	7480.55	6575.48	4948.55	-1.83623	*
CHR1_JGVV26_76_T01	VIT_01s0026g01930	Unknown protein	2363.28	1290.45	804.76	1045.57	912.742	844.077	-2.58921	*	-2.79984	*	2363.28	1025.35	1384.68	868.037	-2.72256	*
CHR12_JGVV59_211_T01	VIT_12s0059g02240	Unknown	812.986	754.28	605.932	508.308	419.77	290.139	-1.93674	*	-2.80205	*	812.986	652.519	566.621	401.282	-2.02597	*
CHRUN_JGVV282_1_T01	VIT_00s0282g00010	methionine sulfoxide reductase	1956.73	1281.26	920.461	875.076	879.792	697.281	-2.22408	*	-2.80622	*	1956.73	1129.31	1254.99	739.957	-2.64438	*
CHR15_JGVV46_211_T01	VIT_15s0046g01410	Unknown protein	9267.16	5092.17	3487.12	3040.97	3404.28	3295.92	-2.72221	*	-2.81171	*	9267.16	4351.47	4312.48	3605.71	-2.57013	*
CHRUN_JGVV698_1_T01	VIT_00s0698g00010	Catalase	30636.6	34856.6	27104.1	19822.6	14678.1	10888.5	-2.08724	*	-2.81367	*	30636.6	30616.2	27505.6	15457.1	-1.98204	*
CHR11_RANDOM_JGVV212_1_T01	VIT_11s0016g00010	purine permease 5 PUP5	5130.83	4017.45	3160.35	2625.21	2406.84	1821.94	-2.13176	*	-2.81614	*	5130.83	3506.38	3371.75	2407.37	-2.1313	*
CHR2_JGVV25_64_T01	VIT_02s0025g00690	CALCIUM-DEPENDENT PROTEIN KINASE 6 CDPK6	13378.6	14755.2	11100.1	9027.87	6230.91	4748.29	-2.14714	*	-2.81757	*	13378.6	13000.2	13167.9	7037.15	-1.90114	*
CHR18_JGVV72_26_T01	VIT_18s0072g01020	Unknown protein	4825.54	3496.5	2946.53	2573.33	2321.33	1711.8	-2.07878	*	-2.81899	*	4825.54	3226.93	3469.21	2345.05	-2.05776	*
CHR13_JGVV19_280_T01	VIT_13s0019g02360	Aldehyde Dehydrogenase (VvALDHI8B1)	10023.9	6880.09	7034.01	5456.15	5376.4	3539.4	-1.86442	*	-2.83209	*	10023.9	6376.02	6536.69	5538.66	-1.8098	*
CHR3_JGVV38_81_T01	VIT_03s0038g03940	Tonoplast monosaccharide transporter2	23083.7	13846.6	15181.1	13735.3	12527.2	8147.35	-1.84268	*	-2.83328	*	23083.7	14371.2	14048.8	11961.4	-1.92985	*
CHRUN_JGVV394_2_T01	VIT_00s0394g00020	pentatricopeptide (PPR) repeat-containing protein	3713.47	2663.64	2467.36	1807.55	1526.27	1310.49	-2.43304	*	-2.83365	*	3713.47	2275.84	2324.2	1690.6	-2.19654	*
CHR15_JGVV48_108_T01	VIT_15s0048g01860	no hit	268.048	186.878	167.339	165.405	139.352	94.5798	-1.92353	*	-2.83409	*	268.048	184.991	218.731	137.003	-1.95651	*
CHR3_JGVV38_369_T01	VIT_03s0038g00650	Coenzyme Q10 homolog B	2089.7	1442.68	1214.85	1090.48	1104.47	737.29	-1.89204	*	-2.83429	*	2089.7	1234.87	1352.95	1034.45	-2.0201	*
CHR15_JGVV24_38_T01	VIT_15s0024g01460	FtsH protease	3790.61	2840.87	2685.45	2131.22	1581.01	1336.2	-2.39758	*	-2.83685	*	3790.61	2891.85	2917.5	1679.05	-2.25759	*
CHR10_JGVV3_420_T01	VIT_10s0003g04820	no hit	867.57	445.945	404.164	395.123	331.381	305.711	-2.61804	*	-2.83787	*	867.57	478.039	412.143	367.764	-2.35904	*
CHR1_JGVV11_505_T01	VIT_01s0011g01370	THIOREDOXIN O1 ATO1	4799.35	3223.51	2940.77	2647.27	2645.28	1687.71	-1.8143	*	-2.84371	*	4799.35	3013.36	2949.34	2748	-1.74649	*
CHR1_JGVV11_464_T01	VIT_01s0011g01800	inositol monophosphatase family protein	1538.5	852.591	677.601	667.307	672.259	540.087	-2.28856	*	-2.84862	*	1538.5	827.341	894.062	632.299	-2.43319	*
CHR13_JGVV156_46_T01	VIT_13s0156g00530	no hit	990.83	830.671	797.292	621.304	427.608	346.864	-2.31715	*	-2.85653	*	990.83	893.3	790.186	463.777	-2.13644	*
CHR5_JGVV20_155_T01	VIT_05s0020g01700	no hit	194.407	96.0533	89.0227	75.1332	76.3527	67.9798	-2.54617	*	-2.85978	*	194.407	92.4911	93.133	75.9786	-2.55871	*
CHR4_JGVV210_9_T01	VIT_04s0210g00090	strictosidine synthase	3183.98	2767.69	2230.23	1653.31	1480.71	1113.17	-2.1503	*	-2.86029	*	3183.98	2346.38	2094.93	1344.83	-2.36757	*
CHR1_JGVV137_17_T01	VIT_01s0137g00660	coenzyme Q biosynthesis Coq4 protein	1467.56	1210.49	1129.22	879.795	685.354	512.523	-2.14132	*	-2.86341	*	1467.56	1093.18	1212.54	702.027	-2.09046	*
CHR16_JGVV13_101_T01	VIT_16s0013g01510	WD-repeat protein 8	1527.92	1140.96	989.293	853.548	731.876	533.524	-2.08767	*	-2.86382	*	1527.92	916.872	1052.43	669.206	-2.28318	*
CHR16_PDVV13_167_T01	VIT_16s0013g01970	Pleckstrin homology (PH) domain-containing	1854.13	1415.34	1112.21	810.918	682.799	646.333	-2.71548	*	-2.86869	*	1854.13	1203.29	946.206	890.651	-2.08177	*
CHR5_JGVV94_70_T01	VIT_05s0094g00780	cysteine synthase	4357.33	3002.44	2578.18	1885.25	1495.82	1518.91	-2.91301	*	-2.86873	*	4357.33	2404.81	2306.73	1419.6	-3.0694	*
CHRUN_JGVV283_5_T01	VIT_00s0283g00050	geranyl diphosphate synthase	2300.43	1913.1	1710.42	1449.63	1218.82	801.677	-1.88743	*	-2.86952	*	2300.43	1990.97	2136.77	1140.01	-2.0179	*
CHR19_JGVV15_221_T01	VIT_19s0015g02900	CYP72A1	642.839	435.323	296.898	222.676	198.773	223.596	-3.23404	*	-2.87499	*	642.839	376.237	321.518	219.936	-2.92284	*
CHRUN_JGVV373_1_T01	VIT_00s0373g00010	tubulin alpha-3 chain	3415.1	1289.78	1029.38	980.584	1015.49	1184.62	-3.36299	*	-2.88286	*	3415.1	1134.05	1148.77	1223.9	-2.79034	*
CHR13_JGVV19_204_T01	VIT_13s0019g03170	Heat shock protein 16.9 kDa class I	24123.6	11394.7	8251.61	7319.11	8041.24	8357.77	-2.99998	*	-2.88637	*	24123.6	9777.71	9490.2	9913.05	-2.43352	*
CHR5_JGVV20_80_T01	VIT_05s0020g00880	5-nucleotidase	3012.34	2092.03	1783.68	1734.65	1467.69	1042.04	-2.05243	*	-2.8908	*	3012.34	1869.63	2262.65	1604.41	-1.87754	*
CHR17_JGVV0_597_T01	VIT_17s0000g03690	Ribulose-1,5-bisphophate carboxylase/oxygenase small subunit	26423.8	21941.3	14737.9	10683.9	11063.6	9139.17	-2.38835	*	-2.89126	*	26423.8	18036.4	17912	11641.9	-2.26971	*
CHR11_JGVV16_213_T01	VIT_11s0016g02480	2,3-diketo-5-methylthio-1-phosphopentane phosphatase	945.652	421.709	289.04	222.96	245.021	327.049	-3.85947	*	-2.89147	*	945.652	314.25	349.01	220.933	-4.28027	*
CHR19_JGVV15_135_T01	VIT_19s0015g01450	DJ-1 family protein	6964.53	5925.13	4457.48	3878.13	3314.49	2408.43	-2.10124	*	-2.89173	*	6964.53	5289.05	5373.68	3714.69	-1.87486	*
CHR16_JGVV98_114_T01	VIT_16s0098g00770	auxin-amidohydrolase precursor	707.638	460.737	283.081	201.461	190.967	244.655	-3.70556	*	-2.89239	*	707.638	339.298	356.935	161.127	-4.39182	*
CHR8_JGVV32_49_T01	VIT_08s0032g00620	ribosomal protein L22	3078	2696.61	2058.55	1872.04	1458.92	1063.24	-2.10978	*	-2.89493	*	3078	2442.69	2750.64	1500.46	-2.05138	*
CHR15_JGVV46_315_T01	VIT_15s0046g00150	DOF affecting germination 1	15640	16515.3	14077.8	11558	9730.89	5390.59	-1.60725	*	-2.90135	*	15640	13922.1	13371.4	10280.8	-1.52128	*
CHR15_JGVV46_175_T01	VIT_15s0046g01770	D-erythro-sphingosine kinase	1945.04	1806.97	1399.46	967.754	881.299	668.864	-2.20702	*	-2.90798	*	1945.04	1658.45	1425.19	927.727	-2.09657	*
CHR3_JGVV180_25_T01	VIT_03s0180g00040	Cyclin D3_2	510.537	159.565	134.61	104.86	107.437	175.46	-4.75196	*	-2.90971	*	510.537	145.662	91.7536	121.293	-4.20914	*
CHR1_JGVV26_49_T01	VIT_01s0026g02240	ANTR2 (anion transporter 2	5178.52	3151.53	2841.23	2251.93	2122.65	1779.44	-2.43964	*	-2.9102	*	5178.52	3009.67	2345.51	2067.12	-2.50518	*
CHR15_JGVV46_8_T01	VIT_15s0046g03700	3-beta hydroxysteroid dehydrogenase	2419.18	1964.73	1393.14	1139.03	927.172	830.609	-2.6092	*	-2.91254	*	2419.18	1528.57	1638.09	888.104	-2.72398	*
CHR2_JGVV12_132_T01	VIT_02s0012g01450	Basic helix-loop-helix BHLH071	691.488	341.186	202.186	187.887	150.134	237.395	-4.60581	*	-2.91281	*	691.488	303.076	289.425	143.42	-4.82142	*
CHR16_RANDOM_JGVV200_7_T01	VIT_16s0039g01050	NADP dependent malic enzyme	3918.69	3228.28	2330.81	1616.96	1205.74	1343.89	-3.25003	*	-2.91593	*	3918.69	2833.92	2061.31	1636.57	-2.39445	*
CHR4_JGVV43_15_T01	VIT_04s0043g00180	Unknown protein	3450.32	3097.4	2288.73	1636.7	1397.77	1181.16	-2.46845	*	-2.92112	*	3450.32	2506.71	2153.21	1588.5	-2.17206	*
CHR18_JGVV72_76_T01	VIT_18s0072g00440	UDP-glucose:sterol glucosyltransferase	3498.61	3093.85	2410.04	2525.22	1801.51	1197.41	-1.94204	*	-2.92182	*	3498.61	3097.73	3024.74	1650.14	-2.12019	*
CHR19_JGVV27_85_T01	VIT_19s0027g00630	methyl-CpG-binding domain 8 MBD08	3394	3707.98	2939.59	2036.27	1726.42	1159.59	-1.96591	*	-2.92689	*	3394	3175.63	2542.45	2107.06	-1.61077	*
CHR1_JGVV11_293_T01	VIT_01s0011g03670	bifunctional nuclease	27994.4	23495.8	21369.8	16045.7	12870.4	9551.98	-2.1751	*	-2.93074	*	27994.4	22872.2	19903.2	13191.1	-2.12222	*
CHR4_JGVV8_273_T01	VIT_04s0008g02920	desiccation protein PCC13-62 precursor	4716.55	5054.46	3841.25	2324.52	1973.19	1608.39	-2.39032	*	-2.93246	*	4716.55	4699.29	4995.8	1864.48	-2.52969	*
CHR5_JGVV94_91_T01	VIT_05s0094g01000	Indole-3-acetate beta-glucosyltransferase	4382.95	2948.21	2578.07	1667.85	1686.1	1492.7	-2.59946	*	-2.93626	*	4382.95	2702.72	2374.99	1634.63	-2.68131	*
CHR14_JGVV83_30_T01	VIT_14s0083g00360	Unknown protein	3736.3	3081.81	2719.9	2136.17	1681.17	1271.28	-2.22244	*	-2.93901	*	3736.3	3002.63	2774.84	1462.21	-2.55524	*
CHR6_JGVV9_62_T01	VIT_06s0009g03090	geranyl diphosphate synthase	2366.02	1842.22	1757.85	1477.06	1175.62	804.994	-2.01258	*	-2.93917	*	2366.02	1962.29	2166.07	1152.87	-2.05229	*
CHR1_JGVV26_46_T01	VIT_01s0026g02280	binding	3046.7	1909.02	1888.27	1513.69	1415.06	1035.77	-2.15306	*	-2.94147	*	3046.7	1862.25	1812.49	1356.12	-2.24663	*
CHR6_JGVV4_133_T01	VIT_06s0004g07080	Unknown protein	5796.04	5424.76	5362.24	4241.08	3218.34	1967.57	-1.80094	*	-2.94578	*	5796.04	5615.6	5099.67	3121.57	-1.85677	*
CHR8_JGVV7_838_T01	VIT_08s0007g00120	ubiquitin-conjugating enzyme 13 (UBC13), E2	19211.2	13456	8398.73	7169.31	6879.11	6514.47	-2.79268	*	-2.949	*	19211.2	9660.32	9941.41	6450.04	-2.97846	*
CHR5_JGVV20_224_T01	VIT_05s0020g02410	Mo25	1561.15	1281.12	1035.5	1117.11	799.612	528.94	-1.95238	*	-2.95147	*	1561.15	1253.53	1290.53	785.758	-1.98681	*
CHR19_JGVV135_11_T01	VIT_19s0135g00130	CYP72A57	301.458	260.189	177.699	117.624	102.563	102.034	-2.93924	*	-2.9545	*	301.458	236.457	134.631	120.261	-2.5067	*
CHR11_JGVV37_6_T01	VIT_11s0037g00070	Aldehyde Dehydrogenase (VvALDHI1B1)	12729.4	5979.89	5223.2	4174.01	4453.48	4304.8	-2.85831	*	-2.95703	*	12729.4	5692.13	5413.08	4736.66	-2.68743	*
CHR13_JGVV64_89_T01	VIT_13s0064g00890	cellulose synthase CESA3	25078.2	14215.1	14730.2	11210.1	11855.4	8453.48	-2.11534	*	-2.96661	*	25078.2	13997.7	13039.8	12860.6	-1.94999	*
CHR4_JGVV79_51_T01	VIT_04s0079g00660	SET Domain group 40	4370.75	2829.4	2411.37	2183.05	1747.02	1473.08	-2.50183	*	-2.96709	*	4370.75	3008.33	3060.49	1663.98	-2.62668	*
CHR9_JGVV2_784_T01	VIT_09s0002g08980	Unknown protein	1278.89	1105.88	1051.31	871.057	529.959	430.93	-2.4132	*	-2.96775	*	1278.89	1048.52	980.391	490.548	-2.60707	*
CHR3_JGVV38_38_T01	VIT_03s0038g04370	inositol-1-monophosphatase	2506.61	2321.28	1922.24	1509.49	1214.1	844.51	-2.06459	*	-2.96813	*	2506.61	1931.99	1779.77	1176.6	-2.13038	*
CHR17_JGVV0_773_T01	VIT_17s0000g01700	Leucine-rich repeat transmembrane protein kinase	2001.98	1422.7	866.957	630.191	473.959	674.141	-4.22395	*	-2.96967	*	2001.98	1274.2	872.905	427.515	-4.68282	*
CHR6_JGVV9_296_T01	VIT_06s0009g00210	calmodulin-binding region IQ5	3954.52	2420.77	2388.15	2046.89	1882.82	1330.67	-2.10032	*	-2.97182	*	3954.52	2306.19	2222.04	2024.33	-1.9535	*
CHR4_JGVV43_24_T01	VIT_04s0043g00330	Unknown protein	7552.16	8061.85	5699.79	4592.33	4023.57	2539.39	-1.87698	*	-2.97401	*	7552.16	6695.26	6303.05	3633.84	-2.07829	*
CHR11_PDVV16_462_T01	VIT_11s0016g05220	pentatricopeptide (PPR) repeat-containing	434.312	290.149	285.646	264.706	215.707	145.965	-2.01343	*	-2.97546	*	434.312	282.075	370.98	187.99	-2.31029	*
CHR14_JGVV68_15_T01	VIT_14s0068g00160	no hit	526.931	220.245	164.029	171.679	161.325	176.982	-3.26626	*	-2.97732	*	526.931	255.297	253.604	134.924	-3.9054	*
CHR3_JGVV38_215_T01	VIT_03s0038g02510	Glyoxylate reductase	10015.9	5463.76	5507.34	4623.87	4118.49	3361.82	-2.43194	*	-2.97932	*	10015.9	4673.16	4654.08	4221.77	-2.37245	*
CHR7_JGVV5_342_T01	VIT_07s0005g03630	Ankyrin	3661.37	2459.51	2156.18	1822.54	1427.75	1228.65	-2.56443	*	-2.98	*	3661.37	2120.93	1987.65	1425.64	-2.56823	*
CHR14_JGVV66_103_T01	VIT_14s0066g01140	Unknown protein	3335.83	1314.08	844.57	625.767	652.287	1119.32	-5.11404	*	-2.98022	*	3335.83	1398.6	1478.4	725.888	-4.59551	*
CHR17_JGVV0_448_T01	VIT_17s0000g05350	5-formyltetrahydrofolate cycloligase	761.42	682.725	508.159	474.638	377.578	255.063	-2.01659	*	-2.98522	*	761.42	631.94	555.777	346.516	-2.19736	*
CHR1_JGVV11_269_T01	VIT_01s0011g03910	protein phosphatase 2C	8870.11	2226.72	3529.64	3437.79	4460.13	2969.51	-1.98876	*	-2.98706	*	8870.11	3533.94	3344.11	4958.63	-1.78882	*
CHR2_JGVV25_413_T01	VIT_02s0025g04560	copper amine oxidase	18187.3	17651.4	15124.4	13462.7	9797.8	6087.43	-1.85627	*	-2.98768	*	18187.3	17680	18426.4	9616.78	-1.89121	*
CHR9_JGVV2_747_T01	VIT_09s0002g08470	NADP-dependent oxidoreductase	2144.48	1188.13	945.58	832.522	783.501	717.486	-2.73705	*	-2.98888	*	2144.48	1148.98	1044.54	797.815	-2.68794	*
CHR3_JGVV38_194_T01	VIT_03s0038g02730	Mutator-like transposase	5779.96	3513.74	3405.36	2755.84	2522.72	1933.48	-2.29116	*	-2.98941	*	5779.96	3693.35	2871.52	2665.67	-2.1683	*
CHR18_JGVV1_331_T01	VIT_18s0001g05990	UDP-glycosyltransferase 85A1	7837.54	6175	4838.97	3888.01	3404.78	2621.66	-2.30193	*	-2.98953	*	7837.54	6127.84	4895.27	3568.92	-2.19606	*
CHR10_JGVV3_442_T01	VIT_10s0003g05160	wall-associated kinase 3 (WAK3)	136.002	89.0963	65.5876	67.2266	46.1341	45.4793	-2.94797	*	-2.9904	*	136.002	96.3208	96.3951	48.297	-2.81594	*
CHR3_JGVV88_63_T01	VIT_03s0088g00570	glutamine synthetase B1 GLB1	8868.95	4421.57	3924.93	3221.26	2716.13	2965.39	-3.26529	*	-2.99082	*	8868.95	4084.57	3611.64	2625.24	-3.37834	*
CHR12_JGVV57_11_T01	VIT_12s0057g00120	Wound-induced	18951.3	8433.22	10492.1	11453.4	9708.62	6334.4	-1.95201	*	-2.9918	*	18951.3	10261.3	9640.32	8298.98	-2.28357	*
CHR13_RANDOM_JGVV123_18_T01	VIT_13s0067g03480	ARR8 typeA	1039.24	431.149	371.849	356.743	345.997	347.25	-3.00362	*	-2.99277	*	1039.24	471.777	355.305	369.397	-2.81335	*
CHR4_JGVV23_322_T01	VIT_04s0023g00300	CLAVATA2 receptor protein (CLV2)	4898	4192.01	3755.62	2979.32	2748.09	1636.28	-1.78233	*	-2.99338	*	4898	3518.68	3317.47	2955.75	-1.65711	*
CHR4_JGVV8_125_T01	VIT_04s0008g01360	Tassel serine threonine kinase 1	441.279	241.598	235.838	166.216	159.275	147.299	-2.77054	*	-2.99579	*	441.279	219.219	251.912	117.613	-3.75197	*
CHR19_JGVV90_92_T01	VIT_19s0090g01020	Molybdopterin biosynthesis protein CNX5	3453.46	3760.08	3396.76	2845.58	2269.65	1151.09	-1.52158	*	-3.00015	*	3453.46	3321.68	3535.56	2265.7	-1.52423	*
CHR8_JGVV7_707_T01	VIT_08s0007g01530	zinc finger (C3HC4-type RING finger)	808.446	566.745	456.508	356.23	317.587	269.261	-2.54559	*	-3.00246	*	808.446	397.55	465.229	295.089	-2.73967	*
CHR17_JGVV0_55_T01	VIT_17s0000g09840	Adenosylhomocysteinase 1	23336	12466.4	11032.4	9398.79	8981.89	7769.37	-2.59811	*	-3.00359	*	23336	12115.8	10862.7	11268.1	-2.07097	*
CHR6_JGVV4_583_T01	VIT_06s0004g02140	MATE efflux family protein	12704.9	14516.5	11867.9	10606.1	7569.73	4226.69	-1.67839	*	-3.00588	*	12704.9	13584.4	13716.1	6974.13	-1.82173	*
CHR13_JGVV19_7_T01	VIT_13s0019g05290	acyl-CoA binding	3446.38	1854.64	1786.35	1497.25	1227.44	1145.94	-2.80778	*	-3.00746	*	3446.38	1657.1	1762.34	1279.92	-2.69266	*
CHR11_JGVV16_225_T01	VIT_11s0016g02600	caffeoyl-CoA O-methyltransferase	348.747	241.603	189.753	192.991	148.047	115.912	-2.35564	*	-3.00873	*	348.747	219.24	241.275	126.885	-2.74853	*
CHR18_JGVV41_155_T01	VIT_18s0041g00580	proton-dependent oligopeptide transport (POT) family protein	16746.9	18180.7	14227.9	11818.2	8204.22	5564.29	-2.04126	*	-3.00971	*	16746.9	17109.1	16628	7051.98	-2.37478	*
CHR2_JGVV87_25_T01	VIT_02s0087g00740	Unknown protein	3341.72	2927.04	2640.66	2046.85	1625.04	1108.47	-2.0564	*	-3.01473	*	3341.72	2793.51	2946.29	1568.53	-2.13048	*
CHR2_JGVV25_379_T01	VIT_02s0025g04190	DEAD-box ATP dependent DNA helicase	5245.77	4004.54	3768.75	3327.02	2977.01	1739.35	-1.76209	*	-3.01593	*	5245.77	3446.47	3932.12	2945.82	-1.78075	*
CHR6_JGVV9_191_T01	VIT_06s0009g01580	glycosyl hydrolase family 17 protein	5179.88	4796.42	3913.13	3746.29	3044.46	1716.91	-1.70141	*	-3.01697	*	5179.88	3694.54	4356.03	2741.42	-1.88949	*
CHR14_JGVV171_4_T01	VIT_14s0171g00060	Disease resistance protein	3282.82	3077.04	2202.96	1399.44	1403.79	1086.84	-2.33853	*	-3.02051	*	3282.82	2579.48	2175.57	1370.8	-2.39481	*
CHR6_JGVV4_73_T01	VIT_06s0004g07710	tRNA pseudouridine synthase	1454.36	698.656	793.461	663.307	630.826	481.025	-2.30548	*	-3.02346	*	1454.36	734.505	775.521	595.168	-2.44361	*
CHR6_JGVV9_224_T01	VIT_06s0009g01130	Molybdopterin biosynthesis protein CNX1	6331	6781.5	6133.46	4705.34	3589.18	2091.36	-1.76392	*	-3.02722	*	6331	5883.1	5893.28	3416.47	-1.85308	*
CHR18_JGVV1_550_T01	VIT_18s0001g08710	bZIP transcription factor BZIP4	136.229	95.6879	66.0858	54.3701	53.9248	44.9414	-2.52627	*	-3.03125	*	136.229	64.1154	133.307	40.0654	-3.40016	*
CHR12_JGVV34_124_T01	VIT_12s0034g01010	PYM (partner of Y14-MAGO)	5801.05	4549.26	3925.23	3469.46	3098.04	1913.56	-1.87249	*	-3.03155	*	5801.05	3913.7	4034.19	2784.76	-2.08314	*
CHR3_JGVV97_45_T01	VIT_03s0097g00620	N-acylethanolamine amidohydrolase	2599.19	1974.79	1811.31	1501.04	1308.73	856.076	-1.98604	*	-3.03617	*	2599.19	2166.28	2437.93	1226.34	-2.11947	*
CHR11_JGVV16_222_T01	VIT_11s0016g02570	Phospholipase A2 precursor	3604.24	1572.26	1268.86	1364.97	1427.69	1186.41	-2.52453	*	-3.03794	*	3604.24	1580.64	1798.36	1590.79	-2.2657	*
CHR13_JGVV67_236_T01	VIT_13s0067g00150	hydrolase, alpha/beta fold	1168.93	1513.14	1236.66	1132.37	807.514	384.643	-1.44757	*	-3.03901	*	1168.93	1499.95	1584.67	847.34	-1.37954	*
CHR18_JGVV1_55_T01	VIT_18s0001g00820	Thioredoxin-like protein CDSP32	643.739	223.91	194.61	158.316	204.048	211.709	-3.15484	*	-3.04068	*	643.739	233.514	209.99	203.494	-3.16343	*
CHR9_JGVV18_129_T01	VIT_09s0018g01780	ACT DOMAIN REPEAT 1 (ACR1) uridylyltransferase	1201.07	1106.96	832.917	618.835	469.249	394.905	-2.55956	*	-3.04142	*	1201.07	920.606	1036.51	475.571	-2.52553	*
CHR1_JGVV11_291_T01	VIT_01s0011g03690	ER6 protein universal stress protein (USP) family	17113.9	9775.77	9195.43	8383.05	7079.58	5625.98	-2.41736	*	-3.04194	*	17113.9	11474.5	9638.55	6287.89	-2.72172	*
CHR16_JGVV22_43_T01	VIT_16s0022g02040	PBS2 (PPHB susceptible 2)	3142.33	3104.87	2643.79	2292.87	1700.12	1031.3	-1.84831	*	-3.04696	*	3142.33	2730.75	2813.82	1648.75	-1.90589	*
CHR6_JGVV61_107_T01	VIT_06s0061g00480	alpha-L-fucosidase 1 precursor	5638.16	4056.98	3108.7	2417.35	2055.72	1849.45	-2.74266	*	-3.04856	*	5638.16	3598.67	3271.6	2108.95	-2.67344	*
CHRUN_PDVV1373_2_T01	VIT_00s1373g00020	Unknown protein	741.403	176.313	240.283	229.29	254.868	243.069	-2.90897	*	-3.05018	*	741.403	185.293	219.719	243.168	-3.04893	*
CHR18_JGVV1_540_T01	VIT_18s0001g08600	basic helix-loop-helix (bHLH) family	553.733	233.297	227.134	206.64	199.751	181.237	-2.77211	*	-3.0553	*	553.733	221.052	283.905	209.991	-2.63693	*
CHR7_JGVV151_23_T01	VIT_07s0151g00790	transducin family protein / WD-40 repeat	8430.84	7659.96	6643.74	5127.6	4419.81	2753.92	-1.90751	*	-3.0614	*	8430.84	7337.09	7261.9	3967.41	-2.12502	*
CHR8_JGVV7_454_T01	VIT_08s0007g04180	retrotransposon protein, Ty1-copia subclass	21389.5	6790.23	8989.72	10225.3	10288.4	6979.02	-2.079	*	-3.06483	*	21389.5	9077.05	7385.85	8323.98	-2.56963	*
CHRUN_GSVIVT00004407001_T01	VIT_00s1313g00020	Deacetoxyvindoline 4-hydroxylase	294.962	140.074	89.0866	91.6874	88.3394	96.1262	-3.33897	*	-3.06849	*	294.962	141.108	92.3942	89.9273	-3.28001	*
CHR1_JGVV11_600_T01	VIT_01s0011g00370	SP1L2 (SPIRAL2)	9740.27	8019.61	6088.2	4967.02	4480.79	3171.28	-2.17379	*	-3.0714	*	9740.27	7493.97	6001.51	4237.48	-2.2986	*
CHR6_JGVV4_76_T01	VIT_06s0004g07680	nodulin	355.968	106.148	140.286	82.6573	71.2684	115.857	-4.99475	*	-3.07249	*	355.968	99.4899	68.2871	68.6048	-5.18867	*
CHR6_JGVV4_465_T01	VIT_06s0004g03430	prephenate dehydratase	1090.69	712.916	734.088	724.206	645.583	354.852	-1.68946	*	-3.07363	*	1090.69	747.898	868.974	727.921	-1.49836	*
CHR12_JGVV28_180_T01	VIT_12s0028g02130	MAP3K delta-1 protein kinase	6803.36	5097.91	4773.29	4058.16	3236.32	2213.14	-2.10219	*	-3.07407	*	6803.36	5040.4	5107.5	3242.33	-2.09829	*
CHR15_JGVV46_12_T01	VIT_15s0046g03650	(+)-neomenthol dehydrogenase	2860.54	1766.74	1426.4	1303.58	1086.71	929.883	-2.6323	*	-3.07623	*	2860.54	1752.1	1674.23	996.505	-2.87057	*
CHR11_JGVV52_106_T01	VIT_11s0052g00680	Unknown protein	3680.76	2611.25	2055.28	1716.68	1385.63	1195.01	-2.65639	*	-3.08011	*	3680.76	2651.65	2719.05	1267.77	-2.90332	*
CHR1_JGVV11_491_T01	VIT_01s0011g01520	peroxisomal 2,4-dienoyl-CoA reductase	6491.79	3308.6	2820.28	2369.55	2309.01	2106.97	-2.8115	*	-3.0811	*	6491.79	3166.01	3172.72	2381.09	-2.7264	*
CHR8_JGVV58_71_T01	VIT_08s0058g00740	iron-responsive transporter	2501.16	2128.69	1304.19	1002.12	747.524	810.985	-3.34593	*	-3.0841	*	2501.16	1653.35	1610.62	804.238	-3.10998	*
CHR1_JGVV11_200_T01	VIT_01s0011g04620	Unknown protein	7069.76	4031.69	3951.58	3494.51	3250.55	2290.18	-2.17494	*	-3.08699	*	7069.76	4020.65	4078.14	2976.35	-2.37531	*
CHR18_JGVV1_436_T01	VIT_18s0001g07490	Auxin-independent growth promoter	2884.93	2474.48	2321.08	1748.84	1446.4	933.862	-1.99456	*	-3.08924	*	2884.93	2276.57	2204.19	1509.69	-1.91094	*
CHR13_JGVV106_61_T01	VIT_13s0106g00780	hydrolase, alpha/beta fold	3359.43	1744.13	1693.01	1520.77	1554.99	1085.91	-2.16042	*	-3.09367	*	3359.43	1830.85	2014.2	1415.37	-2.37353	*
CHR4_GSVIVT00018932001_T01	VIT_04s0023g02030	no hit	313.782	196.953	172.777	195.664	176.157	101.423	-1.78127	*	-3.0938	*	313.782	210.803	233.81	148.469	-2.11345	*
CHR12_JGVV28_23_T01	VIT_12s0028g03810	DTW domain-containing protein	922.169	511.206	494.591	463.569	402.227	297.712	-2.29266	*	-3.09752	*	922.169	486.718	552.736	396.295	-2.32698	*
CHR18_JGVV72_47_T01	VIT_18s0072g00790	RPD1 (root primordium defective 1)	605.547	348.422	313.002	303.767	248.941	194.963	-2.43249	*	-3.10596	*	605.547	300.821	345.191	239.282	-2.53068	*
CHR11_JGVV16_479_T01	VIT_11s0016g05350	RabGAP/TBC domain-containing protein	2329.08	2398.03	1814.44	1520.89	1196.96	749.028	-1.94584	*	-3.10947	*	2329.08	1797.18	1909.9	1019.61	-2.28428	*
CHR1_JGVV10_154_T01	VIT_01s0010g02170	CAAX amino terminal protease	1559.24	828.957	641.074	561.074	539.463	501.067	-2.89036	*	-3.11184	*	1559.24	686.847	678.404	580.862	-2.68436	*
CHRUN_JGVV1667_1_T01	VIT_00s1667g00010	LEM3 (ligand-effect modulator 3) family protein	1837.62	1427.76	1223.48	964.386	867.204	590.23	-2.11902	*	-3.1134	*	1837.62	1332	1338.95	865.064	-2.12426	*
CHR4_JGVV44_99_T01	VIT_04s0044g00980	ribosomal protein L17	3653.68	2300.16	2185.94	1924.86	1659.29	1173.43	-2.20196	*	-3.11369	*	3653.68	2075.74	2281.67	1633.41	-2.23684	*
CHR8_JGVV7_550_T01	VIT_08s0007g03210	F-box family	6443.47	5175.98	4295.47	3541.19	3092	2066.28	-2.08392	*	-3.11839	*	6443.47	4249.3	4782.16	3570.97	-1.8044	*
CHR5_JGVV51_34_T01	VIT_05s0051g00410	hydroxyethylthiazole kinase	1273.85	1122.96	812.177	764.659	593.777	408.433	-2.14533	*	-3.11887	*	1273.85	938.74	1030.05	505.68	-2.51908	*
CHR9_JGVV2_8_T01	VIT_09s0002g00130	H(+)-ATPase (VvPH5)	14816.7	13123.5	10347.7	8040.99	6393.51	4745.87	-2.31746	*	-3.12201	*	14816.7	11657.1	11170.4	6356.76	-2.33085	*
CHR11_JGVV16_106_T01	VIT_11s0016g01270	Unknown protein	2776.01	1969.19	1635.52	1343.19	1048.77	887.587	-2.64692	*	-3.12759	*	2776.01	1717.12	1835.33	1016.35	-2.73135	*
CHR15_JGVV46_77_T01	VIT_15s0046g02890	Unknown protein	2388.94	1745.69	1522.71	1285.8	1004.88	763.825	-2.37735	*	-3.1276	*	2388.94	1506.23	1627.13	917.08	-2.60494	*
CHR11_JGVV52_114_T01	VIT_11s0052g00600	pentatricopeptide (PPR) repeat-containing protein	2489.99	2676.71	1924.29	1520.39	1333.61	796.025	-1.86711	*	-3.12803	*	2489.99	2161.54	2397.84	1519.31	-1.6389	*
CHR4_JGVV23_164_T01	VIT_04s0023g02150	phosphatidic acid phosphatase / PAP2	9587.19	8623.53	6526.92	5661.81	4517.68	3064.83	-2.12215	*	-3.12814	*	9587.19	7590.82	7989.91	3666.14	-2.61507	*
CHR3_JGVV63_60_T01	VIT_03s0063g00640	Transcriptional factor B3	633.032	127.096	138.604	124.85	128.19	202.317	-4.93825	*	-3.12891	*	633.032	150.819	165.679	113.947	-5.5555	*
CHR15_JGVV24_77_T01	VIT_15s0024g00850	Geranylgeranyl diphosphate synthase	2780.77	2238.36	2114.38	1710.71	1392.85	888.42	-1.99646	*	-3.13001	*	2780.77	2344.89	2461.47	1324.25	-2.09989	*
CHRUN_JGVV125_17_T01	VIT_00s0125g00210	Serine/theronine protein kinase 2	3540.14	1930.78	1422.18	1081.25	1116.3	1130.44	-3.17131	*	-3.13164	*	3540.14	1961.84	1874.8	930.245	-3.8056	*
CHR11_JGVV37_96_T01	VIT_11s0037g01060	metal-dependent phosphohydrolase HD domain-containing protein	833.156	683.876	551.243	411.057	305.195	265.149	-2.72991	*	-3.14222	*	833.156	532.558	478.879	273.962	-3.04114	*
CHR10_JGVV42_97_T01	VIT_10s0042g01240	transducin protein	529.806	623.257	475.108	347.145	270.085	168.356	-1.96163	*	-3.14694	*	529.806	525.2	531.559	272.927	-1.9412	*
CHR18_GSVIVT00026069001_T01	VIT_18s0041g00530	unknown	6314.25	3710.38	3801.79	3396.46	3059.88	2003.18	-2.06356	*	-3.15211	*	6314.25	3698.72	3447.52	3235.15	-1.95176	*
CHR4_JGVV8_207_T01	VIT_04s0008g02220	sterile alpha motif (SAM) domain-containing protein	5691.45	3238.44	2969.81	3170.92	2914.24	1803.57	-1.95298	*	-3.15565	*	5691.45	3030.31	3444.23	2702.94	-2.10565	*
CHR15_JGVV107_25_T01	VIT_15s0107g00340	lanthionine synthetase C	961.063	960.133	782.246	506.966	407.5	304.445	-2.35844	*	-3.15677	*	961.063	746.34	657.456	420.204	-2.28713	*
CHR9_JGVV2_370_T01	VIT_09s0002g04060	transducin protein	2360.08	2047.81	1732.24	1602.21	1200.79	747.607	-1.96543	*	-3.15684	*	2360.08	1874.05	1897.38	1091.6	-2.16204	*
CHR14_JGVV108_75_T01	VIT_14s0108g00810	MINI ZINC FINGER 2 MIF2	29827.2	29218.2	23021.6	20378.8	14470.4	9436.7	-2.06125	*	-3.16076	*	29827.2	26922.2	26106.9	14297.6	-2.08617	*
CHR10_JGVV3_342_T01	VIT_10s0003g03830	S-2-hydroxy-acid oxidase, peroxisomal	13772	21279.2	13992.9	9265.24	6768.21	4356.29	-2.03481	*	-3.16141	*	13772	19251.9	16083.3	5927.01	-2.3236	*
CHR18_JGVV41_73_T01	VIT_18s0041g01550	tubulin, Beta 2	3533.89	1665.86	1581.15	1324.97	1137.53	1116.51	-3.10665	*	-3.16514	*	3533.89	1639.03	1340.73	1399.38	-2.52532	*
CHR5_JGVV49_5_T01	VIT_05s0049g00050	cellulose synthase CSLG2	10311.3	6240.5	5191.43	4247.92	3983.49	3254.7	-2.5885	*	-3.16812	*	10311.3	5678.81	5795.23	4489.83	-2.29658	*
CHRUN_JGVV199_12_T01	VIT_00s0199g00120	Heat shock protein binding	326.276	129.172	125.458	102.807	98.4093	102.971	-3.3155	*	-3.16861	*	326.276	108.746	94.9087	106.979	-3.04992	*
CHR4_JGVV44_78_T01	VIT_04s0044g01200	auxin-independent growth promoter	1367.92	1172.64	1006.66	727.235	638.419	431.662	-2.14267	*	-3.16897	*	1367.92	856.469	889.135	550.693	-2.484	*
CHR13_RANDOM_JGVV123_43_T01	VIT_13s0019g00470	no hit	4134.31	3909.89	2436.7	1542.57	1552.91	1304.11	-2.6623	*	-3.17021	*	4134.31	3440.79	3225.09	1172.26	-3.52679	*
CHR9_JGVV18_161_T01	VIT_09s0018g02130	calcium-transporting ATPase 9 ACA9	5147.33	4447.24	3861.21	3381.37	2418.84	1622.26	-2.12802	*	-3.17293	*	5147.33	4418.47	4331.71	2046.96	-2.51463	*
CHR8_JGVV40_208_T01	VIT_08s0040g01170	hydroxymethylglutaryl-CoA lyase	13625.5	8525.46	6769.33	5694.99	4984.15	4293.25	-2.73377	*	-3.1737	*	13625.5	8318.86	7270.04	4636.96	-2.93845	*
CHR8_JGVV56_94_T01	VIT_08s0056g01120	MATE efflux family protein	675.702	391.946	352.805	283.511	311.485	212.749	-2.16929	*	-3.17605	*	675.702	365.704	339.78	299.573	-2.25555	*
CHR15_JGVV21_112_T01	VIT_15s0021g01550	Unknown protein	11237.8	7054.43	6383.37	5380.6	5819.71	3537.37	-1.931	*	-3.17689	*	11237.8	6045.55	6032.73	6578.58	-1.70825	*
CHR15_JGVV48_266_T01	VIT_15s0048g00170	H(+)-ATPASE 4 AHA4	3338.43	2610.07	2311.17	1771.17	1429.01	1050.33	-2.33619	*	-3.17847	*	3338.43	2650.02	2169.79	1571.66	-2.12415	*
CHR12_JGVV35_35_T01	VIT_12s0035g01940	Unknown protein	8098.58	6198.51	4902.65	4419.46	3325.8	2547.55	-2.43508	*	-3.17897	*	8098.58	5687.3	5549.12	3054.52	-2.65135	*
CHR15_JGVV24_57_T01	VIT_15s0024g01090	dihydropyrimidinase	4052.26	3424.74	2639.69	2634.09	2129.09	1272.9	-1.90328	*	-3.18348	*	4052.26	3224.45	3126.04	2147.74	-1.88676	*
CHR5_JGVV94_35_T01	VIT_05s0094g00390	Unknown protein	782.034	448.04	457.317	371.943	307.977	245.446	-2.53926	*	-3.18618	*	782.034	517.768	532.517	332.39	-2.35276	*
CHR14_JGVV68_38_T01	VIT_14s0068g00420	alpha-amylase isozyme C2 precursor	3827.09	3339.13	2714.85	2009.04	1627.18	1200.36	-2.35198	*	-3.18829	*	3827.09	3207.34	2791.51	1445.45	-2.64768	*
CHR3_JGVV38_164_T01	VIT_03s0038g03060	Transposase	1408.15	861.41	718.76	479.485	379.24	441.425	-3.71309	*	-3.19001	*	1408.15	729.395	608.959	416.011	-3.38489	*
CHR9_JGVV2_217_T01	VIT_09s0002g02410	RNA-binding protein	1212.71	1293.75	910.919	713.134	515.288	380.096	-2.35346	*	-3.19053	*	1212.71	970.568	1034.91	521.14	-2.32703	*
CHR12_JGVV134_12_T01	VIT_12s0134g00190	Elongation factor 1-alpha (EF-1-alpha)	862.849	585.975	617.229	413.206	357.776	270.374	-2.4117	*	-3.19131	*	862.849	567.322	426.455	394.955	-2.18468	*
CHR5_JGVV20_449_T01	VIT_05s0020g04770	CRS1	2083.31	1841.3	1604.02	1426.36	948.473	652.441	-2.19648	*	-3.19309	*	2083.31	1722.41	1896.03	913.231	-2.28125	*
CHR15_JGVV45_81_T01	VIT_15s0045g01120	6-phosphofructokinase	813.452	490.23	343.505	392.36	359.851	254.745	-2.26052	*	-3.1932	*	813.452	518.508	536.12	340.91	-2.38612	*
CHR4_JGVV8_654_T01	VIT_04s0008g07020	TIC55 (TRANSLOCON AT THE INNER ENVELOPE MEMBRANE OF CHLOROPLASTS 55)	8897.21	3755.01	3204.42	3138.95	3389.18	2785.21	-2.62519	*	-3.19445	*	8897.21	3309.26	3336.31	3952.17	-2.25122	*
CHR11_RANDOM_JGVV212_9_T01	VIT_11s0016g00130	omega-6 fatty acid desaturase, chloroplast (FAD6) (FADC)	6939.69	5065.78	3992.98	3027.38	3121.69	2171.99	-2.22306	*	-3.19508	*	6939.69	4107.43	4125.69	3212.16	-2.16045	*
CHR13_RANDOM_JGVV123_41_T01	VIT_13s0019g00350	ARF GTPase activator, ARF-GAP Domain 13	5871.49	6451.04	3656.39	2496.58	2218.36	1836.45	-2.64677	*	-3.1972	*	5871.49	5003.18	4897	2016.25	-2.91208	*
CHR16_JGVV100_54_T01	VIT_16s0100g00730	Unknown protein	2730.53	1636.31	1378.63	1334.24	1161.1	853.432	-2.35168	*	-3.19947	*	2730.53	1471.73	1550.82	1321.88	-2.06565	*
CHR18_JGVV1_887_T01	VIT_18s0001g12370	glucose-6-phosphate isomerase, cytosolic (PGIC)	10630.4	11297.1	9297.45	7032.21	5462.13	3322.31	-1.9462	*	-3.19969	*	10630.4	10410.7	9419.93	5407.51	-1.96585	*
CHR4_JGVV8_565_T01	VIT_04s0008g06070	Aberrant root formation protein 4 ALF4	1646.88	1906.11	1465.06	1295.17	910.074	514.428	-1.80962	*	-3.20139	*	1646.88	1594.03	1640.24	830.843	-1.98219	*
CHR19_JGVV14_234_T01	VIT_19s0014g02670	Protein kinase CRK1 CRK1 protein(Cdc2-related kinase 1)	1597.38	769.28	707.463	694.685	717.446	498.792	-2.22648	*	-3.20249	*	1597.38	821.803	950.518	700.93	-2.27894	*
CHR12_JGVV28_158_T01	VIT_12s0028g02370	Methyltransferase type 11	435.488	154.611	169.769	182.022	204.53	135.955	-2.12921	*	-3.20317	*	435.488	167.623	181.369	167.833	-2.59477	*
CHR2_JGVV33_32_T01	VIT_02s0033g00400	myb domain protein 113	222.582	165.401	156.714	116.272	98.8892	69.3588	-2.25082	*	-3.20913	*	222.582	179.554	157.541	88.5541	-2.51351	*
CHRUN_JGVV227_7_T01	VIT_00s0227g00110	gamma hydroxybutyrate dehydrogenase-like protein	5180.39	3715.47	3115.41	2776.55	2424.56	1614.03	-2.13663	*	-3.2096	*	5180.39	3877.96	3900.38	2525.89	-2.05092	*
CHR15_JGVV48_148_T01	VIT_15s0048g01430	24-sterol C-methyltransferase	1056.21	430.768	460.582	420.048	467.425	329.011	-2.25963	*	-3.21026	*	1056.21	420.516	519.389	518.65	-2.03646	*
CHR14_JGVV6_63_T01	VIT_14s0006g01180	ATP-dependent RNA helicase A	1116.37	918.287	910.666	537.226	455.056	347.622	-2.45326	*	-3.21145	*	1116.37	897.898	665.762	557.797	-2.00139	*
CHR6_JGVV9_40_T01	VIT_06s0009g03360	Unknown protein	1378.72	550.351	582.394	516.101	553.774	429.1	-2.48968	*	-3.21306	*	1378.72	485.744	674.647	510.499	-2.70074	*
CHR1_JGVV26_87_T01	VIT_01s0026g01790	calmodulin binding protein	559.486	286.332	286.305	289.321	240.276	173.965	-2.32851	*	-3.21609	*	559.486	286.84	358.941	225.146	-2.48499	*
CHR18_JGVV1_355_T01	VIT_18s0001g06370	L-ascorbate peroxidase, chloroplast	633.952	263.867	256.824	217.38	228.916	197.02	-2.76936	*	-3.21771	*	633.952	239.046	298.213	225.258	-2.81433	*
CHR19_JGVV15_30_T01	VIT_19s0015g00320	KCO1 (two pore K channel)	5624.42	4486.38	3158.56	2205.77	1999.8	1745.23	-2.81249	*	-3.22274	*	5624.42	3945.76	4119.86	1833.92	-3.06689	*
CHR15_JGVV21_200_T01	VIT_15s0021g00500	NADP-dependent malic enzyme	7909.46	6460.02	5275.96	4165.4	3341.91	2453.33	-2.36675	*	-3.22396	*	7909.46	5796.69	5764.9	3260.25	-2.42603	*
CHRUN_JGVV131_5_T01	VIT_00s0131g00050	annexin ANN3	215.73	85.8943	84.5073	96.1626	80.6357	66.9086	-2.67537	*	-3.22425	*	215.73	109.407	91.6392	67.835	-3.18022	*
CHRUN_PDVV485_1_T01	VIT_00s0485g00010	receptor kinase homolog LRK14	548.084	308.688	239.175	168.99	146.137	169.983	-3.75047	*	-3.22435	*	548.084	264.618	229.955	154.381	-3.5502	*
CHR2_JGVV25_168_T01	VIT_02s0025g01790	cellulose synthase CSLG3	11520.9	3431.89	3611.31	3483.74	2792.33	3570.98	-4.12589	*	-3.22624	*	11520.9	3762.27	3154.67	2353.1	-4.89603	*
CHR9_JGVV18_146_T01	VIT_09s0018g01970	Unknown protein	1220.06	744.051	618.043	423.951	325.248	377.587	-3.75116	*	-3.2312	*	1220.06	684.737	637.837	323.255	-3.7743	*
CHR9_JGVV2_116_T01	VIT_09s0002g01360	no hit	1553.74	1399.62	964.019	969.556	816.6	480.285	-1.90269	*	-3.23504	*	1553.74	1290	1173.27	669.623	-2.32032	*
CHR2_JGVV25_267_T01	VIT_02s0025g02890	ribosomal protein L11	552.781	409.952	391.428	318.544	279.555	170.464	-1.97736	*	-3.2428	*	552.781	446.361	504.208	235.324	-2.34902	*
CHR3_JGVV63_135_T01	VIT_03s0063g01460	cytochrome b6f complex subunit (petM)	2254.96	2072.32	1549.39	1251.55	897.686	694.602	-2.51197	*	-3.2464	*	2254.96	2030.91	1784.31	755.635	-2.98419	*
CHR6_JGVV9_86_T01	VIT_06s0009g02780	histone mRNA exonuclease 1	4533.53	2125.63	1873.12	1785.86	1531.95	1394.34	-2.95932	*	-3.25138	*	4533.53	2170.04	2245.24	1382.71	-3.27873	*
CHR2_JGVV241_13_T01	VIT_02s0241g00140	calmodulin (A)	12939.7	8873.96	6942.41	6109.56	5263.51	3978.81	-2.45839	*	-3.25217	*	12939.7	8231.62	8642.53	4887.15	-2.64771	*
CHR19_JGVV85_61_T01	VIT_19s0085g00550	Ser/Thr protein kinase	6876.68	3037.66	2894.17	2683.01	2465.79	2113.05	-2.78884	*	-3.25438	*	6876.68	3283.5	3756.35	2687.52	-2.55875	*
CHR3_JGVV38_356_T01	VIT_03s0038g00840	BPC4/BBR/BPC4/BPC4	8052.36	6298.37	5926.77	4728.32	3900.93	2465.3	-2.06421	*	-3.26628	*	8052.36	5805.57	5889.95	3832.92	-2.10084	*
CHR8_JGVV40_181_T01	VIT_08s0040g01440	tRNA (guanine-N(7)-)-methyltransferase	803.054	523.157	466.423	379.933	304.738	245.835	-2.63523	*	-3.26664	*	803.054	488.724	571.101	274.048	-2.93034	*
CHR18_JGVV1_316_T01	VIT_18s0001g05690	protein phosphatase 2C	10606.8	5203.98	4461.74	3794.06	3753.93	3241.15	-2.82551	*	-3.27253	*	10606.8	5758.58	4587.43	3662.74	-2.89585	*
CHRUN_JGVV389_3_T01	VIT_00s0389g00030	CYP72A54	306.317	75.4203	73.6009	66.5205	80.9035	93.5234	-3.7862	*	-3.2753	*	306.317	89.6409	85.5489	75.008	-4.08379	*
CHR5_JGVV77_26_T01	VIT_05s0077g00450	Ribosomal protein S1 30S	2476.02	1428.95	1274.46	1013.58	871.051	755.715	-2.84257	*	-3.27639	*	2476.02	1272.59	1402.3	871.121	-2.84234	*
CHR4_JGVV23_299_T01	VIT_04s0023g00590	regulator of ribonuclease activity a	17314	9027.08	8933.15	8736.43	6704.78	5275.12	-2.58233	*	-3.2822	*	17314	8136.99	9222.95	5891.55	-2.93878	*
CHR2_JGVV12_209_T01	VIT_02s0012g00550	inositol polyphosphate 5-phosphatase II	3765.3	1065.98	1172.66	817.054	938.999	1145.41	-4.0099	*	-3.28728	*	3765.3	1268.08	1429.36	1078.9	-3.48993	*
CHR15_JGVV46_221_T01	VIT_15s0046g01310	phytochrome A supressor spa1 (SPA1)	3174.13	1438.63	1237.27	942.634	800	965.411	-3.96766	*	-3.28785	*	3174.13	1310.35	1324.1	937.746	-3.38485	*
CHR18_JGVV89_20_T01	VIT_18s0089g01220	Cupin super	5282.32	4158.29	3242.52	2737.75	1959.44	1603.3	-2.69582	*	-3.29465	*	5282.32	4063.82	3482.28	1734.41	-3.0456	*
CHR5_JGVV20_381_T01	VIT_05s0020g04070	1,2-dihydroxy-3-keto-5-methylthiopentene dioxygenase 4	3344.66	2576.5	2070.34	1934.69	1756.83	1014.37	-1.90381	*	-3.29726	*	3344.66	2242.93	2395.96	1390.72	-2.40499	*
CHRUN_JGVV220_11_T01	VIT_00s0220g00130	allyl alcohol dehydrogenase	3636.13	2862.83	2180.66	1838.43	1499.44	1102.59	-2.42499	*	-3.2978	*	3636.13	2373.95	2319.5	1430.91	-2.54114	*
CHRUN_JGVV1682_2_T01	VIT_00s1682g00020	flavonoid 3'-hydroxylase cytochrome P450	1233.43	1493.19	1573.53	749.313	688.423	373.647	-1.79167	*	-3.30106	*	1233.43	1298.64	1261.68	652.546	-1.89018	*
CHR18_JGVV72_78_T01	VIT_18s0072g00410	Unknown protein	3417.18	2779.71	2318.81	1771.1	1380.9	1034.52	-2.47461	*	-3.30315	*	3417.18	2319.28	2165.39	1301.86	-2.62485	*
CHR4_JGVV23_24_T01	VIT_04s0023g03690	proteasome 20S alpha subunit D2 (PAD2) (PRS1) (PRC6)	13533.6	10626.2	8741.48	7136.44	5758.02	4092.6	-2.3504	*	-3.30686	*	13533.6	9297.7	8754.89	5414.59	-2.49948	*
CHR10_JGVV3_40_T01	VIT_10s0003g00420	Auxin response factor 3	1117.28	571.797	498.267	478.207	455.299	337.836	-2.45394	*	-3.30716	*	1117.28	527.786	570.812	535.345	-2.08702	*
CHR6_JGVV9_49_T01	VIT_06s0009g03240	Pleckstrin homology (PH) domain-containing	8501.17	5872.34	5099.91	3878.1	3442.26	2560.75	-2.46965	*	-3.31979	*	8501.17	5517.64	5015.71	3337.6	-2.54709	*
CHR14_JGVV6_171_T01	VIT_14s0006g02720	Hexose transporter, Plastid	11062	9123.93	7356.21	5951.74	4926.89	3328.24	-2.24523	*	-3.32368	*	11062	8482.74	8953.2	5269.89	-2.09909	*
CHR4_JGVV44_56_T01	VIT_04s0044g01450	Unknown protein	240.952	131.268	135.634	98.8315	102.041	72.4841	-2.36133	*	-3.32421	*	240.952	156.621	151.054	78.6186	-3.06482	*
CHR10_JGVV3_356_T01	VIT_10s0003g03980	LEM3 (ligand-effect modulator 3) family protein	1391.27	1239.24	1175.28	817.562	758.667	418.054	-1.83383	*	-3.32797	*	1391.27	1274.81	1101.3	741.519	-1.87624	*
CHR1_JGVV11_361_T01	VIT_01s0011g02950	zinc finger (C3HC4-type RING finger)	2097.53	1106.47	801.887	752.005	708.467	629.758	-2.96066	*	-3.3307	*	2097.53	1021.37	1132.31	586.823	-3.57438	*
CHR14_JGVV6_203_T01	VIT_14s0006g03120	HEAT repeat-containing protein	2794.96	2812.15	2532.15	2137.21	1648.98	838.473	-1.69497	*	-3.3334	*	2794.96	2773.73	2629.99	1565.24	-1.78564	*
CHR4_JGVV23_78_T01	VIT_04s0023g03130	Histone H1	11422.9	8949.53	7586.98	7025.41	5227.76	3425.56	-2.18505	*	-3.33461	*	11422.9	9809.97	8600.41	5485.89	-2.08224	*
CHR5_JGVV20_274_T01	VIT_05s0020g02930	DNA-directed RNA polymerase III subunit C3	1335.54	1080.78	988.881	761.931	558.457	400.29	-2.39148	*	-3.33643	*	1335.54	1098.46	1094.63	675.615	-1.97677	*
CHR17_JGVV0_374_T01	VIT_17s0000g06180	hydrolase, alpha/beta fold	9660.41	8318.39	6323.13	5085.68	4192.17	2884.44	-2.3044	*	-3.34915	*	9660.41	7001.01	6489.98	3968.93	-2.43401	*
CHR12_JGVV34_31_T01	VIT_12s0034g02240	potassium channel AKT2/3	12780.3	13020.4	10852.7	9019.07	6576.21	3814.15	-1.94341	*	-3.35075	*	12780.3	10875.6	10547.7	5968.79	-2.14119	*
CHR7_JGVV5_430_T01	VIT_07s0005g04600	alcohol dehydrogenase class III	11287.4	7108.63	5385.22	4667.39	4222.27	3366.95	-2.6733	*	-3.35241	*	11287.4	6122.1	6536.93	3979.37	-2.83647	*
CHR4_JGVV8_339_T01	VIT_04s0008g03610	Xylan synthase	1672.91	909.517	696.048	690.105	613.347	498.974	-2.72751	*	-3.3527	*	1672.91	805.961	786.858	616.451	-2.71377	*
CHR14_JGVV128_75_T01	VIT_14s0128g00800	pentatricopeptide (PPR) repeat-containing protein	714.026	807.971	542.177	427.849	334.14	212.813	-2.13691	*	-3.35518	*	714.026	532.959	529.214	335.414	-2.12879	*
CHR10_JGVV116_93_T01	VIT_10s0116g01640	glucan endo-1,3-beta-glucosidase 3 precursor	7730.99	6525.48	5588.54	4596.58	3832.35	2301.25	-2.01729	*	-3.35948	*	7730.99	6261.82	6770.81	3955.39	-1.95455	*
CHR17_JGVV0_227_T01	VIT_17s0000g07820	LIM domain protein WLIM1	11341	6408.06	5128.59	5094.68	4590.04	3365.23	-2.47079	*	-3.37006	*	11341	5504.51	5806.98	4570.13	-2.48155	*
CHRUN_JGVV227_4_T01	VIT_00s0227g00070	Sialidase BNR/Asp-box repeat family protein	1432.18	1122.75	755.648	645.47	558.925	424.97	-2.56238	*	-3.37008	*	1432.18	905.386	925.996	534.182	-2.68107	*
CHR11_JGVV103_57_T01	VIT_11s0103g00120	Phenylalanyl-tRNA synthetase	3330.23	2986.28	2510.07	2194.35	1524.33	987.574	-2.18472	*	-3.37213	*	3330.23	2790.57	2534.2	1585.76	-2.10009	*
CHR19_JGVV90_125_T01	VIT_19s0090g01360	no hit	14424.4	7854.47	6059.87	6782.32	5691.66	4273.98	-2.5343	*	-3.37492	*	14424.4	9102.71	8449.01	5123.64	-2.81525	*
CHR13_JGVV67_186_T01	VIT_13s0067g01000	PHD finger protein alfin	4379.72	3231.94	2839.87	2673.72	1824.66	1296.64	-2.40029	*	-3.37776	*	4379.72	2297.64	2920.83	1911.65	-2.29107	*
CHR15_JGVV46_80_T01	VIT_15s0046g02860	riboflavin biosynthesis protein ribD	4991.83	3643.72	2779.9	2074.67	1632.1	1477.74	-3.05853	*	-3.37801	*	4991.83	3085.18	2777.99	1549.44	-3.22171	*
CHR10_JGVV3_373_T01	VIT_10s0003g04180	early-responsive to dehydration stress protein (ERD4)	35769.7	30627.9	26084.5	21497.6	17341.5	10575.8	-2.06267	*	-3.38222	*	35769.7	28638.8	27870.2	17673.7	-2.02389	*
CHR2_JGVV25_380_T01	VIT_02s0025g04200	unknown	3376.69	3205.56	2161.14	1507.77	1264.57	997.498	-2.67022	*	-3.38516	*	3376.69	2970.56	2963.85	917.595	-3.67993	*
CHRUN_PDVV960_1_T01	VIT_00s0960g00010	phosphosulfolactate synthase protein	6447.8	4029.39	2882.98	2028.1	2282.92	1903.49	-2.82437	*	-3.38736	*	6447.8	2860.5	2799.57	2158.24	-2.98752	*
CHR12_JGVV55_52_T01	VIT_12s0055g00710	Phosphatidylserine decarboxylase	5034.44	3442.4	3055.48	2419.44	1852.81	1484.63	-2.71718	*	-3.39105	*	5034.44	3404.22	3186.74	1786.67	-2.81778	*
CHR7_RANDOM_JGVV209_8_T01	VIT_07s0141g00460	tubulin folding cofactor D	3452.26	3946.47	3325.64	2576.21	1887.11	1016.63	-1.82939	*	-3.3958	*	3452.26	3414.26	3229.94	1674.35	-2.06186	*
CHR8_JGVV32_15_T01	VIT_08s0032g00190	F-box family protein	407.675	119.183	100.882	121.196	114.083	119.785	-3.57349	*	-3.40338	*	407.675	132.148	139.759	117.092	-3.48165	*
CHR5_JGVV29_11_T01	VIT_05s0029g01430	Ankyrin	1234.12	742.525	581.046	469.891	412.157	362.47	-2.9943	*	-3.40476	*	1234.12	675.543	567.212	332.839	-3.70787	*
CHR9_JGVV2_352_T01	VIT_09s0002g03860	RPS5 (resistant to p. syringae 5)	232.724	191.964	99.8448	89.5691	73.1196	68.2543	-3.18279	*	-3.40966	*	232.724	159.873	156.379	72.8343	-3.19526	*
CHRUN_JGVV372_3_T01	VIT_00s0372g00030	Linalool synthase (VvTPS66)	153.584	39.13	42.0958	43.5293	44.9719	44.9759	-3.41511	*	-3.41481	*	153.584	40.2597	48.6724	44.4153	-3.45791	*
CHR8_JGVV7_71_T01	VIT_08s0007g08280	remorin	15345.2	10459	8782.44	7839.76	6620.64	4485.61	-2.31778	*	-3.42098	*	15345.2	10714.1	10448.4	6234.8	-2.46121	*
CHR6_JGVV4_447_T01	VIT_06s0004g03640	Trans-2-enoyl-CoA reductase	4688.93	2778.15	2591.86	2188.43	2039.1	1369.63	-2.29951	*	-3.42351	*	4688.93	2764.73	2809.61	2049.88	-2.28742	*
CHR19_JGVV27_101_T01	VIT_19s0027g00350	Protoporphyrinogen IX oxidase	916.556	593.729	432.509	532.269	407.052	267.699	-2.25169	*	-3.42383	*	916.556	625.13	697.011	373.392	-2.45467	*
CHR7_JGVV31_266_T01	VIT_07s0031g02970	Unknown protein	708.038	563.287	412.308	453.784	317.845	206.73	-2.22762	*	-3.42495	*	708.038	464.369	677.779	229.093	-3.09062	*
CHR17_GSVIVT00007592001_T01	VIT_17s0000g09720	Unknown protein	486.266	417.232	367.235	320.056	215.489	141.951	-2.25658	*	-3.42559	*	486.266	358.021	376.613	186.557	-2.60653	*
CHR5_JGVV20_261_T01	VIT_05s0020g02800	carbohydrate kinase	8080.19	6697.08	4620.96	3765.48	2911.18	2357.39	-2.77558	*	-3.4276	*	8080.19	5227.67	5585.08	3060.4	-2.64024	*
CHRUN_JGVV194_13_T01	VIT_00s0194g00140	Agenet domain-containing protein	589.882	282.602	287.099	311.988	254.162	172.078	-2.32089	*	-3.42798	*	589.882	250.69	350.291	247.341	-2.3849	*
CHR8_JGVV7_66_T01	VIT_08s0007g08330	polygalacturonase PG1	28505.9	20417.8	16885	13211.2	12608	8304.95	-2.26093	*	-3.4324	*	28505.9	20284.6	18002.8	10092.4	-2.82448	*
CHR6_JGVV9_85_T01	VIT_06s0009g02790	dihydropyrimidinase	10481.6	8572.4	6738.99	5432.19	4150.51	3053.47	-2.52537	*	-3.43268	*	10481.6	8058.63	7639.24	4209.02	-2.49026	*
CHR1_JGVV11_312_T01	VIT_01s0011g03480	cinnamoyl CoA reductase	979.139	889.941	699.375	465.385	373.507	284.927	-2.62148	*	-3.43646	*	979.139	741.144	839.866	362.282	-2.7027	*
CHR1_JGVV10_294_T01	VIT_01s0010g03890	unknown	3092.42	1656.72	1511.37	1110.62	962.341	899.476	-3.21343	*	-3.43802	*	3092.42	1320.49	1314.96	946.811	-3.26614	*
CHR11_JGVV65_14_T01	VIT_11s0065g00180	proton extrusion protein CemA family protein pcxA	2823.89	2285.17	1764.04	1140.16	978.924	819.939	-2.88468	*	-3.44402	*	2823.89	2106.73	1738.15	997.592	-2.8307	*
CHR11_JGVV37_47_T01	VIT_11s0037g00520	translation initiation factor IF-3	8572.61	6522.05	4958.08	3522.39	3108	2487.76	-2.75824	*	-3.44592	*	8572.61	5500.07	4794.26	3131.66	-2.7374	*
CHR4_JGVV210_3_T01	VIT_04s0210g00030	strictosidine synthase	3075.14	1694.89	1363.94	985.383	1002.72	891.55	-3.0668	*	-3.4492	*	3075.14	1449.1	1310.3	1197.23	-2.56853	*
CHR11_JGVV16_151_T01	VIT_11s0016g01800	Protein kinase MK6	469.999	246.241	188.577	142.901	135.885	136.253	-3.45879	*	-3.44946	*	469.999	261.427	241.907	126.19	-3.72453	*
CHR19_JGVV15_222_T01	VIT_19s0015g02910	CYP72A1	635.639	386.224	281.693	184.37	180.733	184.133	-3.51701	*	-3.45206	*	635.639	357.83	264.9	171.7	-3.70203	*
CHR3_JGVV63_191_T01	VIT_03s0063g02040	Caffeine synthase	719.408	333.739	343.732	321.629	280.939	208.274	-2.56073	*	-3.45414	*	719.408	281.596	383.706	279.558	-2.57338	*
CHR12_JGVV59_49_T01	VIT_12s0059g00520	RabGAP/TBC domain-containing protein	5665.19	2310.49	1971.68	1857.51	1955.66	1639.82	-2.89682	*	-3.45476	*	5665.19	2197.84	2093.55	2231.14	-2.53915	*
CHR4_JGVV23_144_T01	VIT_04s0023g02380	R protein MLA10	1161.04	473.491	304.469	219.667	265.706	335.257	-4.36966	*	-3.46315	*	1161.04	469.302	521.015	311.235	-3.73045	*
CHR14_JGVV30_109_T01	VIT_14s0030g00970	Oxidoreductase, zinc-binding dehydrogenase family	614.636	527.265	352.651	324.465	238.747	177.156	-2.57442	*	-3.46946	*	614.636	482.845	395.42	222.808	-2.75859	*
CHR18_JGVV1_558_T01	VIT_18s0001g08800	lecithine cholesterol acyltransferase-like protein	363.242	161.214	139.659	98.6271	110.606	104.613	-3.2841	*	-3.47226	*	363.242	125.576	157.007	108.065	-3.36132	*
CHR17_JGVV0_274_T01	VIT_17s0000g07280	histone deacetylase HDA05	3967.21	3611.99	2981.7	2573.53	2122.62	1139.65	-1.86901	*	-3.48108	*	3967.21	3232.17	3406	2068.73	-1.9177	*
CHR18_JGVV166_10_T01	VIT_18s0166g00130	substrate carrier, Mitochondrial	4643.17	3467.72	2769.37	2050.57	1719.49	1333.1	-2.70032	*	-3.48298	*	4643.17	3063.58	2658.09	1915.04	-2.42458	*
CHRUN_JGVV972_1_T01	VIT_00s0972g00010	N-acetylglucosaminyltransferase	6943.58	5575.66	4622.46	3602.96	2962.78	1991.71	-2.3436	*	-3.48623	*	6943.58	4890.06	4506.29	2931.71	-2.36844	*
CHR15_JGVV45_86_T01	VIT_15s0045g01170	3-hydroxyisobutyryl-CoA hydrolase	2068.25	1299.29	1076.8	957.582	788.652	593.227	-2.62251	*	-3.48643	*	2068.25	1365.1	1099.96	796.644	-2.5962	*
CHR9_JGVV2_194_T01	VIT_09s0002g02180	Tubulin beta-5 chain	1255.53	607.648	518.482	379.711	356.318	360.107	-3.52361	*	-3.48653	*	1255.53	587.1	394.754	448.585	-2.79886	*
CHR4_JGVV23_115_T01	VIT_04s0023g02690	Beta-galactosidase	3667.62	661.523	922.397	1238.98	1175.87	1050.56	-3.11908	*	-3.4911	*	3667.62	750.489	988.41	1156.26	-3.17197	*
CHR12_JGVV28_176_T01	VIT_12s0028g02170	ATP synthase protein I	4173.5	3626.48	3130.72	2347.6	1984.96	1195.46	-2.10256	*	-3.49112	*	4173.5	3502.13	3408.56	2064.66	-2.0214	*
CHR12_JGVV34_197_T01	VIT_12s0034g00060	UDP-glucose glucosyltransferase	3837.27	4397.94	3995.67	3307.43	2373.62	1098.78	-1.61663	*	-3.49231	*	3837.27	4351.82	4196.8	2340.71	-1.63936	*
CHR13_JGVV19_16_T01	VIT_13s0019g05190	RAB GTPase RAB_ALPHA	5847.44	5696.02	3511.98	2854.35	2254.48	1674.07	-2.5937	*	-3.49295	*	5847.44	4807.91	5007.18	2064.74	-2.83205	*
CHR13_JGVV73_16_T01	VIT_13s0073g00550	beta-D-glucosidase	578.263	232.069	204.125	281.146	294.249	165.383	-1.96522	*	-3.49652	*	578.263	227.255	256.981	294.421	-1.96407	*
CHR18_JGVV1_158_T01	VIT_18s0001g02550	delta-aminolevulinic acid dehydratase, chloroplast precursor	5751.46	3951.16	3138.17	1982.77	1919.73	1643.68	-2.99597	*	-3.49914	*	5751.46	3167.47	2573.75	1646.17	-3.49384	*
CHR11_JGVV16_499_T01	VIT_11s0016g05560	glucan endo-1,3-beta-glucosidase 7 precursor	5838.99	3031.78	2961.72	2457.55	2364.79	1668.24	-2.46914	*	-3.50009	*	5838.99	3103.19	2914.8	2504.04	-2.33183	*
CHR6_JGVV9_222_T01	VIT_06s0009g01150	La domain-containing protein	5062.88	4769.57	4279.16	3739.57	2845.03	1444.31	-1.77955	*	-3.5054	*	5062.88	5071.79	4734.04	2660.39	-1.90306	*
CHR14_JGVV66_18_T01	VIT_14s0066g00200	pentatricopeptide (PPR) repeat-containing protein	6520.65	4897.78	4697.42	3981.91	3216.77	1859.09	-2.02708	*	-3.50744	*	6520.65	4417.6	4269.17	2793.86	-2.33392	*
CHR7_JGVV104_121_T01	VIT_07s0104g00540	CYCP1;1; CYCP1;1	22864.8	12823.7	11952.6	12111.4	9942.51	6481.93	-2.2997	*	-3.52747	*	22864.8	13047.6	13769	9712.83	-2.35408	*
CHR11_JGVV118_16_T01	VIT_11s0118g00200	sucrose-phosphate synthase	39382.3	26345.8	24548.7	20509.7	18435.3	11145.1	-2.13625	*	-3.53359	*	39382.3	27037.5	24785.6	19063.1	-2.0659	*
CHR18_JGVV1_305_T01	VIT_18s0001g05530	annexin 1 (ANN1)	13428	11444.9	9591.5	7077.05	5983.65	3785.38	-2.24412	*	-3.54734	*	13428	10433.8	10110.4	5574.74	-2.40873	*
CHR12_JGVV134_43_T01	VIT_12s0134g00510	cytochrome B6-F complex iron-sulfur subunit, PETC	922.879	499.912	359.761	298.834	235.306	260.039	-3.92204	*	-3.549	*	922.879	467.487	547.707	277.792	-3.3222	*
CHR13_RANDOM_JGVV143_1_T01	VIT_13s0019g00600	annexin ANN3	164.711	66.8812	57.1185	50.4167	48.8964	46.4081	-3.36857	*	-3.54918	*	164.711	69.6511	62.8651	55.6335	-2.96064	*
CHR14_JGVV66_199_T01	VIT_14s0066g02170	Prolyl 4-hydroxylase	10876.8	3960.5	4406.35	4004.47	3765.78	3061.17	-2.88834	*	-3.55317	*	10876.8	4001.69	4526.25	3438.66	-3.16311	*
CHR1_JGVV26_152_T01	VIT_01s0026g01040	Unknown protein	603.907	385.712	270.635	168.397	144.627	169.764	-4.17562	*	-3.55733	*	603.907	289.369	226.513	149.03	-4.05226	*
CHR14_JGVV108_111_T01	VIT_14s0108g01210	HYP1 (HYPOTHETICAL PROTEIN 1)	648.984	416.748	332.388	320.311	303.015	182.401	-2.14175	*	-3.55801	*	648.984	341.885	432.117	376.662	-1.72299	*
CHRUN_JGVV1715_1_T01	VIT_00s1715g00010	Ureidoglycine aminohydrolase	2690.95	2057.9	1551.06	1283.9	1172.92	754.173	-2.29423	*	-3.56808	*	2690.95	1712.36	1835.68	1084.74	-2.48073	*
CHR10_JGVV116_51_T01	VIT_10s0116g00970	leucyl tRNA synthetase	788.498	666.683	624.701	474.101	390.822	220.87	-2.01754	*	-3.56996	*	788.498	668.298	616.461	387.069	-2.0371	*
CHR5_JGVV51_6_T01	VIT_05s0051g00070	coenzyme F420 hydrogenase/dehydrogenase beta subunit	649.577	691.976	581.506	441.04	321.022	181.618	-2.02346	*	-3.57661	*	649.577	625.051	675.734	315.821	-2.05679	*
CHRUN_JGVV183_9_T01	VIT_00s0183g00140	NADP-dependent malic enzyme	185.613	125.748	99.5498	73.3758	57.4885	51.8231	-3.2287	*	-3.58167	*	185.613	92.8314	64.2998	71.1121	-2.61015	*
CHR19_GSVIVT00036791001_T01	VIT_19s0085g00170	Unknown protein	19277	15395.8	12965.1	12720.7	10667.2	5377.04	-1.80712	*	-3.58505	*	19277	14797	16071.4	10364.5	-1.85991	*
CHR12_JGVV59_199_T01	VIT_12s0059g02110	Galacturonosyltransferase 10	2549.17	1471.17	1269.46	986.222	913.505	710.838	-2.79054	*	-3.58614	*	2549.17	1224.9	1195.78	1068.51	-2.38573	*
CHR6_JGVV4_639_T01	VIT_06s0004g01530	DNA topoisomerase 6 subunit B (TOP6B)	852.602	839.532	696.904	630.18	450.345	236.894	-1.89322	*	-3.59908	*	852.602	811.882	832.213	419.068	-2.03452	*
CHRUN_GSVIVT00005145001_T01	VIT_00s0260g00040	Leucine-rich repeat family protein	5422.92	4872.42	4194.92	2704.04	2321.46	1504.57	-2.33599	*	-3.60429	*	5422.92	4270.11	3848.24	2768.31	-1.95893	*
CHR15_JGVV46_75_T01	VIT_15s0046g02910	Ribosomal protein L21, chloroplast / CL21 (RPL21) 50S	3221.58	2636.36	1687.04	1641.31	1249.96	893.654	-2.57734	*	-3.60495	*	3221.58	2124.17	2254.43	1088.62	-2.95933	*
CHR6_JGVV4_244_T01	VIT_06s0004g05900	Phosphopyruvate hydratase.	2801	2359.65	2113.61	1699.33	1341.81	774.936	-2.08748	*	-3.61449	*	2801	2145.2	2176.44	1326.33	-2.11184	*
CHR18_GSVIVT00026096001_T01	VIT_18s0041g00240	R protein L6	290.207	127.919	118.338	98.0479	104.582	80.2726	-2.77493	*	-3.61527	*	290.207	135.501	164.708	105.939	-2.73937	*
CHR9_JGVV18_112_T01	VIT_09s0018g01600	Nudix hydrolase 3 (AtNUDT3)	9291.94	8394.76	7508.75	5586.15	4448.36	2564.02	-2.08884	*	-3.62398	*	9291.94	7199.07	6946.71	4504.85	-2.06266	*
CHR5_JGVV20_79_T01	VIT_05s0020g00870	UbiE/COQ5 methyltransferase	1225.7	596.558	642.346	493.957	499.26	337.821	-2.45504	*	-3.62827	*	1225.7	588.404	599.812	481.712	-2.54447	*
CHR3_JGVV91_80_T01	VIT_03s0091g00400	transducin family protein / WD-40 repeat	5396.11	4743.66	4591.87	3717.36	2593.78	1485.33	-2.0804	*	-3.63292	*	5396.11	5342.24	4605.49	2438.93	-2.21249	*
CHR13_JGVV19_10_T01	VIT_13s0019g05250	Malate dehydrogenase [NADP], chloroplast precursor (NADP-MDH)	9133.82	8697.31	6943.01	5129.21	4355.12	2512.79	-2.09726	*	-3.63493	*	9133.82	8056.57	7334.58	4522.35	-2.01971	*
CHRUN_JGVV1261_2_T01	VIT_00s1261g00020	disease resistance protein (CC-NBS-LRR class)	1894.66	454.461	457.012	379.781	479.344	519.768	-3.9526	*	-3.64519	*	1894.66	520.738	513.396	348.157	-5.44196	*
CHR12_JGVV28_270_T01	VIT_12s0028g01160	transparent testa 12 protein	10957	9257.87	7137.85	6452.08	5310.27	2996.81	-2.06336	*	-3.65622	*	10957	8228.42	7679.62	5626.66	-1.94734	*
CHR7_JGVV5_211_T01	VIT_07s0005g02170	Unknown protein	7731.91	7653.61	6317.06	6220.38	4611.14	2113.48	-1.67679	*	-3.65838	*	7731.91	7007.62	7891.53	4367.12	-1.77048	*
CHR10_JGVV3_97_T01	VIT_10s0003g01060	Topoisomerase, B subunit type IIA	2765.5	2529.91	2214.3	1785.15	1294.75	755.591	-2.13593	*	-3.66005	*	2765.5	2122.2	2273.97	1204.26	-2.29643	*
CHR12_JGVV35_39_T01	VIT_12s0035g01900	pectinesterase family	15689.3	8949.5	11325.9	9315.65	7982.85	4283.34	-1.96538	*	-3.66287	*	15689.3	11920.2	10286.6	7921.7	-1.98055	*
CHR11_JGVV16_354_T01	VIT_11s0016g03960	kinesin family member 2/24	4215.32	2464.53	1338.53	1176.9	1070.91	1150.11	-3.9362	*	-3.66516	*	4215.32	2221.99	2193.73	1136.07	-3.71045	*
CHR4_JGVV23_199_T01	VIT_04s0023g01790	phytoene dehydrogenase-related (PDH) (VvPDH2)	1830.59	1802.56	1448.45	1070.3	918.125	499.372	-1.99383	*	-3.66578	*	1830.59	1673.49	1664.77	917.52	-1.99515	*
CHR1_JGVV11_186_T01	VIT_01s0011g04760	myb domain protein 4 (VvMybC2-L1)	12474.3	9573.43	7787.21	5793.27	5188.67	3390.57	-2.40414	*	-3.67911	*	12474.3	7801.38	7188.05	4686.96	-2.66149	*
CHR12_JGVV35_26_T01	VIT_12s0035g02030	Unknown protein	1358.83	1394.22	1240.03	945.724	727.253	369.28	-1.86844	*	-3.67967	*	1358.83	1182.13	1229.19	695.175	-1.95466	*
CHR10_JGVV116_117_T01	VIT_10s0116g01880	MATE efflux family protein	645.718	299.071	239.329	201.6	169.479	175.476	-3.81002	*	-3.6798	*	645.718	280.257	221.397	183.742	-3.51426	*
CHRUN_JGVV216_1_T01	VIT_00s0216g00020	glycosyl transferase family 8 protein	7647.78	4095.95	4026.1	3625.88	3316.04	2075.15	-2.3063	*	-3.68542	*	7647.78	4208.18	4380.16	3593.16	-2.12843	*
CHRUN_JGVV203_20_T01	VIT_00s0203g00210	zinc finger (B-box type)	9653.21	13947.1	9084.81	7686.43	5897.97	2617.64	-1.6367	*	-3.68775	*	9653.21	12093.1	12281.4	5673.92	-1.70133	*
CHR15_JGVV46_174_T01	VIT_15s0046g01780	ribosomal protein L5	1925.35	1798.22	1094.75	844.87	687.399	521.663	-2.80092	*	-3.69079	*	1925.35	1337.8	1326.41	614.063	-3.13543	*
CHRUN_JGVV400_2_T01	VIT_00s0400g00030	HcrVf1 protein	5161	4734.74	3392.35	2498.71	2313.65	1397.83	-2.23067	*	-3.69215	*	5161	3843.33	4196.12	2071.2	-2.49179	*
CHR4_JGVV8_204_T01	VIT_04s0008g02180	BRCT domain-containing protein	1748.72	1136.73	1529.3	1371.86	1072.69	473.075	-1.63022	*	-3.69648	*	1748.72	1172.78	1361.67	1065.78	-1.64078	*
CHR17_JGVV0_73_T01	VIT_17s0000g09640	RGLG2 (ring Domain LIGASE2)	3230.3	1509.33	1196.51	998.233	940.066	872.014	-3.43625	*	-3.70441	*	3230.3	1332.63	1485.53	869.717	-3.7142	*
CHR8_JGVV7_619_T01	VIT_08s0007g02490	2-cys peroxiredoxin BAS1, chloroplast precursor	13966.5	9580.37	7396.78	6510.35	5440.18	3761.4	-2.56729	*	-3.71312	*	13966.5	8101.15	8741.79	5230.46	-2.67022	*
CHR2_JGVV241_11_T01	VIT_02s0241g00110	aminomethyltransferase	4148.46	2612.46	3197	2503.93	2170.55	1116.85	-1.91125	*	-3.71443	*	4148.46	2759.95	2956.8	2222.93	-1.86621	*
CHR17_JGVV53_45_T01	VIT_17s0053g00630	Rhodanese domain containing protein	621.438	411.741	305.455	301.924	272.374	167.154	-2.28156	*	-3.71777	*	621.438	361.909	384.684	218.02	-2.85038	*
CHR14_JGVV68_185_T01	VIT_14s0068g01950	Ribosomal protein L27, chloroplast (RPL27) 50S	4017.71	3410.45	2345.12	1902.44	1442.01	1079.89	-2.78618	*	-3.72047	*	4017.71	2717.74	3250.34	1340.92	-2.99624	*
CHR6_JGVV61_51_T01	VIT_06s0061g01110	lecithine cholesterol acyltransferase	1788.41	370.25	353.744	388.333	519.201	480.014	-3.44454	*	-3.72575	*	1788.41	421.996	420.446	497.055	-3.59801	*
CHR11_JGVV16_138_T01	VIT_11s0016g01670	ankyrin repeat	1824.55	804.497	531.882	566.661	522.71	489.697	-3.49056	*	-3.72588	*	1824.55	726.004	688.774	457.984	-3.98387	*
CHR7_JGVV129_44_T01	VIT_07s0129g00460	prolyl 4-hydroxylase	324.572	103.855	96.5967	85.3279	90.9216	86.9822	-3.5698	*	-3.73148	*	324.572	106.894	99.8442	82.8485	-3.91766	*
CHR8_JGVV105_49_T01	VIT_08s0105g00610	phosphoethanolamine N-methyltransferase 1	1240.71	730.364	579.652	501.453	356.097	331.89	-3.48419	*	-3.73831	*	1240.71	667.938	486.08	376.508	-3.2953	*
CHRUN_JGVV283_7_T01	VIT_00s0283g00070	short-chain dehydrogenase/reductase (SDR)	4075.15	2964.09	2969.73	2574.07	2135.82	1089	-1.908	*	-3.74209	*	4075.15	2925.29	3067.11	2109.14	-1.93213	*
CHR9_JGVV54_126_T01	VIT_09s0054g00360	cation efflux family protein MTPc4	472.96	300.587	306.569	218.851	188.63	126.208	-2.50734	*	-3.74747	*	472.96	306.334	288.466	235.225	-2.01067	*
CHR5_JGVV20_204_T01	VIT_05s0020g02210	histidine-containing phosphotransfer protein	617.909	331.595	312.501	329.424	271.122	164.702	-2.27908	*	-3.75167	*	617.909	375.186	478.156	256.792	-2.40627	*
CHR7_RANDOM_JGVV209_12_T01	VIT_07s0141g00540	multi-copper oxidase (SKU5)	1159.98	478.916	439.179	355.652	332.877	309.017	-3.4847	*	-3.75377	*	1159.98	438.301	476.523	345.179	-3.36051	*
CHR4_JGVV69_75_T01	VIT_04s0069g01020	NBS1 (NIJMEGEN BREAKAGE SYNDROME 1)	1467.11	1453.9	1042.88	748.056	570.055	390.764	-2.57363	*	-3.75446	*	1467.11	1160.03	1103.78	485.207	-3.02368	*
CHR18_JGVV41_154_T01	VIT_18s0041g00590	proton-dependent oligopeptide transport (POT) family protein	1260.33	611.812	431.48	608.048	419.01	335.356	-3.00788	*	-3.75818	*	1260.33	535.213	587.498	352.523	-3.57517	*
CHRUN_JGVV975_1_T01	VIT_00s0975g00010	cellulose synthase CSLE1	289.122	238.954	191.806	148.576	105.752	76.6758	-2.73397	*	-3.77071	*	289.122	243.313	241.339	120.299	-2.40337	*
CHR6_JGVV4_297_T01	VIT_06s0004g05280	tropinone reductase	3307.04	1903.62	1864.68	1350.76	1147.4	875.661	-2.88219	*	-3.77662	*	3307.04	1752.31	1463.69	951.349	-3.47616	*
CHR1_JGVV150_27_T01	VIT_01s0150g00270	Unknown protein	6879.49	3891.51	3174.36	3106.69	2522.11	1821.36	-2.72768	*	-3.77711	*	6879.49	4247.79	5062.12	2451.86	-2.80583	*
CHR1_JGVV137_76_T01	VIT_01s0137g00070	b-keto acyl reductase	297.7	447.864	386.738	212.882	137.669	78.6507	-2.16243	*	-3.78509	*	297.7	459.153	486.477	143.106	-2.08027	*
CHR15_JGVV24_123_T01	VIT_15s0024g00240	C-5 cytosine-specific DNA methylase	1704.8	1557	1154.95	1115.39	804.712	450.145	-2.11852	*	-3.78722	*	1704.8	1323.67	1459.81	668.936	-2.54852	*
CHR18_JGVV86_12_T01	VIT_18s0086g00190	permease nonimprinted in Prader-Willi/Angelman	2408.88	1859.27	1474.86	1312.57	1051.56	636.034	-2.29077	*	-3.78734	*	2408.88	1642.76	1831.17	1088.68	-2.21266	*
CHR14_JGVV36_84_T01	VIT_14s0036g00470	Unknown protein	1108.62	765.99	702.986	518.754	426.049	292.365	-2.6021	*	-3.7919	*	1108.62	712.673	681.933	376.974	-2.94084	*
CHR7_JGVV31_239_T01	VIT_07s0031g02630	Aldehyde Dehydrogenase (VvALDH3H5)	15414.3	12649.2	11117.8	9118.51	6991.44	4057.81	-2.20474	*	-3.79867	*	15414.3	12850.6	11426.1	6747.86	-2.28432	*
CHR1_JGVV11_13_T01	VIT_01s0011g06550	Na+/H+ antiporter SOS1	2775.59	2417.09	1968.49	1441.62	1009.82	730.253	-2.7486	*	-3.80086	*	2775.59	2153.09	1970.45	826.31	-3.35902	*
CHR14_GSVIVT00021916001_T01	VIT_14s0030g01200	R protein disease resistance protein	692.344	301.845	288.197	286.499	236.424	181.96	-2.9284	*	-3.80493	*	692.344	399.294	336.533	277.998	-2.49047	*
CHR10_JGVV3_123_T01	VIT_10s0003g01360	Cysteine protease (PhCAC16.5)	30462.7	21601.7	16607.4	12986.5	10812.3	7990.29	-2.8174	*	-3.81247	*	30462.7	20647.1	18767.3	9826.99	-3.0999	*
CHR15_JGVV21_176_T01	VIT_15s0021g00830	Chaperonin 10, Chloroplast	5296.44	6290.04	4404.95	3772.58	2571.58	1387.59	-2.05961	*	-3.81701	*	5296.44	5190.98	5158.9	2400.93	-2.20599	*
CHR2_JGVV25_352_T01	VIT_02s0025g03820	Potassium transporter 2	1453.97	922.175	687.715	361.786	302.905	380.163	-4.80008	*	-3.82459	*	1453.97	844.018	502.35	396.832	-3.66394	*
CHRUN_JGVV181_4_T01	VIT_00s0181g00040	TIR1 (transport inhibitor response 1)	4010.14	2096.28	1902.74	1595.16	1394.23	1047.13	-2.87624	*	-3.82965	*	4010.14	2152.19	1905.88	1413.94	-2.83615	*
CHR11_JGVV16_209_T01	VIT_11s0016g02440	HRT domain containing	5784.41	3486.52	2366.84	1725.27	1562.21	1509.4	-3.7027	*	-3.83224	*	5784.41	2839.64	2821.22	1733.57	-3.3367	*
CHR6_JGVV9_208_T01	VIT_06s0009g01360	R protein PRF disease resistance protein	145.312	46.2294	47.3056	43.7921	45.4537	37.8987	-3.19691	*	-3.83421	*	145.312	48.8393	55.5431	44.6786	-3.25238	*
CHR6_JGVV4_253_T01	VIT_06s0004g05800	phosphatidic acid phosphatase / PAP2	2791.66	3212.4	2360.37	1954.9	1003.89	727.941	-2.78084	*	-3.83501	*	2791.66	3146.12	2773.58	1042.41	-2.67809	*
CHRUN_JGVV2731_1_T01	VIT_00s2731g00010	acyl-(acyl carrier protein) thioesterase	6009.7	4193.1	3547.57	3317.95	2745.83	1560.47	-2.18866	*	-3.8512	*	6009.7	3842.81	4056.38	2637.38	-2.27867	*
CHR15_JGVV46_118_T01	VIT_15s0046g02390	ANTR2 (anion transporter 2)	9096.22	5502.3	4610.59	3855.54	3681.88	2358.67	-2.47054	*	-3.8565	*	9096.22	4906.07	4861.91	3031.04	-3.00102	*
CHR17_JGVV0_156_T01	VIT_17s0000g08630	Unknown protein	2856.57	2193.02	1965.95	1772.69	1405.76	740.251	-2.03205	*	-3.85892	*	2856.57	1984.09	2251.13	1377.46	-2.0738	*
CHR6_JGVV4_518_T01	VIT_06s0004g02890	Protein disulfide-isomerase A1	5679.61	3296.64	3483.84	3148.13	2351.34	1471.4	-2.41548	*	-3.86	*	5679.61	3162.25	3184.24	2752.68	-2.06331	*
CHRUN_JGVV233_7_T01	VIT_00s0233g00090	vacuolar protein sorting 41 (VPS41)	4919.01	1554.5	1874.57	1358.73	1275.19	1272.78	-3.85748	*	-3.86476	*	4919.01	2153.49	1667.3	1647.92	-2.98497	*
CHR8_JGVV40_316_T01	VIT_08s0040g00010	feronia receptor-like kinase	20520.9	11679.9	11810.3	9506.66	9960.52	5292.13	-2.06023	*	-3.87763	*	20520.9	11739.1	14114.3	10483.6	-1.95744	*
CHR8_JGVV7_47_T01	VIT_08s0007g08530	Unknown protein	3712.36	2214.01	1902.55	1349.69	1258.8	956.024	-2.94911	*	-3.88312	*	3712.36	2016.35	2054.36	1474.02	-2.51852	*
CHR1_JGVV11_589_T01	VIT_01s0011g00500	RUS1 (Root uvb sensitive 1)	564.216	640.276	511.246	406.587	275.838	144.964	-2.04546	*	-3.89211	*	564.216	511.794	617.859	271.077	-2.08139	*
CHR12_RANDOM_JGVV99_10_T01	VIT_12s0142g00330	Copper-transporting ATPase PAA1	1600.66	1338.12	1098.26	835.256	665.05	411.171	-2.40683	*	-3.89293	*	1600.66	1196.94	1286.97	603.091	-2.6541	*
CHR4_JGVV8_145_T01	VIT_04s0008g01560	small molecular heat shock protein 17.5	20185.5	5521.26	6057.18	5718.77	5243.58	5182.86	-3.84957	*	-3.89467	*	20185.5	7517.36	6138.65	6144.25	-3.28527	*
CHR14_JGVV68_92_T01	VIT_14s0068g00970	RPK1 (RECEPTOR-LIKE PROTEIN KINASE 1)	2692.52	670.642	879.355	823.442	851.347	690.09	-3.16267	*	-3.9017	*	2692.52	681.032	660.574	940.429	-2.86308	*
CHR13_JGVV74_47_T01	VIT_13s0074g00620	kelch repeat-containing protein	3334.58	2442.45	2035.34	1605.62	1200.19	853.895	-2.77838	*	-3.90514	*	3334.58	2340.73	2210.41	1187.42	-2.80826	*
CHR14_JGVV36_16_T01	VIT_14s0036g01350	R protein disease resistance protein	647.658	285.355	255.187	259.072	219.786	165.775	-2.94677	*	-3.90686	*	647.658	359.309	277.242	242.881	-2.66656	*
CHR12_JGVV34_107_T01	VIT_12s0034g01180	PAP/fibrillin family	130.039	44.6169	36.9444	39.1895	39.2603	33.2727	-3.31224	*	-3.90829	*	130.039	54.4473	46.845	35.8171	-3.63065	*
CHR13_GSVIVT00027232001_T01	VIT_13s0047g01000	no hit	222.3	140.387	136.688	116.571	97.3143	56.8405	-2.28435	*	-3.91095	*	222.3	142.256	147.958	84.3898	-2.63421	*
CHR9_PDVV2_424_T01	VIT_09s0002g05070	RPS5 (resistant to p. syringae 5)	1003.89	607.404	584.621	449.156	444.324	256.291	-2.25936	*	-3.91699	*	1003.89	647.381	628.071	427.04	-2.35081	*
CHR15_JGVV46_130_T01	VIT_15s0046g02230	Heavy-metal-associated domain-containing protein	19329.3	6694.28	5489.73	4743.21	5137	4930.46	-3.76276	*	-3.92039	*	19329.3	7125.17	6039.42	3930.91	-4.91726	*
CHR15_JGVV46_96_T01	VIT_15s0046g02620	beta-amylase 9 BMY9	4756.43	2395.96	2097.61	2216.62	2054.04	1211.19	-2.31565	*	-3.92709	*	4756.43	2122.02	2340.52	1939.9	-2.45189	*
CHR16_JGVV98_104_T01	VIT_16s0098g00870	Transparent testa glabra 1 VvWD1	6105.63	3598.69	2584.17	2066.47	1942.25	1554.22	-3.14359	*	-3.92841	*	6105.63	2956.48	3185.11	1699.89	-3.59178	*
CHR15_JGVV21_84_T01	VIT_15s0021g01860	Unknown protein	1168.51	740.439	726.993	503.153	528.323	297.359	-2.21174	*	-3.92964	*	1168.51	619.872	636.27	584.194	-2.00021	*
CHR11_JGVV118_30_T01	VIT_11s0118g00350	Vacuolar pyrophosphatase	15465.3	11220.4	7481.3	6642.74	6095.12	3935.48	-2.53733	*	-3.92972	*	15465.3	10659	10258.6	5905.59	-2.61876	*
CHR12_JGVV35_34_T01	VIT_12s0035g01950	4-diphosphocytidyl-2-C-methyl-D-erythritol synthase	1069.09	667.994	510.75	429.337	380.439	271.732	-2.81015	*	-3.93437	*	1069.09	623.952	677.267	294.709	-3.62762	*
CHR8_JGVV40_17_T01	VIT_08s0040g03230	Unknown protein	655.615	520.613	312.529	251.586	220.831	166.55	-2.96885	*	-3.93644	*	655.615	427.908	487.82	191.944	-3.41565	*
CHR6_GSVIVT00024898001_T01	VIT_06s0004g05290	no hit	393.178	268.091	167.876	120.115	117.289	99.8097	-3.35221	*	-3.93927	*	393.178	225.757	138.311	111.843	-3.51544	*
CHR6_JGVV80_35_T01	VIT_06s0080g00890	Unknown protein	1769.91	1022.79	851.12	722.713	582.193	448.963	-3.04007	*	-3.94222	*	1769.91	888.053	1025.43	519.407	-3.40756	*
CHR4_JGVV8_525_T01	VIT_04s0008g05620	adenine phosphoribosyltransferase	1665.39	1278.51	807.594	672.064	579.157	422.178	-2.87555	*	-3.94477	*	1665.39	1173.28	1109.39	506.802	-3.28608	*
CHR14_JGVV108_87_T01	VIT_14s0108g00940	glycogen synthase	5737.1	4508.46	3926.33	2830.17	2037.33	1452.63	-2.81598	*	-3.94946	*	5737.1	4230.36	4591.75	1986.2	-2.88848	*
CHR7_JGVV95_10_T01	VIT_07s0095g00180	S-receptor kinase 1	575.256	268.935	244.505	157.162	130.557	145.565	-4.40616	*	-3.95188	*	575.256	268.635	208.261	131.579	-4.37193	*
CHRUN_JGVV558_3_T01	VIT_00s0558g00030	Pro-X carboxypeptidase Lysosomal	4802.66	4931.37	3887.39	2710.94	2207.72	1213.31	-2.17539	*	-3.95832	*	4802.66	4141.38	3949.97	2354.26	-2.03999	*
CHR17_GSVIVT00008439001_T01	VIT_17s0000g02340	Leucine-rich repeat receptor-like protein kinase 1	3569.56	4486.35	3555.45	2398.55	1619.81	898.051	-2.20369	*	-3.97478	*	3569.56	4346.07	2970.46	1649.51	-2.16402	*
CHRUN_JGVV233_11_T01	VIT_00s0233g00140	Protein NAP1 (Nck-associated protein 1)	2142.36	2501.43	2012.85	1483.69	1058.98	538.929	-2.02304	*	-3.97522	*	2142.36	2108.14	1617.83	1288.58	-1.66258	*
CHR3_JGVV38_383_T01	VIT_03s0038g00450	Squalene synthase	10667.7	7939.02	5267.25	4153.49	3363.65	2677.87	-3.17147	*	-3.98365	*	10667.7	6829.08	7016.82	3422.06	-3.11733	*
CHR3_JGVV38_157_T01	VIT_03s0038g03130	Flavin containing monooxygenase 3	26007.7	25866.8	19089.4	14681.4	11133.8	6524.57	-2.33592	*	-3.98612	*	26007.7	23816.2	20326.4	11347.3	-2.29198	*
CHR5_JGVV20_368_T01	VIT_05s0020g03920	Stress-induced-phosphoprotein 1	3833.4	2907.65	2435.26	2170.48	1609.87	961.201	-2.38118	*	-3.98814	*	3833.4	2714.07	2862	1505.63	-2.54605	*
CHR4_JGVV210_12_T01	VIT_04s0210g00120	strictosidine synthase	4128.85	3500.34	2656.09	2029.93	1662.02	1034.33	-2.48424	*	-3.9918	*	4128.85	2660.07	2576.52	1531.07	-2.6967	*
CHR3_JGVV38_6_T01	VIT_03s0038g04710	Isoflavone reductase (synthesis of phytoalexines)	1644.21	928.494	717.117	674.19	574.599	410.13	-2.86149	*	-4.009	*	1644.21	796.485	885.401	553.281	-2.97174	*
CHR13_JGVV84_16_T01	VIT_13s0084g00160	proline-rich family protein	2587.48	1689.74	1391.63	1089.28	1130.66	645.201	-2.28847	*	-4.01035	*	2587.48	1412.84	1632.4	930.588	-2.78048	*
CHR4_JGVV210_8_T01	VIT_04s0210g00080	strictosidine synthase	3035.93	2457.67	1897.79	1620	1287.39	756.619	-2.3582	*	-4.01249	*	3035.93	2001.58	2124.04	1231.35	-2.46553	*
CHR14_JGVV30_37_T01	VIT_14s0030g01930	Peptide-N4-(N-acetyl-beta-glucosaminyl)asparagine amidase	6381.52	4191.75	2665.84	2338.38	1728.68	1590.35	-3.69156	*	-4.01264	*	6381.52	3590.49	3592.12	1610.8	-3.96171	*
CHR4_JGVV8_317_T01	VIT_04s0008g03370	YebC	2097.32	1071.54	1144.67	951.674	900.452	522.051	-2.32919	*	-4.01747	*	2097.32	999.107	1126.76	957.44	-2.19055	*
CHR5_JGVV62_63_T01	VIT_05s0062g00830	Ribosomal protein S1	2614.42	1774.87	1535.53	1067.58	918.395	649.35	-2.84673	*	-4.02621	*	2614.42	1522.96	1364.96	763.78	-3.42301	*
CHRUN_JGVV181_17_T01	VIT_00s0181g00170	F-box family protein	824.364	378.566	368.144	242.465	255.102	204.598	-3.23151	*	-4.02919	*	824.364	353.534	393.931	324.226	-2.54256	*
CHR3_JGVV63_249_T01	VIT_03s0063g02660	DNA-3-methyladenine glycosylase II	953.554	438.836	400.913	265.138	246.949	236.607	-3.86133	*	-4.03012	*	953.554	358.602	367.043	299.622	-3.18253	*
CHR4_JGVV8_595_T01	VIT_04s0008g06400	TPR1 (topless-related 1)	3268.67	1549.02	1074.01	773.536	944.588	809.259	-3.46042	*	-4.03909	*	3268.67	1437.73	1396.32	896.252	-3.64704	*
CHR5_JGVV20_264_T01	VIT_05s0020g02830	Unknown protein	4151.65	2822.12	1209.69	774.852	912.025	1026.13	-4.55212	*	-4.04593	*	4151.65	2186.42	2240.99	804.784	-5.15871	*
CHR4_JGVV79_25_T01	VIT_04s0079g00350	tubulin, Beta	6748.64	2832.28	2122.73	1834.71	1740.81	1667.86	-3.87672	*	-4.04628	*	6748.64	2984.27	2547.7	2027.32	-3.32884	*
CHRUN_JGVV227_10_T01	VIT_00s0227g00140	MLO1	11104.4	5374.3	4906.05	4229.86	4109.91	2741.36	-2.70186	*	-4.05069	*	11104.4	5656.19	5163.86	4153.73	-2.67336	*
CHR17_JGVV0_616_T01	VIT_17s0000g03500	Mov34 STAM-binding protein	4713.94	4848.4	3695.82	2886.36	2125	1162.87	-2.21832	*	-4.05372	*	4713.94	4054.27	3969.63	1911.84	-2.46565	*
CHR19_JGVV14_129_T01	VIT_19s0014g01520	4-methyl-5-thiazole monophosphate biosynthesis protein	3411.66	2467.78	1991.46	1859.78	1407.76	840.365	-2.42347	*	-4.05973	*	3411.66	2209.65	2299.26	1723.64	-1.97933	*
CHR14_JGVV6_45_T01	VIT_14s0006g00910	ATA15 protein	4564.02	2783.46	2565.31	2029.36	1524.79	1124.02	-2.99321	*	-4.06046	*	4564.02	2606.38	2470.77	1611.61	-2.83196	*
CHR1_JGVV26_109_T01	VIT_01s0026g01550	Homeodomain leucine zipper protein HB-1	1936.32	2037.14	1714.87	1157.52	1001.83	475.862	-1.93279	*	-4.06908	*	1936.32	1622.34	1612.89	1153.18	-1.67911	*
CHR6_JGVV4_450_T01	VIT_06s0004g03600	DNA repair protein RAD51 homolog 2	1047.41	822.287	563.91	479.268	369.583	257.241	-2.83404	*	-4.07172	*	1047.41	626.664	675.388	320.23	-3.27081	*
CHR18_JGVV1_1197_T01	VIT_18s0001g15710	electron carrier/ oxidoreductase	595.319	456.421	342.996	318.713	245.7	145.985	-2.42295	*	-4.07795	*	595.319	410.622	408.375	208.931	-2.84936	*
CHR18_JGVV1_123_T01	VIT_18s0001g01860	preprotein translocase secA	5254.22	4582.21	4507.91	3717.14	2678.14	1287.01	-1.96189	*	-4.08251	*	5254.22	4495.16	4982.09	2414.11	-2.17646	*
CHR4_JGVV23_88_T01	VIT_04s0023g03030	zinc finger (B-box type)	7623.84	5291.54	2902.44	2372.37	2150.93	1863.78	-3.54444	*	-4.09051	*	7623.84	4005.65	4707.33	1840.1	-4.14316	*
CHRUN_JGVV181_3_T01	VIT_00s0181g00030	no hit	3991.39	2011.45	1809.29	1759.3	1362.46	975.595	-2.92955	*	-4.09123	*	3991.39	2171.75	2216.41	1278.34	-3.12232	*
CHR12_JGVV59_19_T01	VIT_12s0059g00200	lanthionine synthetase C	2387.26	2206.96	1685.79	1402.88	1174.1	582.301	-2.03327	*	-4.0997	*	2387.26	1792.8	1981.87	1101.3	-2.16768	*
CHR12_JGVV59_48_T01	VIT_12s0059g00510	UDP-galactose 4-epimerase	2120.13	2776.06	1791.17	1026.88	770.765	516.602	-2.75068	*	-4.10399	*	2120.13	2346.68	1950.85	828.733	-2.55828	*
CHR4_JGVV8_178_T01	VIT_04s0008g01910	ferredoxin-related	983.809	408.019	397.504	336.632	305.362	239.64	-3.22178	*	-4.10536	*	983.809	367.392	462.397	347.137	-2.83407	*
CHR16_JGVV50_208_T01	VIT_16s0050g00490	tripeptidyl-peptidase 2	6269.6	5923.37	4645.46	3186.48	2578.61	1525.72	-2.43139	*	-4.10927	*	6269.6	5508.56	5063.66	2036.24	-3.07901	*
CHR14_JGVV30_142_T01	VIT_14s0030g00470	stress regulated protein isoform 3	382.325	148.41	185.052	160.096	149.063	93.0218	-2.56485	*	-4.11006	*	382.325	182.861	182.968	134.134	-2.85033	*
CHR10_JGVV116_16_T01	VIT_10s0116g00410	gibberellin 2-beta-dioxygenase 7	428.324	154.852	100.376	115.389	98.5918	103.979	-4.34442	*	-4.11934	*	428.324	139.664	74.6031	113.248	-3.78219	*
CHRUN_JGVV1356_2_T01	VIT_00s1356g00020	phosphosulfolactate synthase protein	16247.9	9012.59	7052.64	5319.42	5473.77	3939.23	-2.96832	*	-4.12464	*	16247.9	6695.09	7077.69	5630.23	-2.88584	*
CHRUN_JGVV475_5_T01	VIT_00s0475g00050	Alpha/beta hydrolase fold-1 domain	1939.22	1099.54	1211.2	1003.37	781.088	470.063	-2.48272	*	-4.12545	*	1939.22	1331.61	1281.48	743.568	-2.60799	*
CHR17_JGVV0_165_T01	VIT_17s0000g08540	lipase GDSL	4534.81	3724.76	2783.5	2273.43	1782.79	1098.86	-2.54366	*	-4.12683	*	4534.81	3105.69	3062.96	1558	-2.91066	*
CHR17_JGVV0_147_T01	VIT_17s0000g08740	Peroxisomal 2,4-dienoyl-CoA reductase	3352.38	1691.47	1457.26	1065.36	977.134	811.94	-3.43083	*	-4.12885	*	3352.38	1598.97	1523.11	1129.2	-2.9688	*
CHR18_JGVV41_152_T01	VIT_18s0041g00610	proton-dependent oligopeptide transport (POT) family protein	404.216	276.38	168.178	154.745	113.083	97.8754	-3.57452	*	-4.12991	*	404.216	243.832	200.264	127.923	-3.15985	*
CHR18_JGVV41_147_T01	VIT_18s0041g00670	proton-dependent oligopeptide transport (POT) family protein	1659.56	1684.4	1036.37	789.979	659.453	401.82	-2.51657	*	-4.13009	*	1659.56	1268.52	1270.85	619.79	-2.67761	*
CHR5_JGVV62_103_T01	VIT_05s0062g01270	Cyclo-DOPA 5-O-glucosyltransferase	13881.8	8179.42	8428.47	6843.1	6560.29	3358.32	-2.11603	*	-4.13355	*	13881.8	7897.46	8375.28	6899.44	-2.01202	*
CHR14_JGVV108_133_T01	VIT_14s0108g01440	Unknown protein	5021.37	3697.77	2653.96	2124.27	1656.22	1214.13	-3.03183	*	-4.13576	*	5021.37	3358.5	3352.8	1603.67	-3.13117	*
CHR17_JGVV0_429_T01	VIT_17s0000g05540	H(+)-ATPASE 11 AHA11	21942.6	19263.6	14354.9	11878.7	8928.7	5303.56	-2.45753	*	-4.13733	*	21942.6	16903.3	15231	8583.96	-2.55623	*
CHR4_JGVV8_573_T01	VIT_04s0008g06160	neurochondrin family protein	5400.68	4795.35	4145.13	3064.3	2294.94	1304.24	-2.35329	*	-4.14085	*	5400.68	4488.77	3718.28	2213.5	-2.43988	*
CHR16_JGVV100_96_T01	VIT_16s0100g00310	Unknown protein	586.966	282.892	211.157	229.322	245.263	141.706	-2.39321	*	-4.14215	*	586.966	291.149	400.759	182.928	-3.20872	*
CHR5_JGVV102_40_T01	VIT_05s0102g00440	FAR1-related sequence 5	1683.72	1101.06	1040.76	723.092	662.249	405.034	-2.54243	*	-4.157	*	1683.72	1016.04	1020.09	625.686	-2.691	*
CHR6_JGVV80_112_T01	VIT_06s0080g00030	aldo/keto reductase	1862.18	1746.03	1094.82	770.685	684.302	447.322	-2.72128	*	-4.16295	*	1862.18	1229	1228.46	652.726	-2.85293	*
CHR12_JGVV59_93_T01	VIT_12s0059g00990	Cellulose synthase CSLB04	1100.56	1394.74	833.044	418.954	291.302	263.998	-3.77809	*	-4.16883	*	1100.56	906.709	816.449	318.692	-3.45338	*
CHR14_JGVV108_34_T01	VIT_14s0108g00350	3-dehydroquinate synthase	1100.56	624.79	739.849	532.374	431.482	263.96	-2.55065	*	-4.16941	*	1100.56	582.387	583.404	340.334	-3.23375	*
CHR7_JGVV5_233_T01	VIT_07s0005g02410	Peptidyl-prolyl cis-trans isomerase, chloroplast ROC4 (rotamase CyP 4)	5360.7	4000.74	2599.61	2096.14	1767.76	1283.47	-3.03248	*	-4.17671	*	5360.7	3276.67	3216.82	1513.08	-3.5429	*
CHRUN_JGVV144_19_T01	VIT_00s0144g00220	R protein disease resistance protein	352.246	338.024	214.957	127.072	84.43	84.1231	-4.17205	*	-4.18727	*	352.246	281.382	280.637	100.538	-3.50363	*
CHR2_JGVV33_35_T01	VIT_02s0033g00430	myb domain protein 113	325.263	237.422	205.926	165.798	114.221	77.5589	-2.84766	*	-4.19375	*	325.263	235.034	237.546	115.743	-2.81022	*
CHRUN_JGVV945_1_T01	VIT_00s0945g00010	Unknown protein	830.236	199.858	222.801	175.51	205.643	197.717	-4.03728	*	-4.19911	*	830.236	183.745	199.364	220.856	-3.75917	*
CHRUN_JGVV2024_1_T01	VIT_00s2024g00010	unknown	6047.32	4802.43	4005.12	3775.37	2859.45	1435.54	-2.11486	*	-4.21258	*	6047.32	4968.01	5513.79	2480.35	-2.43809	*
CHR3_JGVV17_71_T01	VIT_03s0017g01270	unknown	5118.85	3807.14	3129.12	2730.85	1983.31	1214.64	-2.58096	*	-4.21431	*	5118.85	3989.58	4370.5	1756.68	-2.91393	*
CHR5_JGVV20_442_T01	VIT_05s0020g04700	Unknown protein	1610.92	1185.29	804.385	838.616	594.119	382.225	-2.71144	*	-4.21458	*	1610.92	1002.5	1169.13	556.061	-2.89701	*
CHR7_JGVV31_104_T01	VIT_07s0031g01180	Armadillo helical	26611.4	19825.1	16626	12845.3	11032.8	6285.72	-2.41202	*	-4.23363	*	26611.4	18848	16606.8	11267.5	-2.36179	*
CHR15_JGVV45_92_T01	VIT_15s0045g01250	eIF4-gamma/eIF5/eIF2-epsilon domain-containing protein	3515.7	4292.35	3400.95	2467.86	1583.28	829.932	-2.22052	*	-4.23613	*	3515.7	3628.9	3499.75	1697.37	-2.07127	*
CHR8_JGVV40_154_T01	VIT_08s0040g01720	no hit	657.356	268.968	120.723	119.157	127.792	155.042	-5.14394	*	-4.23986	*	657.356	184.898	211.595	126.343	-5.20297	*
CHR7_JGVV197_16_T01	VIT_07s0197g00190	no hit	854.516	622.538	443.785	257.092	172.406	201.362	-4.95641	*	-4.24369	*	854.516	489.048	361.907	170.296	-5.01783	*
CHR18_JGVV1_716_T01	VIT_18s0001g10510	Thioredoxin family	225.501	52.6006	47.0302	47.5596	52.0083	53.1262	-4.33587	*	-4.24464	*	225.501	55.1514	44.7672	52.3812	-4.305	*
CHR16_JGVV50_158_T01	VIT_16s0050g01010	ATP binding protein	1792.77	922.215	859.059	788.89	598.264	422.154	-2.99663	*	-4.24672	*	1792.77	808.969	896.177	633.617	-2.82943	*
CHR2_JGVV25_127_T01	VIT_02s0025g01370	Unknown protein	6351.13	4464.37	3688	2932.92	2315.63	1495.13	-2.74272	*	-4.24788	*	6351.13	4367.6	4109.43	2497.9	-2.54259	*
CHRUN_JGVV183_10_T01	VIT_00s0183g00150	Pleckstrin homology (PH) domain-containing	1751.05	1175.93	965.827	626.302	508.672	411.697	-3.4424	*	-4.25326	*	1751.05	966.01	714.483	670.866	-2.61014	*
CHR2_JGVV25_105_T01	VIT_02s0025g01140	no hit	329.069	87.8812	107.231	109.11	103.899	77.3402	-3.16719	*	-4.25482	*	329.069	100.052	116.045	105.414	-3.12168	*
CHR12_JGVV35_179_T01	VIT_12s0035g00150	Leucine Rich Repeat receptor-like kinase	414.353	478.816	327.225	193.966	157.283	97.3231	-2.63444	*	-4.2575	*	414.353	400.315	408.405	177.104	-2.3396	*
CHR8_PDVV40_52_T01	VIT_08s0040g02820	Unknown protein	2015.2	1409.04	596.604	412.409	359.923	473.022	-5.59897	*	-4.26026	*	2015.2	911.851	814.59	422.504	-4.76966	*
CHR12_JGVV59_4_T01	VIT_12s0059g00050	ankyrin repeat	154.532	58.3741	36.3686	45.8174	41.5201	36.1549	-3.72186	*	-4.27416	*	154.532	51.4543	49.1661	39.3942	-3.92271	*
CHR18_RANDOM_JGVV82_112_T01	VIT_18s0001g06340	RPS4 (resistant to p. syringae 4)	1443.33	424.873	373.674	366.397	319.085	337.425	-4.52334	*	-4.27749	*	1443.33	481.411	396.994	382.389	-3.77451	*
CHR12_JGVV34_101_T01	VIT_12s0034g01260	R protein L6	673.376	348.876	323.44	217.997	232.824	157.118	-2.89221	*	-4.28581	*	673.376	367.176	312.669	265.56	-2.53568	*
CHR12_JGVV35_135_T01	VIT_12s0035g00760	ATP phosphoribosyl transferase	5577.55	3116.09	2767.89	2100.83	1870.77	1300.57	-2.98143	*	-4.28856	*	5577.55	3124.7	2981.26	1788.65	-3.11831	*
CHR8_JGVV56_53_T01	VIT_08s0056g00640	transposon protein, CACTA, En/Spm sub-class	5940.4	3986.16	2846.21	1785.1	2034.01	1385.01	-2.92054	*	-4.28906	*	5940.4	3615.66	3410.54	1818.75	-3.2662	*
CHR11_JGVV16_130_T01	VIT_11s0016g01530	Ankyrin repeat family protein	842.38	298.165	228.141	212.089	198.711	196.391	-4.23923	*	-4.2893	*	842.38	300.884	388.549	205.142	-4.10633	*
CHR7_JGVV31_61_T01	VIT_07s0031g00680	red chlorophyll catabolite reductase (accelerated cell death 2)	834.573	503.914	354.679	251.278	193.569	194.464	-4.31149	*	-4.29166	*	834.573	442.474	429.035	223.785	-3.72936	*
CHR12_JGVV59_215_T01	VIT_12s0059g02280	Spg1p (septum-promoting GTPase)	928.986	531.278	496.567	365.242	354.424	216.432	-2.62111	*	-4.29227	*	928.986	484.979	672.327	347.356	-2.67445	*
CHR17_JGVV0_715_T01	VIT_17s0000g02370	Receptor protein kinase	8301.38	11874.2	8917.99	6496.28	4264.44	1933.85	-1.94665	*	-4.29266	*	8301.38	10630.9	9399.58	3786.56	-2.19232	*
CHR8_JGVV40_143_T01	VIT_08s0040g01830	integral membrane protein	1300.11	1682.33	1289.67	1093.67	725.44	302.519	-1.79217	*	-4.29762	*	1300.11	1521.59	1652.11	675.602	-1.92438	*
CHR10_JGVV116_67_T01	VIT_10s0116g01260	Prefoldin	11842.4	10487.8	7889.79	6975.11	4910.12	2755.31	-2.41184	*	-4.29803	*	11842.4	9689.23	10238.1	4518.09	-2.62111	*
CHR2_JGVV12_236_T01	VIT_02s0012g00280	senescence-associated protein	17409.2	7843.61	8243.49	8368.07	7259.5	4047.51	-2.39813	*	-4.30122	*	17409.2	8677.21	8033.57	6854.31	-2.53989	*
CHR8_JGVV7_479_T01	VIT_08s0007g03930	delta14-sterol reductase FK (FACKEL)	2737.14	2015.99	1361.92	1019.93	947.956	635.224	-2.88741	*	-4.30893	*	2737.14	1614.88	1395.7	916.74	-2.98573	*
CHR19_JGVV15_124_T01	VIT_19s0015g01320	Calcium exchanger 5	3319.28	3071.61	2489.92	1828.74	1452.38	769.546	-2.28541	*	-4.3133	*	3319.28	2767.08	2446.49	1354.29	-2.45094	*
CHR8_JGVV7_27_T01	VIT_08s0007g08760	thioredoxin reductase	1284.26	907.706	700.307	521.872	437.839	297.677	-2.93317	*	-4.31425	*	1284.26	765.566	880.278	464.191	-2.76665	*
CHRUN_JGVV1274_1_T01	VIT_00s1274g00010	phosphosulfolactate synthase protein	14235.1	7502.91	5978.24	4753.25	4872.84	3299.35	-2.92131	*	-4.31451	*	14235.1	6063.18	6167.75	5155.78	-2.76099	*
CHR3_JGVV38_350_T01	VIT_03s0038g00910	ribosome-binding factor A, chloroplast precursor	2411.2	1671.5	1366.81	1235.78	984.441	558.591	-2.4493	*	-4.31656	*	2411.2	1472.21	1857.82	1001.92	-2.40657	*
CHR4_JGVV43_25_T01	VIT_04s0043g00340	myb KAN1 (KANADI 1)	2891.81	2718.12	2239.8	1711.11	1278.17	669.645	-2.26245	*	-4.31842	*	2891.81	2343.31	2236.69	1353.29	-2.13687	*
CHR8_JGVV7_556_T01	VIT_08s0007g03150	pentatricopeptide (PPR) repeat-containing protein	2658.43	2401.02	2045.33	1717.2	1359.29	615.024	-1.95575	*	-4.32249	*	2658.43	1936.41	2248.15	1637.91	-1.62307	*
CHR10_JGVV3_29_T01	VIT_10s0003g00300	Acclimation of photosynthesis to environment	4083.07	3615.47	2642.22	1863.44	1574.57	939.716	-2.59314	*	-4.34501	*	4083.07	2957.94	3255.26	1682.55	-2.42672	*
CHR15_JGVV48_202_T01	VIT_15s0048g00870	AT-hook protein 1 (AHP1)	6350.03	4621.03	3700.5	2809.32	2667.03	1460.13	-2.38094	*	-4.34894	*	6350.03	4245.04	4350.59	2698.55	-2.35313	*
CHR12_JGVV28_59_T01	VIT_12s0028g03420	Ribonuclease P/MRP protein subunit POP1	958.483	860.759	728.177	584.347	430.877	220.229	-2.22449	*	-4.35222	*	958.483	842.406	813.838	406.066	-2.36041	*
CHRUN_JGVV160_24_T01	VIT_00s0160g00280	no hit	6534.61	3514.47	3176.4	2135.58	1777.84	1493.05	-3.67558	*	-4.3767	*	6534.61	3250.93	2318.25	2532.01	-2.5808	*
CHR5_JGVV20_85_T01	VIT_05s0020g00930	Soluble diacylglycerol acyltransferase	1950.55	1316.2	606.114	849.608	518.57	445.377	-3.76139	*	-4.37954	*	1950.55	1231.31	1354.48	582.641	-3.34777	*
CHR8_JGVV7_524_T01	VIT_08s0007g03470	Farnesylated-proteins converting enzyme-2	9735.21	8985.18	6155.52	4659.24	3771.8	2222.25	-2.58105	*	-4.38079	*	9735.21	7396.52	6758.26	3281.81	-2.96642	*
CHR17_JGVV0_292_T01	VIT_17s0000g07070	UDP-glucoronosyl and UDP-glucosyl transferase	445.166	139.545	106.027	98.0958	101.332	101.473	-4.39315	*	-4.38706	*	445.166	123.673	138.305	110.196	-4.03976	*
CHRUN_JGVV361_5_T01	VIT_00s0361g00050	Protein-serine/threonine kinase	553.826	143.569	136.992	133.007	121.939	125.872	-4.54184	*	-4.39993	*	553.826	138.067	158.277	112.286	-4.93227	*
CHR14_JGVV171_18_T01	VIT_14s0171g00200	unknown	1301.71	785.036	541.793	390.873	336.593	295.769	-3.86732	*	-4.40111	*	1301.71	686	457.43	347.374	-3.74729	*
CHR12_JGVV59_172_T01	VIT_12s0059g01820	Protein phosphatase 1D	6713.62	4694.61	3163.92	2564.08	2195.75	1524.3	-3.05756	*	-4.40438	*	6713.62	3479.21	3158.5	2017.95	-3.32696	*
CHR14_GSVIVT00030862001_T01	VIT_14s0006g01590	no hit	4246.53	2493.68	2461.22	1781.8	1533.71	964.119	-2.7688	*	-4.40457	*	4246.53	2834.05	2377.7	1517.92	-2.7976	*
CHR13_JGVV19_343_T01	VIT_13s0019g01570	Unknown protein	4686.45	3754.86	3163.74	2727.78	1910.11	1063.13	-2.4535	*	-4.40815	*	4686.45	3826.7	4033.26	1681.91	-2.78638	*
CHR1_JGVV26_47_T01	VIT_01s0026g02260	Unknown protein	548.971	431.55	405.149	362.748	241.466	124.446	-2.2735	*	-4.41133	*	548.971	497.819	521.201	215.76	-2.54436	*
CHR13_JGVV64_54_T01	VIT_13s0064g01270	tRNA/rRNA methyltransferase (SpoU)	3406.75	1599.6	997.308	1019.6	876.444	771.72	-3.88702	*	-4.4145	*	3406.75	1373.23	1268.02	832.198	-4.09368	*
CHR4_JGVV69_73_T01	VIT_04s0069g01000	Drug/metabolite transporter DMT family transporter	421.792	276.862	228.325	241.426	176.676	95.5058	-2.38738	*	-4.4164	*	421.792	271.968	332.297	197.552	-2.1351	*
CHR12_JGVV57_2_T01	VIT_12s0057g00020	Protein thylakoid formation1	6209.03	4400.31	3412.25	2388.35	1907.82	1404.06	-3.25451	*	-4.42218	*	6209.03	4462.71	4145.68	1876.73	-3.30843	*
CHR14_JGVV68_63_T01	VIT_14s0068g00680	glyceraldehyde-3-phosphate dehydrogenase A, chloroplast precursor	1898.89	627.227	667.472	526.234	602.099	429.132	-3.15379	*	-4.42495	*	1898.89	652.525	810.263	576.772	-3.29227	*
CHR16_JGVV100_78_T01	VIT_16s0100g00490	Unknown protein	3401.34	2603.78	1878.77	1596	1319.87	768.384	-2.57703	*	-4.42662	*	3401.34	2174.66	2287.46	1269.23	-2.67984	*
CHR4_JGVV8_491_T01	VIT_04s0008g05270	ATPase AFG1	3440.28	1913.91	1878.8	1676.3	1381.45	776.76	-2.49034	*	-4.42901	*	3440.28	2000.96	2174.64	1292.49	-2.66174	*
CHR8_JGVV7_4_T01	VIT_08s0007g09010	esterase	6978.58	5287.69	3897.91	3346.96	2752.07	1571.89	-2.53575	*	-4.43961	*	6978.58	4558.15	4847.83	2858.64	-2.44123	*
CHR1_JGVV11_133_T01	VIT_01s0011g05300	armadillo/beta-catenin repeat	7280.74	7173.85	6292.9	4713.91	3434.95	1636.94	-2.11961	*	-4.44777	*	7280.74	6356.37	6339.87	2985.58	-2.43863	*
CHR15_JGVV46_205_T01	VIT_15s0046g01470	Unknown protein	1302.56	908.579	626.52	469.641	411.096	292.13	-3.16852	*	-4.45886	*	1302.56	877.988	746.585	345.394	-3.77125	*
CHR14_JGVV60_229_T01	VIT_14s0060g00260	phytochrome interacting factor 3 (PIF3)	1356.41	861.355	680.951	476.736	421.553	303.878	-3.21765	*	-4.46368	*	1356.41	826.254	747.035	358.679	-3.78169	*
CHR6_JGVV9_1_T01	VIT_06s0009g03810	ABH1 (ABA hypersensitive 1)	6671.63	4539.14	4156.23	3005.91	2496.38	1492.6	-2.67253	*	-4.46979	*	6671.63	4119.26	4044.69	2476.92	-2.69352	*
CHRUN_JGVV1530_1_T01	VIT_00s1530g00010	stachyose synthase precursor	202.985	124.406	89.2047	74.5729	69.1498	45.3622	-2.93544	*	-4.47476	*	202.985	138.702	107.274	68.8327	-2.94897	*
CHR9_JGVV2_745_T01	VIT_09s0002g08430	nodulin	7013.29	3353.17	2814.05	1936.37	1708.08	1567.26	-4.10595	*	-4.47486	*	7013.29	3174.31	3046.49	1656.97	-4.23261	*
CHRUN_GSVIVT00005933001_T01	VIT_00s0313g00060	no hit	196.333	91.3194	74.7047	122.866	60.8246	43.8717	-3.22786	*	-4.47518	*	196.333	174.196	203.277	68.8186	-2.85291	*
CHR8_JGVV7_8_T01	VIT_08s0007g08970	Phosphate/phosphoenolpyruvate translocator	3068.99	1872.3	1573.38	1186.05	1060.7	684.651	-2.89338	*	-4.48256	*	3068.99	1628.8	1711.98	971.727	-3.15829	*
CHRUN_JGVV294_4_T01	VIT_00s0294g00060	Receptor serine/threonine kinase	7097.46	9064.79	6620.02	5459.86	3170.13	1578.88	-2.23885	*	-4.49526	*	7097.46	8426.98	7228.58	2873.22	-2.47021	*
CHR6_JGVV4_89_T01	VIT_06s0004g07550	Wound-induced protein WI12	10486.1	9225.02	6857.5	5586.19	3752.65	2330.18	-2.79431	*	-4.50011	*	10486.1	7540.79	8287.23	3124.47	-3.35611	*
CHR1_JGVV11_352_T01	VIT_01s0011g03060	Symbiosis receptor-like kinase	1524.73	1125.97	860.913	635.523	526.485	338.423	-2.89607	*	-4.50541	*	1524.73	842.101	899.427	525.574	-2.90108	*
CHR17_JGVV0_511_T01	VIT_17s0000g04660	agmatine deiminase	3870.73	2684.87	2448.5	1727.44	1363.25	858.852	-2.83933	*	-4.50686	*	3870.73	2321.55	2237.01	1477.93	-2.61901	*
CHR14_JGVV66_219_T01	VIT_14s0066g02370	transcription factor E2Fe DEL1	1100.58	404.146	335.398	310.089	266.463	243.595	-4.13034	*	-4.51809	*	1100.58	324.647	468.581	246.985	-4.45606	*
CHR12_JGVV57_25_T01	VIT_12s0057g00260	external rotenone-insensitive NADPH dehydrogenase	12070.4	5484.52	5067.73	4146.24	4033.46	2670.52	-2.99257	*	-4.51988	*	12070.4	6195.66	5495.16	4233.74	-2.85101	*
CHR18_JGVV122_52_T01	VIT_18s0122g00850	Tonoplast monosaccharide transporter2	21864.3	17966.2	14952.3	11646.5	9182.11	4833.89	-2.38118	*	-4.52312	*	21864.3	16926.1	15562.4	8647.4	-2.52842	*
CHR16_JGVV98_135_T01	VIT_16s0098g00560	SP1L2 (SPIRAL2)	2268.07	813.85	819.592	908.64	754.342	500.629	-3.00668	*	-4.53044	*	2268.07	807.537	934.054	688.933	-3.29215	*
CHR19_JGVV15_123_T01	VIT_19s0015g01310	Amino acid permease 7	4102.35	2456.3	1734.75	1716.03	1351.84	904.405	-3.03464	*	-4.53597	*	4102.35	2418	2854.22	1107.46	-3.70429	*
CHR12_JGVV55_61_T01	VIT_12s0055g00810	cationic peroxidase	543.952	136.901	123.9	95.4043	121.141	119.905	-4.49024	*	-4.53651	*	543.952	124.576	117.351	114.51	-4.75025	*
CHR14_JGVV128_22_T01	VIT_14s0128g00220	Signal peptidase complex subunit 3	8524.24	5306.67	3692.47	3436.42	2823.23	1877.75	-3.01932	*	-4.5396	*	8524.24	4356.74	4174.16	2546.54	-3.34738	*
CHR13_JGVV47_85_T01	VIT_13s0047g00040	ZIFL1 (Zinc induced facilitator 1)	6893.12	8385.56	7354.21	5911.74	4678.52	1516.4	-1.47336	*	-4.54571	*	6893.12	7875.44	6031.16	4342.98	-1.58719	*
CHR3_JGVV63_174_T01	VIT_03s0063g01870	Cold acclimation protein WCOR413 protein beta form	11069.9	6231.27	4219.69	3562.42	3493.26	2432.89	-3.16893	*	-4.5501	*	11069.9	5806.61	6003.55	3544.75	-3.1229	*
CHR18_JGVV1_506_T01	VIT_18s0001g08260	xylulose kinase	8527.74	9348.19	6064.55	3934.48	3230.72	1870.2	-2.63958	*	-4.55981	*	8527.74	8034.6	6676.18	2849.44	-2.99277	*
CHR12_JGVV28_175_T01	VIT_12s0028g02180	Phosphoenolpyruvate carboxylase.	7033.96	5015.37	4696.38	2867.26	2153.77	1541.14	-3.26589	*	-4.56413	*	7033.96	4637.1	4244.5	1971.38	-3.56804	*
CHR3_JGVV88_3_T01	VIT_03s0088g01260	TIP growth defective 1	6001.62	5502.81	4426.55	3140.16	2504.21	1314.82	-2.39661	*	-4.5646	*	6001.62	4541.88	4256.95	2622.73	-2.28831	*
CHR12_JGVV59_233_T01	VIT_12s0059g02460	Histone-lysine N-methyltransferase ATXR2	3845.14	2469.63	1917.41	1412.87	1140.85	840.21	-3.37043	*	-4.57641	*	3845.14	2189.23	2325.77	1157.34	-3.3224	*
CHR14_JGVV30_43_T01	VIT_14s0030g01860	Transcription factor	14906.8	12614.9	10169.7	7141.23	5936.92	3256.47	-2.51086	*	-4.57759	*	14906.8	12511.9	11174	5624.05	-2.65054	*
CHR6_JGVV80_108_T01	VIT_06s0080g00070	S-receptor kinase	1433.95	700.179	752.805	520.562	610.577	312.778	-2.34851	*	-4.58455	*	1433.95	638.019	733.019	657.656	-2.18039	*
CHR15_JGVV46_34_T01	VIT_15s0046g03390	K+ efflux antiporter (KEA1)	7203.63	8454.56	6707.59	5767.22	3831.59	1570.15	-1.88006	*	-4.58786	*	7203.63	6746.1	7075.65	3506.98	-2.05408	*
CHR2_JGVV87_58_T01	VIT_02s0087g00400	Pectinacetylesterase	25333	18350	14334.6	10838.9	9694.52	5521.17	-2.61312	*	-4.58833	*	25333	18450.2	18809.6	9095.24	-2.7853	*
CHR11_JGVV16_137_T01	VIT_11s0016g01650	ankyrin repeat	2547.96	1098.8	755.902	560.78	474.008	555.245	-5.37536	*	-4.5889	*	2547.96	974.811	905.788	496.313	-5.13379	*
CHR8_JGVV7_137_T01	VIT_08s0007g07580	MYR1 (MYB-related protein 1)	442.566	202.248	297.817	259.933	154.206	96.3908	-2.86997	*	-4.59137	*	442.566	273.253	244.789	108.275	-4.08744	*
CHR9_JGVV18_52_T01	VIT_09s0018g00780	HcrVf1 protein	10684	1906.45	2110.93	2139.45	2091.71	2323.24	-5.10778	*	-4.59875	*	10684	2505.19	2234.13	2166.86	-4.93063	*
CHR7_JGVV5_369_T01	VIT_07s0005g03910	phosphatidylcholine-sterol O-acyltransferase	484.358	421.074	303.955	241.155	171.944	105.27	-2.81695	*	-4.60108	*	484.358	341.397	427.816	153.279	-3.15998	*
CHR18_JGVV41_153_T01	VIT_18s0041g00600	proton-dependent oligopeptide transport (POT) family protein	4133.63	2219.18	1903.35	1431.36	1143.43	897.527	-3.61511	*	-4.60558	*	4133.63	1955.72	1716.32	1100.96	-3.75457	*
CHR13_JGVV64_152_T01	VIT_13s0064g00030	choline transporter	7772.69	6024.33	4692.67	4176.61	3070.91	1687.27	-2.53107	*	-4.60667	*	7772.69	5817.33	5454.16	2542.28	-3.05737	*
CHR8_JGVV56_47_T01	VIT_08s0056g00580	Nuclear shuttle interacting (ATNSI1)	720.483	600.016	468.014	377.627	288.283	156.304	-2.49922	*	-4.6095	*	720.483	510.251	551.677	237.197	-3.03749	*
CHR2_JGVV109_15_T01	VIT_02s0109g00230	early-responsive to dehydration protein / ERD protein	19350.2	10645.5	8009.18	6696.38	5903.81	4197.14	-3.27758	*	-4.61032	*	19350.2	10034.1	9832.8	5357.15	-3.61203	*
CHR16_PDVV148_25_T01	VIT_16s0148g00270	no hit	2123.45	1544.41	1050.94	906.387	759.008	460.279	-2.79766	*	-4.6134	*	2123.45	1283.31	930.369	950.325	-2.23445	*
CHRUN_JGVV705_1_T01	VIT_00s0705g00010	CYP81E1 Isoflavone 2'-hydroxylase	5005.7	2171.91	2015.9	1277.38	1304.04	1083.4	-3.8386	*	-4.62035	*	5005.7	1797.39	1591.06	1404.51	-3.56403	*
CHR3_JGVV38_78_T01	VIT_03s0038g03970	Unknown protein	4272.75	2470.68	1886.85	1471.73	1245.76	924.345	-3.42984	*	-4.62247	*	4272.75	2181.75	2263.21	1409.85	-3.03065	*
CHR3_JGVV38_31_T01	VIT_03s0038g04450	BASIC LEUCINE-ZIPPER 11 GBF6	5377.25	4279.65	3138.26	3349.15	1934.65	1162.34	-2.77945	*	-4.62623	*	5377.25	3972.88	3472.17	1800.63	-2.98631	*
CHR7_JGVV5_418_T01	VIT_07s0005g04480	tyrosine decarboxylase	4159.31	1864.87	1905.61	1523.03	1334.8	896.942	-3.11605	*	-4.63722	*	4159.31	1590.29	1730.8	1128.09	-3.68702	*
CHR4_JGVV8_399_T01	VIT_04s0008g04270	Protein phosphatase 2 (formerly 2A), regulatory subunit B'	2836.53	1437.94	1075	842.985	847.008	609.195	-3.34888	*	-4.65619	*	2836.53	1162.4	1144.72	935.763	-3.03125	*
CHR17_GSVIVT00007811001_T01	VIT_17s0000g07830	Asp/Glu racemase; Tetratricopeptide helical	229.425	93.6561	123.411	83.7999	75.1077	49.1587	-3.05461	*	-4.66704	*	229.425	98.4299	119.388	63.9125	-3.58968	*
CHR5_JGVV49_164_T01	VIT_05s0049g01860	receptor-like protein kinase	1898.89	2003.46	889.194	666.93	562.145	406.529	-3.37795	*	-4.671	*	1898.89	1200.62	1491.08	524.821	-3.61818	*
CHR14_JGVV6_34_T01	VIT_14s0006g00630	Dehydroascorbate reductase	2068.24	1165.96	892.443	764.933	590.435	442.312	-3.50292	*	-4.67598	*	2068.24	1070.5	1167.74	657.171	-3.14719	*
CHR12_JGVV35_14_T01	VIT_12s0035g02150	FERRIC REDUCTION OXIDASE 7 FRO7	1132.54	964.122	762.514	537.353	379.79	242.088	-2.98202	*	-4.67823	*	1132.54	893.89	735.869	385.429	-2.93839	*
CHR12_JGVV55_87_T01	VIT_12s0055g01110	LHCB6 (light harvesting complex PSII)	1250.23	368.895	352.485	309.03	343.563	267.223	-3.63901	*	-4.6786	*	1250.23	298.877	446.81	321.767	-3.8855	*
CHR14_JGVV68_46_T01	VIT_14s0068g00500	indole-3-acetate beta-glucosyltransferase	4430.8	3869.78	2689.1	2114.07	1605.03	946.645	-2.76057	*	-4.68053	*	4430.8	3844.22	3912.32	1497.93	-2.95794	*
CHR19_JGVV90_77_T01	VIT_19s0090g00870	Unknown protein	3519.76	3358.64	2371.71	1911.06	1348.53	750.14	-2.61007	*	-4.69214	*	3519.76	2931.22	3122.84	1285.24	-2.7386	*
CHR16_JGVV100_63_T01	VIT_16s0100g00640	rhomboid ATRBL2	12355.3	9404.91	6648.18	4548.97	3825.47	2629.56	-3.22976	*	-4.69863	*	12355.3	7692.59	6877.11	3832.07	-3.2242	*
CHR5_JGVV102_108_T01	VIT_05s0102g01200	lectin	8273.92	3834.39	3886.04	3636.51	3389.68	1756.57	-2.44091	*	-4.71027	*	8273.92	3873.52	4237.91	3490.73	-2.37025	*
CHR10_JGVV116_103_T01	VIT_10s0116g01740	ATP synthase gamma chain 1t (ATPC1)	1802.02	752.575	633.461	458.416	473.426	381.985	-3.80634	*	-4.71752	*	1802.02	637.514	702.621	526.405	-3.42326	*
CHRUN_JGVV144_16_T01	VIT_00s0144g00190	R protein MLA10	635.377	646.38	444.738	270.07	192.817	134.643	-3.29523	*	-4.71897	*	635.377	633.991	548.153	193.896	-3.2769	*
CHR10_JGVV3_234_T01	VIT_10s0003g02590	SH3 domain-containing protein 3 (SH3P3)	2614.05	1893.02	1462.41	1274.33	1002.58	553.044	-2.60731	*	-4.72665	*	2614.05	1644.37	1855.56	929.368	-2.81271	*
CHR4_JGVV8_622_T01	VIT_04s0008g06690	PROTON GRADIENT REGULATION 3	400.75	293.62	279.953	170.771	134.042	84.7523	-2.98972	*	-4.72848	*	400.75	283.634	296.533	135.712	-2.95294	*
CHR19_JGVV27_96_T01	VIT_19s0027g00450	pentatricopeptide (PPR) repeat-containing protein	2152.8	1530.78	1309.87	896.468	803.228	454.805	-2.68019	*	-4.73346	*	2152.8	1212.88	1262.39	699.486	-3.0777	*
CHR4_JGVV8_544_T01	VIT_04s0008g05830	armadillo/beta-catenin repeat	1558.92	851.024	602.492	478.5	448.289	329.179	-3.47748	*	-4.73577	*	1558.92	576.742	781.869	549.47	-2.83713	*
CHR14_JGVV6_47_T01	VIT_14s0006g00960	DNA-repair protein complementing XP-C cells RAD4	5097.19	4807.55	4050.59	2960.26	2380.37	1076.21	-2.14134	*	-4.73623	*	5097.19	4273.79	4138.32	2147.35	-2.37371	*
CHR17_JGVV0_685_T01	VIT_17s0000g02700	Alpha-dioxygenase 2	515.801	201.306	105.35	87.2959	79.3067	108.865	-6.50389	*	-4.73801	*	515.801	160.473	107.875	83.8089	-6.1545	*
CHR17_JGVV0_605_T01	VIT_17s0000g03610	EMB1865	1707.59	1557.96	1436.84	1140.73	780.273	360.397	-2.18845	*	-4.73806	*	1707.59	1596.09	1584.69	679.872	-2.51163	*
CHR7_JGVV95_44_T01	VIT_07s0095g00670	curculin (mannose-binding) lectin	670.962	371.656	326.25	263.466	222.451	141.539	-3.01622	*	-4.74048	*	670.962	388.341	479.286	234.144	-2.8656	*
CHR8_JGVV7_316_T01	VIT_08s0007g05650	Unknown protein	6878.29	3566.7	3044.65	2072.75	1859.36	1450.51	-3.69927	*	-4.74199	*	6878.29	3300.16	2796.98	2164.1	-3.17836	*
CHR5_JGVV49_100_T01	VIT_05s0049g01130	aldo/keto reductase	762.743	258.686	202.081	184.012	168.161	160.665	-4.5358	*	-4.74742	*	762.743	191.374	298.316	195.629	-3.89892	*
CHR1_JGVV11_292_T01	VIT_01s0011g03680	ER6 protein universal stress protein (USP) family	9930.8	7696.45	6291.94	5455.12	3732.95	2090.89	-2.66031	*	-4.74956	*	9930.8	7505.41	6882.37	3230.02	-3.07453	*
CHRUN_JGVV279_7_T01	VIT_00s0279g00080	NADP dependent malic enzyme	2347.79	1819.72	1303.94	844.818	529.485	494.266	-4.43409	*	-4.75005	*	2347.79	1464.96	1092.02	876.117	-2.67977	*
CHRUN_JGVV1321_1_T01	VIT_00s1321g00010	Unknown	525.426	357.039	242.561	99.35	81.3743	110.573	-6.4569	*	-4.75184	*	525.426	289.001	241.202	88.2488	-5.95391	*
CHR12_JGVV55_86_T01	VIT_12s0055g01100	beta-hydroxyacyl-ACP dehydratase	1999.29	1152.07	747.7	793.069	610.409	420.676	-3.27534	*	-4.75257	*	1999.29	939.191	1138.07	599.927	-3.33256	*
CHR2_JGVV12_151_T01	VIT_02s0012g01250	carnitine/acylcarnitine carrier, Mitochondrial	4352.21	2582.16	2061.57	1839.43	1728.22	915.724	-2.51832	*	-4.75275	*	4352.21	2370.92	2667.36	1525.38	-2.85319	*
CHR12_JGVV35_180_T01	VIT_12s0035g00140	Leucine Rich Repeat receptor-like kinase	438.637	571.904	359.157	244.095	155.157	92.2129	-2.82705	*	-4.75679	*	438.637	428.413	613.382	160.794	-2.72795	*
CHR6_JGVV4_647_T01	VIT_06s0004g01450	lipoxygenase (LOX2)	282.511	70.445	62.8827	59.9656	72.465	59.378	-3.89858	*	-4.75783	*	282.511	78.0658	101.897	60.0718	-4.70289	*
CHR9_JGVV2_62_T01	VIT_09s0002g00790	Beta-ketoacyl-ACP synthase II	5238.27	4242.76	3928.61	3355.14	2454.92	1097.23	-2.13378	*	-4.7741	*	5238.27	4030.3	3890.49	2372.15	-2.20824	*
CHR17_JGVV0_851_T01	VIT_17s0000g00770	NAC domain-containing protein (VvNAC07)	803.369	208.595	184.389	138.472	133.537	167.884	-6.01607	*	-4.78527	*	803.369	216.151	157.056	115.896	-6.9318	*
CHR4_JGVV23_200_T01	VIT_04s0023g01780	phytoene dehydrogenase-related (PDH) (VvPDH1)	2168.69	2233.21	1518	1228.81	856.009	452.477	-2.53349	*	-4.79293	*	2168.69	1929.84	1785.94	768.09	-2.82349	*
CHR14_JGVV6_177_T01	VIT_14s0006g02810	Unknown protein	927.75	682.422	609.992	497.162	424.757	192.661	-2.18419	*	-4.81546	*	927.75	626.508	756.518	383.719	-2.41779	*
CHR6_JGVV80_87_T01	VIT_06s0080g00320	Esterase/lipase/thioesterase	1844.3	1650.91	1289.31	997.254	719.595	382.668	-2.56298	*	-4.81959	*	1844.3	1283.48	1497.06	663.263	-2.78065	*
CHR19_JGVV90_143_T01	VIT_19s0090g01550	Mo25	4379.32	2677.35	2267.65	1992.4	1447.6	908.031	-3.02523	*	-4.82288	*	4379.32	2580.28	2468.1	1467.94	-2.9833	*
CHR4_JGVV8_594_T01	VIT_04s0008g06390	TPR1 (topless-related 1)	3534.02	1605.3	1045.25	560.329	695.48	729.887	-5.08141	*	-4.84187	*	3534.02	1298.42	990.644	786.774	-4.49179	*
CHR18_JGVV1_201_T01	VIT_18s0001g03250	Unknown protein	3891.64	2486.69	2102.11	2146.43	1515.93	803.249	-2.56717	*	-4.84487	*	3891.64	2335.4	2457.53	1563.53	-2.48901	*
CHRUN_JGVV256_4_T01	VIT_00s0256g00040	Ankyrin repeat protein	831.434	841.468	358.447	194.009	115.3	171.24	-7.21103	*	-4.85537	*	831.434	631.456	389.178	116.338	-7.14674	*
CHR2_JGVV33_91_T01	VIT_02s0033g01340	Unknown protein	986.412	579.129	401.465	430.475	331.933	202.854	-2.97171	*	-4.86266	*	986.412	508.239	660.539	364.293	-2.70774	*
CHR18_JGVV1_1028_T01	VIT_18s0001g13870	calmodulin binding protein	5452	3751.33	3134.11	2522.33	2086.04	1121.04	-2.61356	*	-4.86335	*	5452	3505.61	3262.82	2271.81	-2.39984	*
CHR9_JGVV2_387_T01	VIT_09s0002g04250	Protein disulfide-isomerase A1	1504.64	902.716	862.369	667.646	511.944	308.808	-2.93907	*	-4.87241	*	1504.64	829.529	921.859	492.483	-3.05521	*
CHR5_JGVV77_75_T01	VIT_05s0077g01010	HCF107 (high chlorophyll fluorescent 107)	2190.96	1349.99	1361.87	1104.64	888.174	448.991	-2.46682	*	-4.87974	*	2190.96	1221.5	1336.63	679.418	-3.22476	*
CHR2_JGVV25_36_T01	VIT_02s0025g00380	2-C-methyl-D-erythritol 2,4-cyclodiphosphate synthase, chloroplast	9392.11	8622.59	6795.34	5909.05	4378.9	1919.96	-2.14486	*	-4.89182	*	9392.11	7802.26	9315.73	3689.69	-2.5455	*
CHR4_JGVV8_298_T01	VIT_04s0008g03180	Unknown protein	1877.74	1319.34	1006.82	898.704	770.569	383.368	-2.43682	*	-4.89801	*	1877.74	1111.2	1207.77	602.235	-3.11796	*
CHR14_JGVV108_35_T01	VIT_14s0108g00360	Hcr2-0B	473.472	314.589	392.114	272.895	214.67	96.5031	-2.20559	*	-4.90629	*	473.472	314.027	275.854	194.218	-2.43784	*
CHR19_JGVV90_78_T01	VIT_19s0090g00880	Unknown	2071.08	1742.68	1262.54	775.025	548.799	421.781	-3.77385	*	-4.91033	*	2071.08	1349.37	1060.39	726.561	-2.85053	*
CHRUN_JGVV120_5_T01	VIT_00s0120g00070	AAA-type ATPase	1484.46	1376.79	1342.53	1036.06	659.343	301.961	-2.25142	*	-4.91607	*	1484.46	1412.17	1164.73	820.84	-1.80846	*
CHR12_JGVV34_71_T01	VIT_12s0034g01750	R protein MLA10	421.505	285.921	162.649	111.281	92.9747	85.5632	-4.53355	*	-4.92625	*	421.505	279.096	167.3	91.5947	-4.60186	*
CHR15_JGVV48_71_T01	VIT_15s0048g02240	acid phosphatase PAP14	4742.49	1775.19	1511.91	971.766	786.292	960.373	-6.03147	*	-4.93818	*	4742.49	1985.78	1768.43	991.069	-4.78523	*
CHR14_JGVV30_143_T01	VIT_14s0030g00460	stress regulated protein isoform 3	265.655	113.325	112.035	101.141	79.6945	53.7849	-3.33342	*	-4.93921	*	265.655	134.598	152.238	67.8958	-3.91269	*
CHR8_JGVV105_16_T01	VIT_08s0105g00220	PRLI-interacting factor G-like protein	795.13	462.159	427.758	349.904	301.876	160.587	-2.63396	*	-4.95138	*	795.13	414.629	444.404	310.59	-2.56006	*
CHR6_JGVV4_65_T01	VIT_06s0004g07800	pentatricopeptide (PPR) repeat-containing protein	3862.33	2268.44	1786.87	1142.22	948.343	779.874	-4.07271	*	-4.9525	*	3862.33	1921.99	1868.88	1011.06	-3.82009	*
CHR3_JGVV180_18_T01	VIT_03s0180g00120	sodium hydrogen antiporter NHD1	2351.69	2319.41	1844.98	1473.58	973.445	473.556	-2.41584	*	-4.96602	*	2351.69	1969.17	1971.08	1071.46	-2.19485	*
CHR18_JGVV1_862_T01	VIT_18s0001g12100	Auxilin	1634.66	504.604	562.822	404.035	457.859	329.119	-3.57022	*	-4.96677	*	1634.66	512.765	502.761	390.178	-4.18952	*
CHR18_JGVV1_1076_T01	VIT_18s0001g14360	tubulin beta-1 chain	15991.4	6141.92	4914.69	3780.54	3648.85	3219.56	-4.38258	*	-4.96695	*	15991.4	6621.79	5525.64	4406.78	-3.62881	*
CHR8_JGVV56_104_T01	VIT_08s0056g01240	no hit	8929.07	3383.66	2777.42	2468	2256.08	1797.46	-3.95778	*	-4.96761	*	8929.07	3757.1	3005.48	2466.77	-3.61974	*
CHR10_JGVV3_240_T01	VIT_10s0003g02660	RRNA processing protein RimM	3209.72	1975.48	1703.52	1329.01	991.824	645.833	-3.23618	*	-4.9699	*	3209.72	1755.71	1743.1	1063.2	-3.01892	*
CHR2_JGVV25_99_T01	VIT_02s0025g01080	no hit	3252.86	1606.92	1258.8	914.797	801.289	654.464	-4.05953	*	-4.97027	*	3252.86	1327.78	1400.34	843.078	-3.85831	*
CHR13_JGVV101_36_T01	VIT_13s0101g00510	Ribonuclease H2 subunit A	2435.28	1760.73	1267.54	1149.77	770.344	488.567	-3.16129	*	-4.98455	*	2435.28	1442.89	1537.92	770.896	-3.15903	*
CHR17_JGVV0_796_T01	VIT_17s0000g01440	Unknown protein	1212.88	996.232	637.959	521.048	363.414	243.278	-3.33745	*	-4.98556	*	1212.88	783.291	783.175	343.986	-3.52595	*
CHR1_JGVV150_35_T01	VIT_01s0150g00350	zinc finger (DHHC type)	19079.8	16650.2	11813.3	8982.44	6339.18	3825.51	-3.00983	*	-4.98752	*	19079.8	15149.3	12885.8	6566.98	-2.90542	*
CHR14_JGVV66_110_T01	VIT_14s0066g01210	carbonic anhydrase, chloroplast precursor	619.429	113.139	140.082	118.392	119.535	124.146	-5.18199	*	-4.98954	*	619.429	139.74	155.641	133.113	-4.65339	*
CHR13_JGVV19_102_T01	VIT_13s0019g04240	Protein disulfide-isomerase A1	3564.03	2815.49	2207.31	1866.92	1392.32	712.529	-2.55978	*	-5.00194	*	3564.03	2619.76	2909.55	1405.2	-2.53632	*
CHR18_JGVV1_1156_T01	VIT_18s0001g15250	Unknown	4981.51	583.23	530.109	723.292	1258.42	994.773	-3.95854	*	-5.00768	*	4981.51	668.694	807.074	1662.73	-2.99598	*
CHR17_JGVV0_668_T01	VIT_17s0000g02910	Unknown protein	384.885	182.364	172.701	168.955	135.364	76.7938	-2.84332	*	-5.01192	*	384.885	256.521	246.432	134.327	-2.86529	*
CHR11_JGVV37_112_T01	VIT_11s0037g01280	GCN5 N-acetyltransferase (GNAT)	808.38	553.204	360.123	335.788	253.275	161.237	-3.19171	*	-5.01362	*	808.38	561.595	553.375	270.204	-2.99174	*
CHR18_JGVV75_28_T01	VIT_18s0075g00340	sucrose-phosphate synthase - like protein	15720.9	12525.8	9769.57	8085.39	6044.93	3134.2	-2.60067	*	-5.01592	*	15720.9	12984.9	12025.8	6057.79	-2.59515	*
CHR18_RANDOM_JGVV126_12_T01	VIT_18s0001g01730	Shikimate kinase	1678.63	1248.86	944.371	590.116	452.554	334.37	-3.70923	*	-5.02027	*	1678.63	1155.94	1106.28	464.63	-3.61283	*
CHR19_JGVV14_140_T01	VIT_19s0014g01630	Isopentenyltransferase 9	1064.79	790.825	572.782	375.361	313.769	211.831	-3.39354	*	-5.0266	*	1064.79	637.945	629.548	355.204	-2.99768	*
CHR10_JGVV3_316_T01	VIT_10s0003g03500	Katanin p60 catalytic subunit	3682.61	2942.8	2438.59	2202.35	1483.34	732.383	-2.48265	*	-5.02825	*	3682.61	2803.3	2896.91	1435.47	-2.56544	*
CHR8_JGVV58_101_T01	VIT_08s0058g00370	Unknown protein	6636.75	4956.82	4720.12	3840.43	3315.77	1319.76	-2.00157	*	-5.02875	*	6636.75	4895.65	4700.65	3057.09	-2.17094	*
CHR6_JGVV9_154_T01	VIT_06s0009g02020	Tubulin beta-4 chain	14029.7	5284.55	5060.15	4749.47	4111.76	2779.66	-3.41208	*	-5.04726	*	14029.7	5390.75	5371.88	4744.26	-2.95718	*
CHR6_JGVV4_64_T01	VIT_06s0004g07810	GTP binding protein EngB	273.827	150.75	171.391	120.875	87.874	54.0066	-3.11614	*	-5.07026	*	273.827	186.089	198.977	80.3672	-3.4072	*
CHR13_JGVV19_90_T01	VIT_13s0019g04360	GCN5 N-acetyltransferase (GNAT)	1591.42	573.834	477.931	643.754	510.597	313.566	-3.11679	*	-5.07525	*	1591.42	632.067	736.984	435.886	-3.65101	*
CHR14_JGVV6_156_T01	VIT_14s0006g02550	Non-specific lipid-transfer protein 2 (LTP 2)	2140.58	1762.49	1391.37	609.749	523.621	420.956	-4.08804	*	-5.08504	*	2140.58	1652.1	654.476	593.468	-3.6069	*
CHR11_JGVV16_192_T01	VIT_11s0016g02250	Unknown protein	558.96	240.402	251.691	204.772	151.085	109.831	-3.69965	*	-5.08928	*	558.96	263.102	281.795	146.756	-3.80876	*
CHR6_JGVV4_665_T01	VIT_06s0004g01250	omega-6 fatty acid desaturase, endoplasmic reticulum (FAD2)	16254.6	7012.8	4286.77	2461.95	2743.98	3193.27	-5.92375	*	-5.09028	*	16254.6	7334.33	5613.01	2675.79	-6.07472	*
CHR5_JGVV20_378_T01	VIT_05s0020g04040	chlorophyllase (CLH2)	438.029	128.373	104.711	88.568	105.896	86.0046	-4.1364	*	-5.09309	*	438.029	109.439	132.203	103.129	-4.2474	*
CHR14_JGVV6_184_T01	VIT_14s0006g02880	neoxanthin synthase (NSY) (VvNSY1)	3933.09	2282.62	2133	2207.03	1523.33	771.847	-2.5819	*	-5.09568	*	3933.09	2083.63	2530.1	1390.62	-2.8283	*
CHRUN_JGVV324_7_T01	VIT_00s0324g00070	Cis-zeatin O-beta-D-glucosyltransferase	973.352	511.562	223.611	204.689	228.251	190.928	-4.26439	*	-5.09801	*	973.352	370.932	372.928	197.961	-4.91688	*
CHR7_GSVIVT00000278001_T01	VIT_07s0130g00500	no hit	232.273	49.9813	43.3431	46.6872	56.3428	45.5043	-4.12249	*	-5.10442	*	232.273	62.9238	58.029	53.6467	-4.32967	*
CHR16_JGVV22_128_T01	VIT_16s0022g01020	chalcone synthase [Vitis vinifera]	251.868	366.693	260.615	104.296	56.4141	49.3417	-4.46463	*	-5.10456	*	251.868	306.892	302.673	53.6127	-4.69791	*
CHR13_JGVV158_35_T01	VIT_13s0158g00380	BZIP transcription factor bZIP121	3740.46	3053.29	2430.41	2217.36	1759.97	732.24	-2.12529	*	-5.10824	*	3740.46	2511.2	3231.47	1533.76	-2.43875	*
CHR1_JGVV11_158_T01	VIT_01s0011g05050	Drug/metabolite transporter DMT family transporter	9646.65	8528.55	5874.58	4853.14	3454.53	1885.08	-2.79247	*	-5.11736	*	9646.65	6902.67	7034.18	3399.63	-2.83756	*
CHR13_JGVV64_146_T01	VIT_13s0064g00160	Unknown protein	7148.33	4968.16	4177.89	3582.47	2676.45	1390.2	-2.67082	*	-5.14195	*	7148.33	4187.16	4714.22	2898.35	-2.46635	*
CHR14_JGVV60_246_T01	VIT_14s0060g00090	SNARE YKT6 1	332.079	178.676	175.071	155.58	125.747	64.4736	-2.64085	*	-5.15063	*	332.079	179.558	247.353	121.693	-2.72883	*
CHR2_JGVV25_405_T01	VIT_02s0025g04470	no hit	276.217	54.7676	49.5266	48.6693	49.2878	53.3968	-5.60416	*	-5.17292	*	276.217	63.7793	70.0343	50.3652	-5.48429	*
CHR8_JGVV32_65_T01	VIT_08s0032g00800	carotenoid isomerase (CISO2) (VvCISO1)	7232.32	7079.83	4688.47	3426.47	2606.47	1398.05	-2.77475	*	-5.17314	*	7232.32	5786.74	5090.01	2638.15	-2.74143	*
CHR18_JGVV157_17_T01	VIT_18s0157g00210	inositol-1,4,5-trisphosphate 5-Phosphatase	10585.4	6735.11	4705.48	4168.72	3033.04	2045.63	-3.49002	*	-5.17463	*	10585.4	6199.97	6298.11	2801.23	-3.77883	*
CHR12_PDVV57_38_T01	VIT_12s0057g00450	Kinesin motor	770.776	473.667	524.892	435.758	347.77	148.836	-2.21634	*	-5.17869	*	770.776	562.488	606.712	379.518	-2.03094	*
CHR3_PDVV88_67_T01	VIT_03s0088g00470	Auxin responsive SAUR protein	1125.68	1069.67	873.512	636.513	503.782	217.22	-2.23445	*	-5.18221	*	1125.68	961.572	964.526	467.158	-2.40963	*
CHR15_JGVV21_135_T01	VIT_15s0021g01300	pentatricopeptide (PPR) repeat-containing protein	2523	2020.13	1501.1	1060.45	913.372	486.807	-2.76229	*	-5.18276	*	2523	1537.49	1629.73	910.209	-2.77189	*
CHR8_JGVV7_614_T01	VIT_08s0007g02540	Unknown protein	1018.24	687.311	474.444	322.963	243.609	196.3	-4.17981	*	-5.18715	*	1018.24	616.321	667.351	281.638	-3.61541	*
CHR7_JGVV31_134_T01	VIT_07s0031g01500	Unknown protein	573.415	213.196	179.638	121.38	134.676	110.169	-4.25773	*	-5.20487	*	573.415	181.318	224.137	163.267	-3.51212	*
CHR2_JGVV25_363_T01	VIT_02s0025g04020	S-N-methylcoclaurine 3'-hydroxylase	2985.54	2088.16	1796.37	1371.81	996.69	570.868	-2.99546	*	-5.22983	*	2985.54	2310.15	2393.43	1003.27	-2.97581	*
CHRUN_JGVV397_1_T01	VIT_00s0397g00010	HcrVf1 protein	3790.9	2926.19	2161.07	1376.4	1287.11	724.38	-2.94527	*	-5.2333	*	3790.9	2317.34	2445.61	1238.55	-3.06076	*
CHR8_JGVV32_88_T01	VIT_08s0032g01110	axial regulator YABBY2	925.927	729.036	475.88	393.131	286.707	176.891	-3.22953	*	-5.23444	*	925.927	580.81	644.635	298.084	-3.10626	*
CHR12_JGVV57_123_T01	VIT_12s0057g01400	Steroid nuclear receptor, ligand-binding	2427.55	1663.24	1563.08	1005.4	883.819	463.175	-2.74666	*	-5.24111	*	2427.55	1653.91	1614.31	814.447	-2.98061	*
CHRUN_JGVV225_9_T01	VIT_00s0225g00090	copper amine oxidase	3767.74	1203.31	1191.16	671.868	875.707	717.878	-4.30251	*	-5.24843	*	3767.74	949.94	969.65	711.227	-5.29752	*
CHR7_JGVV5_242_T01	VIT_07s0005g02500	SNF7 family protein	801.623	454.495	431.717	364.744	278.164	152.727	-2.88184	*	-5.24873	*	801.623	456.618	474.01	259.062	-3.09432	*
CHRUN_JGVV207_7_T01	VIT_00s0207g00080	UDP-galactose transporter 6	1033.93	733.272	639.673	608.684	393.57	196.808	-2.62706	*	-5.2535	*	1033.93	663.079	822.462	330.553	-3.12788	*
CHR19_JGVV90_136_T01	VIT_19s0090g01470	protease inhibitor/seed storage/lipid transfer protein (LTP)	1678.44	553.529	504.929	466.22	444.532	318.583	-3.77575	*	-5.26846	*	1678.44	641.654	666.278	457.205	-3.67109	*
CHR18_JGVV72_50_T01	VIT_18s0072g00760	G-protein-coupled receptor	2487.26	2211.87	1785.52	1529.94	1095.01	471.851	-2.27145	*	-5.27128	*	2487.26	1774.3	2144.61	1048.87	-2.37137	*
CHR7_JGVV5_239_T01	VIT_07s0005g02470	cellulose synthase CESA3	518.122	535.776	334.708	278.033	142.038	98.2853	-3.64778	*	-5.27161	*	518.122	449.864	544.425	158.154	-3.27607	*
CHR2_JGVV109_2_T01	VIT_02s0109g00420	disease resistance protein (CC-NBS-LRR class)	664.143	631.917	470.786	208.713	154.201	125.291	-4.30701	*	-5.30079	*	664.143	658.565	458.736	179.745	-3.69492	*
CHR4_JGVV8_382_T01	VIT_04s0008g04050	RD22	916.744	1218.87	746.493	469.967	421.358	172.613	-2.17569	*	-5.31098	*	916.744	1037.93	799.967	376.147	-2.4372	*
CHR17_JGVV0_225_T01	VIT_17s0000g07850	Nucleobase-ascorbate transporter 6 (NAT6)	7908.02	4543.13	3108.17	2596.86	1832.69	1486.77	-4.31497	*	-5.31891	*	7908.02	3933.59	3540.27	1941.46	-4.07322	*
CHR14_PDVV30_114_T01	VIT_14s0030g01000	no hit	2095.42	990.076	781.988	1199.47	915.171	392.492	-2.28965	*	-5.33877	*	2095.42	1243.19	1101.53	955.147	-2.19382	*
CHR11_JGVV52_111_T01	VIT_11s0052g00630	Metallothionein	12915.3	9685.18	4895.08	4194.28	3196.88	2418.16	-4.03997	*	-5.34096	*	12915.3	7115.97	7567.1	3184.38	-4.05583	*
CHR3_JGVV180_14_T01	VIT_03s0180g00160	ATTIC21/CIA5/TIC21 (chloroplast import apparatus 5)	5497.2	5844.96	4307.52	2790.73	1984.63	1028.82	-2.7699	*	-5.34322	*	5497.2	4459.74	3993.73	1971.84	-2.78785	*
CHR5_JGVV62_65_T01	VIT_05s0062g00850	auxin-responsive protein	16116.8	6611.65	5422.11	4796.89	4171.96	3015.09	-3.86313	*	-5.34538	*	16116.8	6616.47	5686.06	3872.89	-4.16144	*
CHRUN_JGVV2507_1_T01	VIT_00s2507g00010	F-box family protein	1617.16	604.274	637.437	583.737	454.143	301.726	-3.56091	*	-5.3597	*	1617.16	741.273	683.713	490.461	-3.29722	*
CHR5_JGVV20_316_T01	VIT_05s0020g03370	5-nucleotidase surE	4469.85	3865.05	3636.62	2446.19	1779.86	833.452	-2.51135	*	-5.36306	*	4469.85	3427.18	2748.34	1454.27	-3.07361	*
CHR18_RANDOM_GSVIVT00001787001_T01	VIT_18s0001g03120	Ethylene-responsive transcription factor ERF003	7855.85	3849.04	3039.49	2649.36	1977.26	1463.95	-3.97309	*	-5.36621	*	7855.85	4287.45	4115.87	2122.74	-3.70082	*
CHR11_JGVV52_129_T01	VIT_11s0052g00430	Glucose-6-phosphate/phosphate-tranlocator	5766.01	6304.52	4377.44	2970.68	2447.43	1070.26	-2.35595	*	-5.3875	*	5766.01	5995.85	5561.46	2301.79	-2.50501	*
CHR6_JGVV4_530_T01	VIT_06s0004g02750	Auxin response factor 16	3776.83	2174.93	2129.52	1886.14	1495.07	700.868	-2.5262	*	-5.38879	*	3776.83	2284.32	2339.18	1635.61	-2.30913	*
CHR15_JGVV21_155_T01	VIT_15s0021g01060	CYP72A1	1238.77	995.447	656.296	383.99	337.318	228.713	-3.67241	*	-5.41628	*	1238.77	786.095	939.071	334.823	-3.69978	*
CHR7_JGVV95_51_T01	VIT_07s0095g00750	auxin-independent growth promoter (axi 1)	2222.26	1900.22	1407.22	1147.97	814.466	409.853	-2.72848	*	-5.42209	*	2222.26	1544.86	1590.18	623.968	-3.56149	*
CHR7_JGVV5_316_T01	VIT_07s0005g03330	EMB1879 (embryo defective 1879)	1172.81	883.829	732.756	517.194	394.065	216.127	-2.97618	*	-5.42646	*	1172.81	741.324	845.052	397.446	-2.95085	*
CHR7_JGVV31_23_T01	VIT_07s0031g00260	Cyclin delta-3	444.281	144.77	124.308	126.725	106.216	81.8574	-4.18281	*	-5.4275	*	444.281	137.162	167.021	94.084	-4.72218	*
CHR3_JGVV38_367_T01	VIT_03s0038g00670	fructose-bisphosphate aldolase, chloroplast precursor	4475.97	750.855	866.835	690.252	869.254	824.25	-5.14921	*	-5.43036	*	4475.97	808.135	1002.83	928.299	-4.82169	*
CHR13_JGVV47_78_T01	VIT_13s0047g00110	Ripening regulated protein DDTFR8	962.986	207.753	186.352	183.036	196.614	177.188	-4.89784	*	-5.43482	*	962.986	202.54	215.303	266.676	-3.61107	*
CHRUN_JGVV144_22_T01	VIT_00s0144g00270	R protein MLA10	461.483	474.068	362.732	200.179	132.202	84.8851	-3.49073	*	-5.43656	*	461.483	482.382	399.871	145.634	-3.16879	*
CHR18_JGVV1_639_T01	VIT_18s0001g09690	Pentatricopeptide repeat protein	687.144	884.67	673.747	425.886	366.638	126.218	-1.87418	*	-5.4441	*	687.144	659.439	630.243	371.003	-1.85213	*
CHR13_RANDOM_JGVV123_6_T01	VIT_13s0067g03000	Beta Galactosidase	7348.59	6343.29	5117.85	3795.44	2855.24	1348	-2.57372	*	-5.45149	*	7348.59	6662.67	6444.42	2610.02	-2.81553	*
CHR8_JGVV56_7_T01	VIT_08s0056g00080	glycosyl transferase family 8 protein	7912.14	5910.92	4487.19	3045.68	2294.69	1450.96	-3.44801	*	-5.45302	*	7912.14	6139.07	5001.25	2091.48	-3.78303	*
CHR14_JGVV81_30_T01	VIT_14s0081g00490	Deoxyribodipyrimidine photolyase	2246.08	1821.59	1689.26	1362.57	917.606	409.741	-2.44777	*	-5.48172	*	2246.08	1630.83	1791.06	876.742	-2.56185	*
CHR12_JGVV57_28_T01	VIT_12s0057g00300	Unknown protein	1525.61	913.519	694.91	518.568	431.681	278.027	-3.53411	*	-5.48727	*	1525.61	760.93	732.847	456.228	-3.34396	*
CHR8_JGVV7_647_T01	VIT_08s0007g02190	LHCB4 chlorophyll A-B binding protein CP29	4697.26	812.877	554.034	490.968	777.217	855.745	-6.0437	*	-5.48909	*	4697.26	628.445	830.388	856.845	-5.48205	*
CHR18_JGVV122_54_T01	VIT_18s0122g00830	PMI1 (plastid movement impaired1)	1389.96	728.925	577.386	423.708	368.479	253.176	-3.77215	*	-5.49008	*	1389.96	669.941	650.931	412.012	-3.37358	*
CHR14_JGVV68_43_T01	VIT_14s0068g00470	UDP-glucosyl transferase	997.232	777.775	504.896	390.601	260.255	181.55	-3.83176	*	-5.49286	*	997.232	817.705	663.933	277.499	-3.59364	*
CHR11_JGVV149_5_T01	VIT_11s0149g00050	Hexose transporter 7	3698.46	2498	1458.84	618.76	639.14	672.465	-5.78663	*	-5.49986	*	3698.46	1902.32	1978.39	594.523	-6.22089	*
CHR16_JGVV50_233_T01	VIT_16s0050g00190	DTA2 (downstream target of AGL15 2)	1604.01	268.363	359.623	322.19	406.521	291.003	-3.94571	*	-5.51202	*	1604.01	311.449	455.549	516.218	-3.10724	*
CHR13_JGVV19_206_T01	VIT_13s0019g03150	membrane protein	1098.36	564.552	388.587	275.947	240.234	199.156	-4.57205	*	-5.51509	*	1098.36	449.113	401.787	262.851	-4.17866	*
CHR4_JGVV23_284_T01	VIT_04s0023g00780	Phage shock protein A	5967.03	5756.96	4488.85	3006.27	2264.17	1078.61	-2.63542	*	-5.53217	*	5967.03	4911.69	4543.08	2358.44	-2.53007	*
CHR12_JGVV28_142_T01	VIT_12s0028g02540	glucan endo-1,3-beta-glucosidase 1 precursor	1063.29	298.815	260.878	220.444	233.957	191.421	-4.54479	*	-5.5547	*	1063.29	296.29	207.079	228.034	-4.66285	*
CHR15_JGVV107_18_T01	VIT_15s0107g00270	mechanosensitive ion channel	687.768	216.719	154.166	176.363	160.237	123.666	-4.29219	*	-5.56151	*	687.768	178.537	226.448	142.169	-4.83769	*
CHR16_JGVV22_76_T01	VIT_16s0022g01650	receptor serine/threonine kinase PR5K	2183.62	1016.15	805.648	724.337	577.43	392.521	-3.78162	*	-5.56306	*	2183.62	980.776	968.036	556.934	-3.92078	*
CHR11_JGVV52_161_T01	VIT_11s0052g00020	Balbiani ring 1	14292.8	9939.25	7613.15	5693.8	4949.17	2564.19	-2.88792	*	-5.57401	*	14292.8	9765.12	7347	5795.96	-2.466	*
CHR4_JGVV210_13_T01	VIT_04s0210g00130	strictosidine synthase	1724.98	1370.14	1059.93	971.02	713.116	309.122	-2.41894	*	-5.58028	*	1724.98	1156.32	1295.17	668.102	-2.58192	*
CHR8_JGVV7_778_T01	VIT_08s0007g00770	NDP1 (random potato CDNA clone);	9408.36	4799.77	3736.12	2762.05	2643.92	1684.68	-3.5585	*	-5.58466	*	9408.36	4079.39	3790.54	2609.81	-3.605	*
CHR4_JGVV8_148_T01	VIT_04s0008g01590	Heat shock protein 17.6 kDa class II	3243.9	326.477	346.066	371.719	397.773	580.612	-8.15516	*	-5.58704	*	3243.9	375.114	374.065	488.219	-6.64436	*
CHR9_JGVV2_785_T01	VIT_09s0002g08990	Unknown	2725.36	2516.97	2270.65	1952.63	1253.01	487.656	-2.17505	*	-5.5887	*	2725.36	2162.81	2353.17	910.112	-2.99454	*
CHR16_JGVV98_12_T01	VIT_16s0098g01830	transcription factor jumonji (jmjC) domain-containing protein	4388.69	2818.02	2458.74	1781.92	1402.67	784.338	-3.12881	*	-5.5954	*	4388.69	2456.04	2067.91	1315.47	-3.33622	*
CHR4_JGVV8_192_T01	VIT_04s0008g02050	hydrolase, alpha/beta fold	10891.1	4139.02	3838.97	4076.35	3419.1	1944.5	-3.18535	*	-5.60094	*	10891.1	4400.63	4881.27	3142.32	-3.46592	*
CHR18_JGVV1_1083_T01	VIT_18s0001g14450	Ferredoxin:nadp+ Oxidoreductase PETH	686.373	319.95	237.422	239.017	150.566	122.227	-4.55862	*	-5.61555	*	686.373	338.855	324.523	160.467	-4.27735	*
CHR6_JGVV4_292_T01	VIT_06s0004g05340	tropinone reductase	381.652	243.281	139.344	92.412	92.356	67.8171	-4.1324	*	-5.62767	*	381.652	220.816	216.473	90.3333	-4.22493	*
CHR19_JGVV140_13_T01	VIT_19s0140g00200	ubiquitin-specific protease 15 (UBP15)	3329.62	2934.02	2096.35	1599.87	966.29	590.579	-3.44577	*	-5.63788	*	3329.62	2449.09	2702.69	1024.09	-3.25129	*
CHR14_JGVV6_26_T01	VIT_14s0006g00410	binding	2401.62	2277.68	1948.47	1393.5	880.044	425.353	-2.72898	*	-5.64618	*	2401.62	2021.54	1993.5	751.126	-3.19736	*
CHR18_RANDOM_JGVV170_12_T01	VIT_18s0001g03260	R protein L6	222.372	47.8315	38.3286	40.5749	47.2188	39.3337	-4.7094	*	-5.65347	*	222.372	44.0011	46.8147	42.7557	-5.20099	*
CHR3_PDVV63_213_T01	VIT_03s0063g02430	Major Facilitator Superfamily	5093.62	3110.42	2115.87	1358.25	1153.78	900.638	-4.41474	*	-5.65557	*	5093.62	2698.39	1579.99	1327.1	-3.83817	*
CHR1_JGVV11_533_T01	VIT_01s0011g01080	ribulose-1,5 bisphosphate carboxylase oxygenase large subunit N-methyltransferase	566.302	241.615	216.265	167.278	133.289	100.13	-4.24866	*	-5.65567	*	566.302	249.085	293.553	130.909	-4.32592	*
CHR4_JGVV8_11_T01	VIT_04s0008g00200	tryptophan-tRNA ligase	2504.79	1898.9	1458.38	1073.3	875.992	442.64	-2.85938	*	-5.65875	*	2504.79	1545.28	1641.28	937.593	-2.67151	*
CHRUN_JGVV131_25_T01	VIT_00s0131g00320	annexin ANN3	276.361	78.5198	79.8316	66.9765	65.0542	48.821	-4.24816	*	-5.66069	*	276.361	97.2717	80.7821	56.4149	-4.89872	*
CHR3_JGVV97_26_T01	VIT_03s0097g00340	Monofunctional aspartokinase	1830.74	973.742	880.545	840.455	766.065	322.441	-2.38979	*	-5.67774	*	1830.74	957.344	992.211	656.214	-2.78985	*
CHR6_JGVV4_259_T01	VIT_06s0004g05740	IMP dehydrogenase/GMP reductase	5863.7	1792.92	1329.05	1145.56	1514.52	1032.37	-3.87165	*	-5.67982	*	5863.7	1480.33	1411.81	1271.18	-4.61281	*
CHR11_JGVV37_58_T01	VIT_11s0037g00640	no hit	367.84	450.085	326.781	170.848	117.797	64.7484	-3.12266	*	-5.68106	*	367.84	398.23	237.579	109.936	-3.34594	*
CHR8_JGVV7_286_T01	VIT_08s0007g05970	purple acid phosphatase 16 ATPAP16/PAP16	1061.7	688.73	501.581	333.553	257.248	186.795	-4.12715	*	-5.68378	*	1061.7	551.433	605.943	248.905	-4.26549	*
CHRUN_JGVV710_2_T01	VIT_00s0710g00020	SNF1-related protein kinase 2.7 SNRK2.7 SRK2F	2368.4	1179.94	835.947	574.531	484.407	416.641	-4.88927	*	-5.6845	*	2368.4	945.359	915.789	462.862	-5.11686	*
CHRUN_JGVV216_6_T01	VIT_00s0216g00070	unknown	1696.4	1123.03	865.682	711.946	536.871	297.922	-3.15978	*	-5.69409	*	1696.4	933.979	1027.08	502.077	-3.37876	*
CHR14_JGVV83_26_T01	VIT_14s0083g00320	cinnamoyl-CoA reductase	9124.29	5797.37	4975.98	4308.55	3272.23	1602.26	-2.7884	*	-5.69465	*	9124.29	5842.31	5929.86	2998.96	-3.04248	*
CHR18_JGVV164_14_T01	VIT_18s0164g00170	laccase	1436.53	686.389	315.965	200.191	180.505	252.163	-7.9584	*	-5.69683	*	1436.53	621.554	542.551	111.873	-12.8407	*
CHR3_JGVV38_249_T01	VIT_03s0038g02170	thaumatin	1417.64	1088.49	550.871	368.33	263.454	248.634	-5.38097	*	-5.70171	*	1417.64	1076.61	1070.35	295.46	-4.79806	*
CHRUN_JGVV211_11_T01	VIT_00s0211g00120	Glycine hydroxymethyltransferase	6433.69	2049.76	1848.84	1706.27	1632.52	1126.64	-3.94095	*	-5.71052	*	6433.69	1888.13	1987.62	1863.23	-3.45298	*
CHR12_JGVV59_98_T01	VIT_12s0059g01040	Unknown protein	8735.05	5496.33	3431.58	2341.86	1969.44	1524.04	-4.4353	*	-5.7315	*	8735.05	4925.32	4693.99	2121.1	-4.11817	*
CHR16_JGVV50_212_T01	VIT_16s0050g00450	DNA-directed RNA polymerase III subunit C3	2457.72	1229.15	1205.44	968.937	842.699	427.88	-2.91649	*	-5.74395	*	2457.72	1354.12	1466.67	841.678	-2.92003	*
CHR9_JGVV96_10_T01	VIT_09s0096g00110	Ribonuclease P/MRP protein subunit POP1	1416.14	1463.05	1089.94	734.144	541.028	246.217	-2.6175	*	-5.75161	*	1416.14	1337.89	933.474	565.626	-2.50367	*
CHR4_JGVV23_250_T01	VIT_04s0023g01170	Unknown protein	1257.75	234.469	208.752	213.343	223.921	217.932	-5.61691	*	-5.77127	*	1257.75	190.033	273.214	242.922	-5.17757	*
CHR11_JGVV16_255_T01	VIT_11s0016g02910	acid phosphatase class B	7475.45	3347.4	2109.48	1881.44	1739.39	1294.97	-4.29773	*	-5.7727	*	7475.45	2913.05	2966.37	1757.08	-4.25446	*
CHR14_JGVV68_87_T01	VIT_14s0068g00920	chalcone synthase 2	16977.2	11049.8	9794.24	6620.52	5329.98	2937.8	-3.18524	*	-5.77889	*	16977.2	11724.2	10771.4	4608.79	-3.68366	*
CHR14_JGVV68_82_T01	VIT_14s0068g00870	Nudix hydrolase 13	1612.02	956.122	793.381	563.303	411.583	278.003	-3.91664	*	-5.79856	*	1612.02	969.832	959.425	337.165	-4.7811	*
CHR7_JGVV95_43_T01	VIT_07s0095g00660	Curculin (mannose-binding) lectin	1072.53	597.034	519.823	310.582	288.456	184.887	-3.71819	*	-5.80102	*	1072.53	608.896	554.701	280.661	-3.82145	*
CHR18_JGVV1_1050_T01	VIT_18s0001g14090	Molecular chaperone DnaJ	1633.71	1229.77	868.556	823.181	680.795	281.594	-2.39971	*	-5.80165	*	1633.71	1095.37	1073.43	641.878	-2.5452	*
CHR12_JGVV28_253_T01	VIT_12s0028g01330	Glu-tRNA(Gln) amidotransferase subunit A	1852.54	1072.84	777.041	546.544	516.453	319.145	-3.58705	*	-5.80471	*	1852.54	888.213	788.031	557.985	-3.32006	*
CHR19_JGVV14_396_T01	VIT_19s0014g04480	S-locus protein kinase	895.773	935.06	786.894	582.309	406.666	154.233	-2.20272	*	-5.80793	*	895.773	831.835	653.182	404.757	-2.21311	*
CHR1_JGVV26_142_T01	VIT_01s0026g01140	ZCW32 (BIGPETAL, BIGPETALUB)	4627.08	1776.21	1718.06	1130.17	1095.97	794.89	-4.22189	*	-5.82103	*	4627.08	1645.56	1245.09	1274.83	-3.62955	*
CHR4_JGVV210_5_T01	VIT_04s0210g00050	strictosidine synthase	3677.08	1715.45	1159.81	1057.02	1067.74	631.52	-3.44379	*	-5.82259	*	3677.08	1286.34	1661.35	1131.25	-3.25047	*
CHR2_JGVV236_4_T01	VIT_02s0236g00040	Peptidyl-prolyl cis-trans isomerase, cyclophilin type	2173.2	927.245	734.813	587.617	465.329	373.137	-4.67025	*	-5.82415	*	2173.2	862.877	750.184	437.661	-4.9655	*
CHR7_JGVV5_102_T01	VIT_07s0005g01050	Unknown protein	13635.3	11465.8	7255.83	5418.02	3385.32	2334.73	-4.02778	*	-5.84019	*	13635.3	10003.2	9383.47	3364.05	-4.05324	*
CHR17_JGVV0_830_T01	VIT_17s0000g01080	HVA22E (HVA22-LIKE PROTEIN E)	10769.1	6312.48	4531.89	4634.65	3495.5	1837.22	-3.08086	*	-5.86164	*	10769.1	5861.79	5381.17	3683.94	-2.92326	*
CHR2_JGVV87_37_T01	VIT_02s0087g00610	Unknown protein	2282.37	1312.29	1034.06	880.678	606.253	389.25	-3.76472	*	-5.8635	*	2282.37	1201.89	1218.97	574.526	-3.97262	*
CHR3_JGVV38_358_T01	VIT_03s0038g00800	NADP-dependent D-sorbitol-6-phosphate dehydrogenase	9489.32	7515.57	5810.35	4167.91	3239.59	1617.38	-2.92917	*	-5.86709	*	9489.32	6278.95	6205.09	2809.72	-3.37733	*
CHR19_JGVV14_299_T01	VIT_19s0014g03360	Unknown protein	4950.3	3671.1	3068.02	2160.87	1500.66	843.47	-3.29875	*	-5.86897	*	4950.3	3469.32	3022.88	1655.37	-2.99045	*
CHR1_JGVV146_6_T01	VIT_01s0146g00070	11-beta-hydroxysteroid dehydrogenase	2165.66	1797.48	1094.96	719.965	490.208	367.411	-4.41784	*	-5.89438	*	2165.66	1633.83	1495.19	528.76	-4.09573	*
CHR17_JGVV0_354_T01	VIT_17s0000g06380	YGL010w	12830.7	9208.82	7331.03	6933.3	5581.84	2167.92	-2.29865	*	-5.91846	*	12830.7	8906.77	10016.1	5062.32	-2.53456	*
CHR5_JGVV77_168_T01	VIT_05s0077g01980	Unknown protein	11118.1	8657.93	3972.53	3046.29	1735.86	1876.74	-6.40498	*	-5.92418	*	11118.1	7734.41	6852	1964.51	-5.65951	*
CHR10_JGVV3_457_T01	VIT_10s0003g05380	cytochrome b5-like Fatty acid hydroxylase	17105.8	5083.33	3783.22	3774.79	4147.11	2886	-4.12476	*	-5.92718	*	17105.8	4745.96	4693.86	3070.12	-5.57173	*
CHR16_JGVV39_1_T01	VIT_16s0039g00010	ABC transporter G member 7	11235.5	11872.1	10115.1	6961.85	5823.68	1893.95	-1.92928	*	-5.9323	*	11235.5	10136.6	9862.18	6399.75	-1.75561	*
CHR10_JGVV3_130_T01	VIT_10s0003g01430	MEE62 (maternal effect embryo arrest 62)	30155.8	22977.2	18685.5	15642.9	12842.3	5074.6	-2.34815	*	-5.94249	*	30155.8	21202.6	19394.1	11737.2	-2.56924	*
CHR19_JGVV14_402_T01	VIT_19s0014g04540	S-locus protein kinase	1095.68	1247.61	940.47	798.202	521.883	184.182	-2.09948	*	-5.94892	*	1095.68	1179.29	1200.06	527.253	-2.0781	*
CHR12_JGVV59_16_T01	VIT_12s0059g00170	GCN5 N-acetyltransferase (GNAT)	472.347	210.722	185.952	152.633	127.182	79.3611	-3.71396	*	-5.95187	*	472.347	190.077	210.215	91.1704	-5.18092	*
CHR5_JGVV49_41_T01	VIT_05s0049g00440	Unknown protein	939.398	624.01	408.028	317.482	239.146	157.595	-3.92813	*	-5.96082	*	939.398	495.992	532.979	211.037	-4.45134	*
CHR13_JGVV156_38_T01	VIT_13s0156g00440	R protein disease resistance protein	1169.38	782.382	715.732	482.285	305.512	195.889	-3.82761	*	-5.9696	*	1169.38	738.326	601.644	374.692	-3.12092	*
CHR7_JGVV95_18_T01	VIT_07s0095g00290	Serine/threonine kinase BRLK	349.389	132.749	101.201	96.5955	84.117	58.3867	-4.1536	*	-5.98405	*	349.389	124.533	124.259	94.64	-3.69176	*
CHR8_JGVV32_27_T01	VIT_08s0032g00330	PIGMENT DEFECTIVE 318 (PDE318)	1096.88	588.984	525.824	455.24	381.072	183.051	-2.8784	*	-5.99219	*	1096.88	537.846	604.854	325.79	-3.36682	*
CHR18_JGVV1_200_T01	VIT_18s0001g03240	ERF/AP2 Gene Family (VvERF008)	3133.49	1037.71	934.223	932.704	823.092	522.889	-3.80698	*	-5.99266	*	3133.49	1605.75	1760	850.107	-3.686	*
CHR5_JGVV29_12_T01	VIT_05s0029g01420	ankyrin repeat	1587.28	910.194	763.523	465.006	426.062	264.829	-3.72547	*	-5.99361	*	1587.28	768.904	840.42	358.935	-4.4222	*
CHR12_JGVV35_182_T01	VIT_12s0035g00110	Leucine Rich Repeat receptor-like kinase	417.889	374.532	293.458	156.368	91.5691	69.6996	-4.56365	*	-5.99557	*	417.889	327.046	296.499	112.451	-3.71617	*
CHR9_JGVV2_134_T01	VIT_09s0002g01550	lecithine cholesterol acyltransferase	2833.48	1441.92	1199.9	1043.15	799.702	471.87	-3.54318	*	-6.0048	*	2833.48	1288.06	1377.82	780.941	-3.6283	*
CHR8_JGVV7_801_T01	VIT_08s0007g00530	3-beta hydroxysteroid dehydrogenase/isomerase protein	2383.39	1009.49	849.503	611.787	516.93	396.394	-4.61067	*	-6.01269	*	2383.39	972.25	1000.69	602.392	-3.95655	*
CHR11_JGVV118_52_T01	VIT_11s0118g00590	Unknown protein	28462.7	17636.3	14428.8	10600.4	7451.29	4730.55	-3.81983	*	-6.01678	*	28462.7	16922.8	15251.3	7730.81	-3.68172	*
CHR3_JGVV91_82_T01	VIT_03s0091g00380	thioredoxin domain-containing protein 9	2391.11	1211.03	1132.59	958.508	781.916	397.123	-3.05802	*	-6.02108	*	2391.11	1123.78	1201.04	662.792	-3.60764	*
CHR1_JGVV10_271_T01	VIT_01s0010g03620	LHCA2 (Photosystem I light harvesting complex gene 2)	3100.06	726.587	402.913	372.656	458.862	514.215	-6.75596	*	-6.02872	*	3100.06	479.377	563.996	465.765	-6.65584	*
CHR10_JGVV116_38_T01	VIT_10s0116g00790	pseudouridine synthase	489.182	252.069	202.1	157.586	138.291	81.1017	-3.53733	*	-6.03171	*	489.182	259.794	248.409	118.612	-4.12423	*
CHR4_JGVV23_331_T01	VIT_04s0023g00160	haloacid dehalogenase hydrolase	1402.29	967.931	679.033	464.387	324.22	232.153	-4.32513	*	-6.04039	*	1402.29	890.016	949.612	307.344	-4.56261	*
CHR6_JGVV80_80_T01	VIT_06s0080g00390	endomembrane protein 70 protein	2862.58	1719.88	1587.74	1069.53	849.642	473.718	-3.36916	*	-6.04279	*	2862.58	1535.77	1499.59	722.098	-3.96425	*
CHR4_JGVV23_40_T01	VIT_04s0023g03510	Ferredoxin:nadp+ Oxidoreductase PETH	2817.13	1332.39	909.99	654.467	620.232	466.019	-4.54205	*	-6.04509	*	2817.13	1122.07	1152.26	734.93	-3.83319	*
CHRUN_JGVV144_11_T01	VIT_00s0144g00120	R protein MLA10	629.916	601.37	444.521	248.611	185.127	104.192	-3.40261	*	-6.04574	*	629.916	652.462	627.382	180.382	-3.49213	*
CHR8_JGVV40_25_T01	VIT_08s0040g03150	L-ascorbate peroxidase 1, cytosolic (APX1)	1576.16	887.432	778.989	578.573	535.265	260.231	-2.94463	*	-6.05677	*	1576.16	713.646	793.041	542.084	-2.90759	*
CHR2_JGVV25_19_T01	VIT_02s0025g00210	fringe protein	2811.06	1355.74	864.651	666.996	590.535	464.071	-4.76019	*	-6.05739	*	2811.06	1464.75	1412.95	581.844	-4.83129	*
CHR3_JGVV38_7_T01	VIT_03s0038g04700	isoflavone reductase	13479	8543.06	6224.26	4734.73	2919.6	2222.79	-4.61672	*	-6.064	*	13479	7602.72	6218.07	3069.53	-4.39122	*
CHR19_JGVV14_303_T01	VIT_19s0014g03400	Receptor protein kinase	15964	9291.24	5673.62	3924.1	3064.14	2631.07	-5.20993	*	-6.06748	*	15964	7567.52	8363.89	3688.96	-4.32749	*
CHR1_JGVV150_2_T01	VIT_01s0150g00020	Receptor protein kinase	556.578	254.369	186.36	171.26	150.631	91.7221	-3.69497	*	-6.06809	*	556.578	196.628	208.432	139.753	-3.98259	*
CHR14_JGVV6_174_T01	VIT_14s0006g02760	Unknown protein	1153.25	427.66	743.422	492.506	471.012	189.999	-2.44845	*	-6.06975	*	1153.25	483.15	587.291	553.822	-2.08234	*
CHR14_JGVV68_104_T01	VIT_14s0068g01090	SUVH4 (SU(VAR)3-9 HOMOLOG 4)	5168	3871.32	2996.52	2220.96	1676.23	850.32	-3.08312	*	-6.07771	*	5168	3490.39	3486.09	1828.58	-2.82623	*
CHR3_PDVV17_126_T01	VIT_03s0017g01650	Major Facilitator Superfamily	2710.13	1664.55	1113.3	700.517	597.766	445.842	-4.53376	*	-6.07868	*	2710.13	1372.37	796.045	628.374	-4.31293	*
CHR15_JGVV46_21_T01	VIT_15s0046g03550	(+)-neomenthol dehydrogenase	964.185	364.819	299.239	285.591	259.323	158.467	-3.71809	*	-6.08445	*	964.185	361.483	360.422	206.288	-4.67398	*
CHRUN_JGVV260_3_T01	VIT_00s0260g00060	FK506-binding protein genes family (VvFKBP15)	2949.56	2108.52	1667.92	1645.91	1131.69	483.292	-2.60633	*	-6.10305	*	2949.56	2011.01	2400.78	973.405	-3.03014	*
CHR2_JGVV87_79_T01	VIT_02s0087g00170	Leucine-rich repeat transmembrane protein kinase	3214.07	1680.78	1444.17	1169.26	969.467	524.694	-3.31529	*	-6.1256	*	3214.07	1621.69	1633.25	836.29	-3.84324	*
CHR6_JGVV9_140_T01	VIT_06s0009g02170	CRR2 (chlororespiratory reduction 2)	3412.43	1547.4	1017.67	962.027	777.174	556.355	-4.39082	*	-6.13355	*	3412.43	1399.94	1408.82	716.403	-4.76328	*
CHR5_JGVV29_99_T01	VIT_05s0029g00180	ER lumen retaining receptor (HDEL receptor)	1128.45	896.565	716.515	606.6	406.69	183.95	-2.77471	*	-6.13452	*	1128.45	944.847	909.37	363.285	-3.10622	*
CHR11_JGVV16_490_T01	VIT_11s0016g05460	BRI1-KD interacting protein	1109.41	301.127	287.814	247.301	225.163	180.746	-4.92712	*	-6.13794	*	1109.41	274.811	281.644	206.016	-5.38505	*
CHR6_JGVV4_366_T01	VIT_06s0004g04520	OBP3 (OBF-binding protein 3)	592.896	500.3	414.726	309.211	208.97	96.2844	-2.83723	*	-6.15776	*	592.896	415.215	485.45	222.336	-2.66667	*
CHR4_JGVV23_312_T01	VIT_04s0023g00410	photosystem I subunit XI (PSAL)	486.362	147.104	83.0952	72.5368	88.2516	78.8676	-5.51108	*	-6.16681	*	486.362	117.382	111.212	76.3064	-6.3738	*
CHR1_JGVV11_180_T01	VIT_01s0011g04820	Molecular chaperone DnaJ	12440.8	1128.68	1063.38	1310.7	2174.43	2012.74	-5.72141	*	-6.18102	*	12440.8	1252.14	1460.69	2732.35	-4.55315	*
CHR4_JGVV69_55_T01	VIT_04s0069g00790	cyclic nucleotide-regulated ion channel (CNGC14)	12341.4	7478.91	4428.06	3170.76	3419.45	1989.26	-3.60917	*	-6.20401	*	12341.4	5481.07	5992.38	3710.1	-3.32642	*
CHR2_JGVV12_135_T01	VIT_02s0012g01420	Pigment defective 322	1032.68	514.711	332.55	268.394	170.588	166.249	-6.05363	*	-6.21164	*	1032.68	395.415	445.087	189.351	-5.45377	*
CHR14_JGVV66_54_T01	VIT_14s0066g00610	Unknown protein	10595.4	7171.92	5934.89	3848.3	2761	1704.49	-3.83753	*	-6.21618	*	10595.4	9341.19	6617.39	2060.14	-5.14305	*
CHR16_JGVV50_43_T01	VIT_16s0050g02350	Regulator of nonsense transcripts 1	2662.91	1437.32	1603.46	989.578	949.574	427.057	-2.80432	*	-6.23548	*	2662.91	1368.79	1179.57	850.946	-3.12935	*
CHR2_JGVV488_2_T01	VIT_02s0488g00020	palmitoyl-protein thioesterase 1 precursor	470.539	142.842	136.703	129.032	114.104	75.3981	-4.12379	*	-6.24074	*	470.539	159.941	173.333	102.064	-4.61022	*
CHR9_JGVV18_13_T01	VIT_09s0018g00270	Unknown protein	1693.03	831.374	685.751	504.036	397.703	271.266	-4.25703	*	-6.24123	*	1693.03	689.063	675.011	355.618	-4.76081	*
CHR11_JGVV52_104_T01	VIT_11s0052g00710	Unknown protein	8957.71	9001.88	5925.74	4427	3556.41	1430.73	-2.51875	*	-6.26092	*	8957.71	6754.25	7160.43	3104.21	-2.88566	*
CHR5_JGVV20_193_T01	VIT_05s0020g02080	zinc finger (C3HC4-type RING finger)	5780.27	3297.34	2538.93	1903.32	1793.19	921.017	-3.22346	*	-6.27596	*	5780.27	2768.03	2834.07	1646.23	-3.51122	*
CHR16_JGVV39_171_T01	VIT_16s0039g02540	rubredoxin	671.578	213.303	101.391	91.629	67.4743	106.709	-9.9531	*	-6.29357	*	671.578	169.302	133.311	74.1283	-9.05967	*
CHR9_JGVV54_35_T01	VIT_09s0054g01470	beta-Amyrin Synthase	1112.76	1113.73	1185.26	901.527	628.024	176.327	-1.77185	*	-6.31082	*	1112.76	1006	977.637	573.63	-1.93986	*
CHRUN_JGVV1217_1_T01	VIT_00s1217g00010	3-deoxy-D-arabino-heptulosonate 7-phosphate synthase	11687.2	6755.32	4777.4	3489.29	2971.89	1844.48	-3.93258	*	-6.33631	*	11687.2	5879.12	6296.57	3325.58	-3.51433	*
CHR17_JGVV0_865_T01	VIT_17s0000g00520	Forever young oxidoreductase	5722.97	4637.98	3588.66	2267.88	1773.91	902.279	-3.22618	*	-6.34279	*	5722.97	3527.33	3119.98	1715.78	-3.3355	*
CHR1_GSVIVT00010275001_T01	VIT_01s0010g02040	Hydroxyproline-rich glycoprotein	828.509	794.88	389.867	329.551	208.503	130.475	-3.97361	*	-6.34995	*	828.509	572.534	704.614	205.56	-4.03049	*
CHR14_JGVV108_100_T01	VIT_14s0108g01080	myb domain protein 106	451.68	104.719	125.654	76.6583	106.452	71.1194	-4.24304	*	-6.35101	*	451.68	93.4842	116.758	119.332	-3.78505	*
CHR6_JGVV4_749_T01	VIT_06s0004g00250	PUMILIO 12 (APUM12)	3431.21	2511	2032.96	1481.57	1206.42	538.766	-2.84412	*	-6.36864	*	3431.21	2106.12	2156.47	1316.06	-2.60719	*
CHR7_JGVV104_132_T01	VIT_07s0104g00430	endo-1,3;1,4-beta-D-glucanase precursor	1166.08	747.742	388.054	329.682	271.954	182.994	-4.28777	*	-6.37221	*	1166.08	676.534	532.901	274.743	-4.24424	*
CHR10_JGVV116_40_T01	VIT_10s0116g00820	adenosine/AMP deaminase	4215.48	3259.96	2879.29	1948.78	1692.2	661.125	-2.49112	*	-6.37622	*	4215.48	3269.19	3275.55	1825.92	-2.30869	*
CHR13_JGVV139_2_T01	VIT_13s0139g00020	no hit	1153.47	640.307	427.946	246.411	263.596	180.691	-4.37589	*	-6.38366	*	1153.47	668.651	642.288	200.986	-5.73906	*
CHR15_JGVV46_318_T01	VIT_15s0046g00120	Unknown protein	2160.82	1220.27	865.555	598.459	524.425	338.422	-4.12037	*	-6.385	*	2160.82	1061.03	995.274	538.911	-4.00961	*
CHR19_JGVV14_196_T01	VIT_19s0014g02230	ribosomal protein S20, Chloroplast 30S	2123.03	1364.86	887.425	735.815	576.286	332.413	-3.68399	*	-6.38672	*	2123.03	999.789	1138.09	513.725	-4.13262	*
CHR7_JGVV5_115_T01	VIT_07s0005g01180	Unknown protein	858.714	512.081	382.823	278.923	241.374	134.112	-3.55761	*	-6.40297	*	858.714	495.448	558.975	286.885	-2.99324	*
CHR14_JGVV66_237_T01	VIT_14s0066g02550	H(+)-ATPase 4 AHA4	15682.4	9463.39	8257.57	5959.62	5080.28	2448.79	-3.08692	*	-6.40417	*	15682.4	9157.59	7618.49	5032.53	-3.11621	*
CHR8_JGVV7_514_T01	VIT_08s0007g03570	anthocyanin membrane protein 1 (Anm1)	2419.54	1811.64	1629.02	1131.3	886.09	377.67	-2.73058	*	-6.40649	*	2419.54	1651.55	1518.86	824.56	-2.93434	*
CHR13_JGVV156_43_T01	VIT_13s0156g00500	R protein disease resistance protein	1912.56	1503.93	1203.9	786.864	520.939	298.061	-3.67137	*	-6.41666	*	1912.56	1357.21	1085.22	566.319	-3.37718	*
CHR6_JGVV61_134_T01	VIT_06s0061g00150	Zinc finger (CCCH-type) family protein	1068.19	628.25	548.266	466.925	368.962	166.137	-2.89513	*	-6.42962	*	1068.19	647.143	576.574	380.221	-2.8094	*
CHR16_JGVV39_100_T01	VIT_16s0039g01600	11-beta-hydroxysteroid dehydrogenase	2375.96	1899.23	1210.33	776.999	533.178	367.513	-4.45622	*	-6.46497	*	2375.96	1650.73	1614.73	558.899	-4.25114	*
CHR8_JGVV58_91_T01	VIT_08s0058g00490	Unknown protein	842.105	362.231	284.338	218.309	200.587	129.864	-4.19819	*	-6.4845	*	842.105	364.777	392.711	210.954	-3.99189	*
CHR9_JGVV70_18_T01	VIT_09s0070g00210	Metal transporter Nramp1	715.385	212.902	199.95	209.279	191.598	110.259	-3.73377	*	-6.4882	*	715.385	240.113	270.807	198.19	-3.60959	*
CHR7_JGVV31_102_T01	VIT_07s0031g01160	Hyperosmotically inducible periplasmic protein	12663.2	837.045	1999.28	2536.5	3056.93	1950.01	-4.14246	*	-6.49394	*	12663.2	1555.77	2075.67	3343.13	-3.78783	*
CHR10_JGVV116_114_T01	VIT_10s0116g01850	Unknown protein	2181.9	973.177	762.779	536.948	498.864	335.709	-4.37374	*	-6.49938	*	2181.9	835.711	821.72	450.479	-4.84352	*
CHR13_JGVV64_4_T01	VIT_13s0064g01850	R protein MLA10	2231.76	1837.68	1429.28	963.462	675.096	343.379	-3.30584	*	-6.4994	*	2231.76	1624.87	1254.11	661.91	-3.3717	*
CHR18_JGVV1_280_T01	VIT_18s0001g05020	senescence-associated protein	1399.5	701.71	414.562	388.982	284.422	215.177	-4.92052	*	-6.50395	*	1399.5	545.493	528.934	297.33	-4.7069	*
CHR8_JGVV7_421_T01	VIT_08s0007g04530	carotene hydroxylase (CYP97C1; LUT1) (VvLUT1)	972.641	933.265	757.202	594.786	379.855	149.533	-2.56056	*	-6.50454	*	972.641	870.153	1025.42	382.417	-2.54341	*
CHR3_JGVV63_69_T01	VIT_03s0063g00750	Carboxylesterase CXE	2969.33	2266.87	1376.89	706.785	451.727	456.112	-6.57328	*	-6.5101	*	2969.33	1537.96	1676.52	522.177	-5.68644	*
CHR13_JGVV64_127_T01	VIT_13s0064g00380	Unknown protein	736.726	398.994	365.322	277.553	235.632	112.564	-3.12659	*	-6.54498	*	736.726	358.703	444.608	270.465	-2.72392	*
CHR8_JGVV105_47_T01	VIT_08s0105g00590	chlorophyll synthetase	11197.2	8975.58	5807.48	4347.71	3299.37	1704.63	-3.39375	*	-6.56871	*	11197.2	6715.55	6393.42	3543.65	-3.1598	*
CHR2_JGVV12_206_T01	VIT_02s0012g00580	ankyrin protein kinase	12951.3	5666.2	5456.83	4233.07	3163.83	1965.4	-4.09354	*	-6.58962	*	12951.3	5861.22	5282.07	3322.75	-3.89776	*
CHR6_JGVV4_289_T01	VIT_06s0004g05370	Tropinone reductase	667.392	356.729	169.835	120.969	114.736	101.277	-5.81675	*	-6.58977	*	667.392	233.162	273.242	125.489	-5.31834	*
CHR12_PDVV34_64_T01	VIT_12s0034g01730	no hit	1620.27	1009.02	661.037	553.105	372.906	245.874	-4.34497	*	-6.58982	*	1620.27	907.572	1109.92	389.109	-4.16404	*
CHR14_JGVV68_134_T01	VIT_14s0068g01400	UPF0497 family	4911.61	3176.63	2250.06	1729.24	1521.74	743.818	-3.22763	*	-6.60323	*	4911.61	2523.47	2520.77	1549.79	-3.16921	*
CHR6_JGVV80_88_T01	VIT_06s0080g00310	esterase/lipase/thioesterase family protein	5118.55	3633.37	2671.85	2079.9	1665.44	774.979	-3.07338	*	-6.60476	*	5118.55	3068.94	2993.75	1498.29	-3.41627	*
CHR14_JGVV68_110_T01	VIT_14s0068g01150	sialyltransferase	1416.11	708.417	676.406	523.109	400.281	214.347	-3.53778	*	-6.60661	*	1416.11	646.012	732.642	344.559	-4.10991	*
CHR7_JGVV31_248_T01	VIT_07s0031g02720	myosin heavy chain	6076.7	2596.58	2295.9	2025.24	1494.05	919.785	-4.06726	*	-6.60666	*	6076.7	3004.19	2805.31	1367.35	-4.44415	*
[truncated: 9,311 more rows]
