# Supplementary material for: Rapid dehydration of grape berries dampens the post-ripening transcriptomic program and the metabolite profile evolution
Source: Hortic Res. 2020 Sep 1;7:141. doi: 10.1038/s41438-020-00362-5 (PMC7459318; doi:10.1038/s41438-020-00362-5)
Supplement: Supplementary file 5 — data set S4 [file 41438_2020_362_MOESM5_ESM.xlsx]

## Sheet: Loadings
Var ID (Primary)	Gene_ID	Gene Annotation	M1.p[1]	M1.p[2]
CHR2_JGVV25_230_T01	VIT_02s0025g02510	Metal-nicotianamine transporter YSL1	0.000636896	0.0123248
CHR7_JGVV129_18_T01	VIT_07s0129g00180	Ca2+-ATPase 2 ACA2, plasma membrane	-5.62075e-05	0.0123147
CHR3_JGVV63_39_T01	VIT_03s0063g00410	Alpha-amylase	0.000250604	0.012314
CHR8_GSVIVT00029837001_T01	VIT_08s0056g00170	No hit	0.00121544	0.0123015
CHR19_GSVIVT00014503001_T01	VIT_19s0014g04300	S-locus protein kinase	0.000453734	0.0122835
CHR13_GSVIVT00034639001_T01	VIT_13s0073g00200	Disease resistance protein (TIR-NBS-LRR class)	0.000534467	0.0122248
CHR3_JGVV63_138_T01	VIT_03s0063g01490	CYP82C1p	0.00135839	0.0121828
CHRUN_JGVV2620_1_T01	VIT_00s2620g00010	Endo-1,4-beta-glucanase korrigan (KOR)	0.000143411	0.0121794
CHR18_JGVV75_75_T01	VIT_18s0075g00990	R protein L6	0.00111488	0.0121615
CHR7_JGVV129_11_T01	VIT_07s0129g00110	Ca2+-ATPase 2 ACA2, plasma membrane	0.000931427	0.0121556
CHR14_JGVV68_181_T01	VIT_14s0068g01910	Peroxidase 55	0.00053347	0.0121451
CHR14_JGVV68_129_T01	VIT_14s0068g01350	BTB/POZ domain-containing protein POB1	0.00169691	0.012144
CHR18_JGVV1_1161_T01	VIT_18s0001g15310	Thioredoxin M-type	-0.00166641	0.0121383
CHR19_JGVV14_356_T01	VIT_19s0014g04030	Unknown	0.000114514	0.0121249
CHR15_JGVV46_140_T01	VIT_15s0046g02130	EMB3001 (embryo defective 3001)	-0.00170329	0.0121218
CHR9_JGVV54_12_T01	VIT_09s0054g01750	Unknown protein	0.000734085	0.0121191
CHR17_PDVV0_152_T01	VIT_17s0000g08700	TPR-containing protein kinase	-0.000528422	0.0121174
CHR3_JGVV63_140_T01	VIT_03s0063g01510	Trehalose-phosphatase	-0.000148619	0.012098
CHR7_JGVV151_14_T01	VIT_07s0151g00930	Unknown protein	-7.2963e-05	0.0120726
CHRUN_JGVV386_5_T01	VIT_00s0386g00050	Xyloglucan endotransglucosylase/hydrolase precursor	0.000100381	0.0120664
CHR8_JGVV7_237_T01	VIT_08s0007g06520	Actin beta/gamma 1	-0.00055736	0.0120493
CHR4_JGVV44_85_T01	VIT_04s0044g01130	Alcohol dehydrogenase 2 [Vitis vinifera]	-0.000677376	0.0120429
CHR8_GSVIVT00022523001_T01	VIT_08s0032g00770	No hit	0.000846256	0.0120197
CHR8_JGVV7_763_T01	VIT_08s0007g00920	Tropinone reductase	-0.000335252	0.011985
CHR15_JGVV24_40_T01	VIT_15s0024g01420	DEAD (Asp-Glu-Ala-Asp) box polypeptide 18	-0.00175401	0.0119767
CHR12_JGVV28_6_T01	VIT_12s0028g03990	Ankyrin repeat	-0.000422018	0.0119707
CHR2_JGVV12_162_T01	VIT_02s0012g01120	Glycine cleavage system H protein, mitochondrial	0.00199741	0.0119681
CHR8_JGVV7_132_T01	VIT_08s0007g07630	Tryptophan/tyrosine permease family	-0.00095502	0.0119513
CHR5_PDVV20_86_T01	VIT_05s0020g01020	No hit	0.00105677	0.0119468
CHR4_GSVIVT00018899001_T01	VIT_04s0023g02320	Jasmonate O-methyltransferase	-0.00090427	0.0119338
CHR6_JGVV4_252_T01	VIT_06s0004g05810	TPR-containing protein kinase	-0.000980499	0.0119332
CHR11_GSVIVT00010921001_T01	VIT_11s0103g00140	Potassium-sodium symporter HKT1	-0.00125014	0.0119283
CHR12_JGVV35_72_T01	VIT_12s0035g01470	Disease resistance protein RPS2	0.0023386	0.0119123
CHR12_JGVV35_86_T01	VIT_12s0035g01280	R protein disease resistance protein	-0.000986942	0.0119035
CHR8_JGVV58_42_T01	VIT_08s0058g01040	SOS2 (salt overly sensitive 2)	-0.00194109	0.0118959
CHRUN_JGVV341_7_T01	VIT_00s0341g00070	ERF/AP2 Gene Family (VvERF031),Dehydration Responsive Element-Binding Transcription Factor (VvDREB34)	0.00110174	0.0118873
CHR16_JGVV50_56_T01	VIT_16s0050g02220	Acidic endochitinase (CHIB1)	-0.0022546	0.0118855
CHR8_JGVV40_211_T01	VIT_08s0040g01130	Serine carboxypeptidase II	-0.0005071	0.0118844
CHR7_PDVV289_10_T01	VIT_07s0289g00100	Acetyl-CoA carboxylase	-0.00162534	0.0118829
CHR7_JGVV5_51_T01	VIT_07s0005g00530	NADH glutamate synthase	-0.00169221	0.0118757
CHR4_JGVV44_86_T01	VIT_04s0044g01120	Alcohol dehydrogenase 2 [Vitis vinifera]	-0.000531069	0.0118723
CHR10_JGVV3_93_T01	VIT_10s0003g01020	Unknown protein	-0.000254956	0.0118693
CHR15_JGVV21_166_T01	VIT_15s0021g00950	1-aminocyclopropane-1-carboxylate oxidase	0.000784476	0.011864
CHR8_JGVV7_162_T01	VIT_08s0007g07330	No hit	-0.00112308	0.0118472
CHR18_JGVV72_25_T01	VIT_18s0072g01030	Calcium-dependent protein kinase (VvCPK16)	7.44593e-05	0.0118424
CHR4_JGVV69_47_T01	VIT_04s0069g00710	Glutamate receptor 2.8	0.000506183	0.0118382
CHR5_JGVV77_82_T01	VIT_05s0077g01080	PAPA-1-like family protein	5.28821e-05	0.0118204
CHR3_JGVV63_42_T01	VIT_03s0063g00450	Alpha-amylase	-0.00216451	0.0118119
CHR11_JGVV16_254_T01	VIT_11s0016g02900	Leucine-rich repeat family protein / extensin	0.00151087	0.0118087
CHR4_JGVV23_151_T01	VIT_04s0023g02290	S-adenosyl-L-methionine:salicylic acid carboxyl methyltransferase	0.000476268	0.0118087
CHR18_JGVV117_3_T01	VIT_18s0117g00570	TIR-NBS-LRR-TIR disease resistance protein	-0.00173691	0.0117881
CHR12_JGVV35_165_T01	VIT_12s0035g00330	AAA-type ATPase	0.00136986	0.0117874
CHR11_JGVV16_450_T01	VIT_11s0016g05010	Lactoylglutathione lyase	0.00188573	0.0117839
CHR9_JGVV2_525_T01	VIT_09s0002g05820	Unknown	0.00189054	0.011768
CHR12_JGVV59_12_T01	VIT_12s0059g00130	Ankyrin repeat	-0.00253893	0.0117623
CHR1_JGVV26_20_T01	VIT_01s0026g02550	MYR1 (MYB-related protein 1)	-0.000546625	0.0117613
CHR3_JGVV38_317_T01	VIT_03s0038g01330	Anthranilate N-benzoyltransferase protein 1	0.000206514	0.0117608
CHR12_JGVV28_74_T01	VIT_12s0028g03240	Tyrosine aminotransferase	0.00173483	0.0117531
CHR18_JGVV1_511_T01	VIT_18s0001g08310	Inositol 1,3,4-trisphosphate 5/6-kinase	0.00204049	0.0117408
CHR15_JGVV46_258_T01	VIT_15s0046g00890	MIKC-Type MADS Box Genes Family (VvFLC1)	-0.00149795	0.0117373
CHR6_JGVV4_215_T01	VIT_06s0004g06190	DEGP9 (DEGP protease 9)	-0.00061293	0.0117369
CHR15_JGVV46_154_T01	VIT_15s0046g01990	UDP-glucosyltransferase	0.00123835	0.0117317
CHR12_JGVV55_2_T01	VIT_12s0055g00030	UDP-glucose glucosyltransferase	0.00101357	0.0117259
CHR11_JGVV16_403_T01	VIT_11s0016g04500	Protein phosphatase 2 (formerly 2A), regulatory subunit B'	-0.00187776	0.0117259
CHR15_GSVIVT00011304001_T01	VIT_15s0107g00160	Glutathione S-transferase GSTU7	-0.000546382	0.0117258
CHRUN_JGVV2377_1_T01	VIT_00s2377g00010	Unknown protein	-0.000467498	0.0117151
CHR3_JGVV38_63_T01	VIT_03s0038g04120	Cellulose synthase CSLD4	-0.000193277	0.0117099
CHR14_JGVV171_35_T01	VIT_14s0171g00380	DNA-binding bromodomain-containing protein	0.00178415	0.0117057
CHR14_JGVV108_30_T01	VIT_14s0108g00310	Leucine Rich Repeat receptor-like kinase	-0.000358127	0.0117057
CHR5_JGVV20_395_T01	VIT_05s0020g04220	Calcium-transporting ATPase 13 ACA13	0.000594258	0.0116956
CHR19_JGVV140_8_T01	VIT_19s0140g00120	Gibberellin 2-beta-dioxygenase 1	0.000570386	0.0116952
CHR14_GSVIVT00022036001_T01	VIT_14s0030g00190	Unknown protein	-0.00140945	0.0116784
CHR6_JGVV4_39_T01	VIT_06s0004g08100	VP1/ABI3 family regulatory protein	0.00162945	0.0116777
CHR16_JGVV39_182_T01	VIT_16s0039g02700	Unknown protein	0.000409554	0.0116728
CHR2_JGVV25_179_T01	VIT_02s0025g01920	Cellulose synthase CSLG3	0.00115662	0.0116717
CHRUN_JGVV475_2_T01	VIT_00s0475g00020	Zinc finger (C3HC4-type ring finger)	-0.00228098	0.0116711
CHR5_JGVV94_103_T01	VIT_05s0094g01140	Allyl alcohol dehydrogenase	-0.00257464	0.0116679
CHR4_JGVV69_25_T01	VIT_04s0069g00320	No hit	0.00109125	0.0116655
CHR14_PDVV60_122_T01	VIT_14s0060g01420	Unknown protein	0.000975263	0.0116544
CHR11_JGVV37_76_T01	VIT_11s0037g00840	Tetratricopeptide repeat (TPR)-containing	-0.000212858	0.0116389
CHR6_JGVV4_214_T01	VIT_06s0004g06200	DegP2 protease	0.000500773	0.0116232
CHR15_JGVV46_156_T01	VIT_15s0046g01970	Anthocyanidine rhamnosyl-transferase	-0.00109288	0.0116229
CHR6_JGVV4_84_T01	VIT_06s0004g07600	Aspartyl-tRNA synthetase	-0.00245693	0.0116228
CHR8_JGVV7_503_T01	VIT_08s0007g03690	Inosine-uridine preferring nucleoside hydrolase family protein	-0.000367167	0.0116169
CHR5_JGVV20_394_T01	VIT_05s0020g04210	Sulfate adenylyltransferase 3	0.00108645	0.01161
CHR4_JGVV23_156_T01	VIT_04s0023g02240	S-adenosyl-L-methionine:salicylic acid carboxyl methyltransferase	0.00107419	0.01159
CHR17_JGVV0_37_T01	VIT_17s0000g10060	Lipase GDSL	-0.00115142	0.011583
CHR6_JGVV9_272_T01	VIT_06s0009g00500	No hit	-0.000556816	0.0115816
CHR8_JGVV7_623_T01	VIT_08s0007g02450	Aspartic Protease (VvAP22)	6.2125e-05	0.0115727
CHR17_JGVV0_764_T01	VIT_17s0000g01800	Unknown protein	0.00119496	0.0115643
CHRUN_JGVV632_1_T01	VIT_00s0632g00010	Dehydration Responsive Element-Binding Transcription Factor (VvDREB36)	-0.000552964	0.0115605
CHR4_JGVV23_150_T01	VIT_04s0023g02310	S-adenosyl-L-methionine:salicylic acid methyltransferase	-0.00233358	0.0115564
CHR4_JGVV23_140_T01	VIT_04s0023g02420	Mitogen-activated Protein Kinase (VvMPK3)	0.00175054	0.0115545
CHRUN_JGVV522_1_T01	VIT_00s0522g00010	Linalool synthase	-0.00117118	0.0115502
CHR12_JGVV35_163_T01	VIT_12s0035g00350	AAA-type ATPase	3.81852e-05	0.0115363
CHR18_JGVV41_162_T01	VIT_18s0041g00500	Proton-dependent oligopeptide transport (POT) family protein	-0.000529668	0.0115361
CHR4_JGVV8_319_T01	VIT_04s0008g03400	ERF/AP2 Gene Family (VvERF035),Dehydration Responsive Element-Binding Transcription Factor (VvDREB04)	0.000866322	0.011528
CHR8_JGVV7_821_T01	VIT_08s0007g00310	Protein phosphatase 2C POLTERGEIST-like 4	0.000309881	0.0115279
CHR13_JGVV19_375_T01	VIT_13s0019g00930	Heat shock protein 70	-0.00119074	0.0115274
CHR13_RANDOM_JGVV143_19_T01	VIT_13s0019g01120	R protein PRF disease resistance protein	0.00110845	0.0115242
CHR18_JGVV41_22_T01	VIT_18s0041g02180	LIM domain containing protein-like	0.000890931	0.0115134
CHR8_JGVV7_709_T01	VIT_08s0007g01510	Phosphatidic acid phosphatase / PAP2	-0.00194618	0.0115126
CHR7_JGVV5_350_T01	VIT_07s0005g03710	Casein Kinase I-like 10	-0.00275381	0.0115064
CHR13_GSVIVT00034718001_T01	VIT_13s0074g00490	No hit	-0.00315487	0.011503
CHR10_JGVV3_186_T01	VIT_10s0003g02060	Ankyrin protein kinase	-0.000325883	0.0114951
CHR11_JGVV16_288_T01	VIT_11s0016g03250	Lachrymatory factor synthase	0.00221038	0.0114815
CHR5_JGVV77_191_T01	VIT_05s0077g02260	Nodulin MtN3 family	-0.00154951	0.0114808
CHR7_JGVV5_410_T01	VIT_07s0005g04400	Photosystem II reaction centre W (PsbW)	-0.00163988	0.011478
CHR10_JGVV71_52_T01	VIT_10s0071g00590	GRAM domain-containing protein / ABA-responsive	8.11108e-05	0.0114706
CHR1_JGVV26_74_T01	VIT_01s0026g01950	Homeobox-leucine zipper protein HB13	-0.00233602	0.0114628
CHR4_JGVV69_20_T01	VIT_04s0069g00260	Glutamate receptor 2.8	0.00164102	0.0114577
CHR5_JGVV94_26_T01	VIT_05s0094g00300	Chitinase class IV	-0.000951548	0.0114492
CHR12_JGVV59_127_T01	VIT_12s0059g01340	Armadillo/beta-catenin repeat	2.4074e-06	0.0114484
CHR4_JGVV8_331_T01	VIT_04s0008g03530	Ankyrin repeat	-0.000746132	0.0114239
CHR7_PDVV95_3_T01	VIT_07s0095g00030	Pentatricopeptide repeat-containing protein	-0.00257953	0.0114234
CHR8_JGVV7_399_T01	VIT_08s0007g04790	Zinc finger (C3HC4-type ring finger)	-0.00115135	0.0114227
CHR1_JGVV10_177_T01	VIT_01s0010g02460	Glyceraldehyde-3-phosphate dehydrogenase, cytosolic 3	0.000214475	0.0114226
CHR8_JGVV40_152_T01	VIT_08s0040g01740	ATSYTB/NTMC2T1.2/NTMC2TYPE1.2/SYTB	0.00202467	0.0114176
CHR15_JGVV48_256_T01	VIT_15s0048g00290	No hit	-0.00171797	0.0114102
CHR19_JGVV176_2_T01	VIT_19s0176g00020	AAA-type ATPase	0.00146483	0.0114045
CHR4_JGVV69_14_T01	VIT_04s0069g00170	Glutamate receptor protein	0.000541461	0.0114022
CHR17_JGVV0_125_T01	VIT_17s0000g08960	Raffinose synthase	-0.00330359	0.0113964
CHR11_JGVV52_17_T01	VIT_11s0052g01660	Serine esterase	-0.00134869	0.0113944
CHR12_JGVV28_154_T01	VIT_12s0028g02410	1-aminocyclopropane-1-carboxylate oxidase	9.7444e-05	0.0113934
CHR8_JGVV7_624_T01	VIT_08s0007g02440	Aspartyl protease	0.000577947	0.0113919
CHR18_JGVV75_30_T01	VIT_18s0075g00370	R protein L6	0.000622527	0.0113913
CHR1_JGVV137_36_T01	VIT_01s0137g00470	SEC14 cytosolic factor	-0.00220262	0.01138
CHR8_PDVV32_66_T01	VIT_08s0032g00830	Serine-threonine protein kinase	0.00155067	0.0113709
CHR11_JGVV16_346_T01	VIT_11s0016g03880	Receptor protein kinase PERK1	-0.00244727	0.0113663
CHR3_JGVV63_151_T01	VIT_03s0063g01630	CYP82C1p	0.00234916	0.0113646
CHR5_GSVIVT00018067001_T01	VIT_05s0020g04400	No hit	0.00114572	0.0113596
CHR8_JGVV32_30_T01	VIT_08s0032g00370	No hit	0.00165101	0.0113594
CHR12_JGVV28_109_T01	VIT_12s0028g02870	Isoflavone methyltransferase/ Orcinol O-methyltransferase 1 oomt1	0.00259754	0.0113583
CHR12_JGVV35_164_T01	VIT_12s0035g00340	AAA-type ATPase	-0.00188334	0.0113534
CHR13_JGVV19_215_T01	VIT_13s0019g03050	Heat shock protein 17.6 kDa class I	-0.000247005	0.0113348
CHRUN_JGVV187_35_T01	VIT_00s0187g00370	Blue (type 1) copper domain	0.00212692	0.0113312
CHR12_JGVV28_46_T01	VIT_12s0028g03560	Unknown protein	-0.000220818	0.0113296
CHR15_JGVV46_155_T01	VIT_15s0046g01980	UDP-glucosyltransferase	-0.0022001	0.011325
CHR8_JGVV7_384_T01	VIT_08s0007g04950	Xyloglucan endotransglucosylase/hydrolase 32	0.00288919	0.0113237
CHR2_JGVV87_92_T01	VIT_02s0087g00020	No hit	0.00115887	0.011318
CHR4_JGVV69_60_T01	VIT_04s0069g00860	Sarcosine oxidase	-0.000604713	0.0113176
CHR13_JGVV19_81_T01	VIT_13s0019g04450	ATSYTA/NTMC2T1.1/NTMC2TYPE1.1/SYTA	-0.000847275	0.0113169
CHR6_JGVV4_446_T01	VIT_06s0004g03650	Pseudo-response regulator 7 (APRR7)	-0.00248634	0.0113138
CHR12_PDVV35_157_T01	VIT_12s0035g00360	AAA-type ATPase	-0.00228299	0.0113127
CHRUN_JGVV392_3_T01	VIT_00s0392g00040	No hit	0.00119415	0.0113126
CHR11_JGVV52_36_T01	VIT_11s0052g01460	Receptor kinase TRKe	0.000417416	0.0113101
CHR18_JGVV1_780_T01	VIT_18s0001g11170	Myb domain protein 73	0.00155203	0.0113086
CHR5_JGVV94_102_T01	VIT_05s0094g01130	Allyl alcohol dehydrogenase	-0.0022892	0.0113065
CHR12_JGVV134_51_T01	VIT_12s0134g00630	Quercetin 3-O-glucoside-6''-O-malonyltransferase	-0.00290922	0.0113058
CHR2_JGVV12_102_T01	VIT_02s0012g01830	Heat shock cognate 70 kDa protein 3 (HSC70-3) (HSP70-3)	-0.00297747	0.0113007
CHR7_JGVV5_181_T01	VIT_07s0005g01860	Patatin	-0.00213256	0.0112987
CHR5_JGVV20_92_T01	VIT_05s0020g01010	No hit	0.00297268	0.0112981
CHR15_JGVV24_52_T01	VIT_15s0024g01210	Unknown	-0.00108495	0.0112901
CHR2_JGVV33_1_T01	VIT_02s0033g00010	Unknown protein	-0.0010437	0.0112822
CHR1_JGVV11_271_T01	VIT_01s0011g03890	Receptor serine/threonine kinase PR5K	-0.00213953	0.0112802
CHR1_JGVV11_70_T01	VIT_01s0011g05950	NSL1 (necrotic spotted lesions 1)	-0.00104384	0.0112788
CHR2_JGVV12_210_T01	VIT_02s0012g00540	Peroxidase	0.000511432	0.0112775
CHR11_JGVV52_50_T01	VIT_11s0052g01320	Xyloglucan endotransglycosylase 6	0.000223483	0.0112737
CHR6_JGVV80_67_T01	VIT_06s0080g00530	Aspartyl-tRNA synthetase	-0.00195213	0.0112703
CHR13_JGVV19_336_T01	VIT_13s0019g01650	Expansin (VvEXPA13)	-0.00167643	0.0112695
CHR19_JGVV14_338_T01	VIT_19s0014g03780	Unknown protein	0.00261256	0.0112643
CHR11_JGVV16_430_T01	VIT_11s0016g04810	BAS1 (PHYB activation tagged suppressor 1)	-0.00171593	0.0112585
CHR3_JGVV63_38_T01	VIT_03s0063g00400	Alpha-amylase / 1,4-alpha-D-glucan glucanohydrolase	0.00247024	0.0112578
CHR8_PDVV40_92_T01	VIT_08s0040g02390	Zinc finger (C2H2 type) family	0.0027009	0.0112551
CHR19_JGVV14_343_T01	VIT_19s0014g03840	Unknown protein	-0.000207973	0.0112537
CHR9_JGVV2_330_T01	VIT_09s0002g03620	NADP-dependent malic enzyme	-0.00359687	0.0112512
CHR14_JGVV36_99_T01	VIT_14s0036g00260	Cc-nbs-lrr resistance protein	0.00241843	0.0112492
CHR8_JGVV7_504_T01	VIT_08s0007g03670	Lipase GDSL	-0.00156243	0.0112489
CHR14_JGVV60_150_T01	VIT_14s0060g01090	LNG1 (LONGIFOLIA1)	-0.000418423	0.0112458
CHR16_JGVV50_242_T01	VIT_16s0050g00100	Myosin-related	-0.000681613	0.0112433
CHRUN_JGVV2539_1_T01	VIT_00s2539g00010	Protein kinase APK1B	0.00278499	0.0112408
CHR15_JGVV24_24_T01	VIT_15s0024g01630	Glutathione S-transferase 8 GSTU8	-0.00139931	0.0112403
CHR5_JGVV20_469_T01	VIT_05s0020g04970	Agenet domain-containing protein	0.000247048	0.0112315
CHR5_JGVV20_33_T01	VIT_05s0020g00400	Galactosyltransferase family protein	-0.000242298	0.0112312
CHR1_JGVV146_8_T01	VIT_01s0146g00090	11-beta-hydroxysteroid dehydrogenase	-0.00193097	0.0112096
CHR12_JGVV34_140_T01	VIT_12s0034g00850	R protein L6	0.00119746	0.0112091
CHR10_JGVV3_39_T01	VIT_10s0003g00410	MLO6 (mildew resistance locus O 6)	0.00183962	0.0112076
CHR13_JGVV73_48_T01	VIT_13s0073g00020	No hit	0.000545344	0.0112001
CHR9_JGVV18_139_T01	VIT_09s0018g01900	PEPR1 (PEP1 receptor 1)	0.00286288	0.0111989
CHR8_JGVV7_508_T01	VIT_08s0007g03630	Calmodulin binding protein	-0.00221975	0.0111905
CHR7_JGVV129_46_T01	VIT_07s0129g00480	Molecular chaperone DnaJ	-0.00335284	0.011189
CHR12_JGVV35_161_T01	VIT_12s0035g00380	AAA-type ATPase	-0.00286948	0.0111791
CHR18_GSVIVT00001414001_T01	VIT_18s0157g00100	Alliin lyase	-0.00304793	0.0111732
CHR18_JGVV1_1001_T01	VIT_18s0001g13570	Calcium ion binding protein	-0.00030003	0.0111724
CHR1_JGVV11_461_T01	VIT_01s0011g01830	Lecithine cholesterol acyltransferase	-0.00181249	0.0111717
CHR7_JGVV5_225_T01	VIT_07s0005g02310	Expansin (VvEXPA8)	-0.00196871	0.0111708
CHR19_JGVV14_232_T01	VIT_19s0014g02650	Glycosyl transferase family 14 protein	0.00193035	0.0111666
CHR14_JGVV68_32_T01	VIT_14s0068g00360	LNG1 (LONGIFOLIA1)	-0.00181813	0.0111648
CHR7_JGVV95_13_T01	VIT_07s0095g00220	DNA binding	0.002088	0.0111646
CHR1_JGVV137_5_T01	VIT_01s0137g00780	Unknown protein	0.000601182	0.0111594
CHRUN_JGVV615_2_T01	VIT_00s0615g00020	Cinnamyl alcohol dehydrogenase	-0.000985691	0.0111583
CHRUN_JGVV160_7_T01	VIT_00s0160g00090	TIR-NBS-LRR-TIR disease resistance protein	-0.00276274	0.0111577
CHR11_JGVV16_334_T01	VIT_11s0016g03740	Rho guanyl-nucleotide exchange factor ROPGEF8	-0.00166285	0.0111543
CHR19_JGVV14_483_T01	VIT_19s0014g05430	NDR1 (non race-specific disease resistance)	-0.00142323	0.0111539
CHR7_JGVV5_166_T01	VIT_07s0005g01700	Transcription regulator	-0.00220934	0.0111466
CHR10_JGVV3_292_T01	VIT_10s0003g03240	ATSYTC/NTMC2T1.3/NTMC2TYPE1.3/SYTC	0.00215653	0.0111419
CHR18_JGVV72_109_T01	VIT_18s0072g00080	Glucose-6-phosphate/phosphate translocator	0.00288454	0.0111343
CHR15_JGVV107_7_T01	VIT_15s0107g00150	Glutathione S-transferase 8 GSTU8	-0.00299281	0.0111309
CHR2_JGVV12_183_T01	VIT_02s0012g00890	Unknown protein	0.00166338	0.0111274
CHR15_JGVV21_136_T01	VIT_15s0021g01280	Cyclin-U4-1 (CycU4;1) CYCP4;1	-0.000763449	0.0111251
CHR5_JGVV51_51_T01	VIT_05s0051g00670	11,12 9-cis epoxycarotenoid dioxygenase (NCED1) (VvNCED1)	0.00107331	0.0111241
CHR12_JGVV55_71_T01	VIT_12s0055g00920	Aspartate aminotransferase	0.000647392	0.0111226
CHR1_JGVV150_21_T01	VIT_01s0150g00210	CYP51A	-0.000612025	0.0111084
CHR18_JGVV41_164_T01	VIT_18s0041g00480	Proton-dependent oligopeptide transport (POT) family protein	0.00185429	0.0111082
CHR8_JGVV40_104_T01	VIT_08s0040g02250	No hit	0.00241006	0.0110986
CHR12_JGVV28_249_T01	VIT_12s0028g01370	PMR5 (powdery mildew resistant 5)	-0.00224077	0.0110917
CHRUN_GSVIVT00005254001_T01	VIT_00s0270g00020	No hit	0.00257527	0.0110904
CHRUN_PDVV425_2_T01	VIT_00s0425g00030	Receptor serine/threonine kinase	0.00053728	0.0110872
CHR7_JGVV141_19_T01	VIT_07s0141g00360	Lipase class 3	0.00144672	0.0110855
CHR7_JGVV5_131_T01	VIT_07s0005g01340	Ribosomal protein L29e	0.00371184	0.011085
CHR7_JGVV5_80_T01	VIT_07s0005g00820	ERF/AP2 Gene Family (VvERF057)	-0.00181528	0.0110772
CHR18_PDVV1_977_T01	VIT_18s0001g13190	MAPK (MPK9)	0.00119638	0.0110763
CHR12_JGVV34_147_T01	VIT_12s0034g00770	TIR-NBS-LRR-TIR disease resistance protein	-0.00163294	0.0110731
CHR15_JGVV21_165_T01	VIT_15s0021g00960	1-aminocyclopropane-1-carboxylate oxidase	8.8606e-06	0.0110727
CHR1_JGVV26_203_T01	VIT_01s0026g00500	Nodulin MtN21 family	-0.00316936	0.0110685
CHR10_JGVV3_462_T01	VIT_10s0003g05480	SEC14 cytosolic factor	-0.00340174	0.0110677
CHR6_JGVV4_158_T01	VIT_06s0004g06820	Unknown protein	0.00245555	0.0110673
CHRUN_JGVV160_8_T01	VIT_00s0160g00100	Disease resistance protein (TIR-NBS-LRR class	0.00161717	0.0110622
CHR13_JGVV156_53_T01	VIT_13s0156g00610	S-receptor kinase	-0.00148407	0.0110612
CHR6_JGVV4_479_T01	VIT_06s0004g03290	MaoC-like dehydratase	0.000605498	0.0110603
CHR3_JGVV63_127_T01	VIT_03s0063g01380	Unknown protein	0.00262873	0.0110595
CHR15_JGVV24_22_T01	VIT_15s0024g01650	Glutathione S-transferase 8 GSTU8	-0.00272121	0.0110594
CHR14_JGVV68_177_T01	VIT_14s0068g01860	Unknown protein	0.00335427	0.0110565
CHR8_JGVV7_97_T01	VIT_08s0007g08010	No hit	0.00222149	0.0110558
CHR10_PDVV71_88_T01	VIT_10s0071g00350	Unknown	-0.00368404	0.0110551
CHR12_JGVV28_34_T01	VIT_12s0028g03700	Two-pore calcium channel (TPC1)	-0.00321467	0.0110545
CHR4_JGVV23_153_T01	VIT_04s0023g02270	S-adenosyl-L-methionine:salicylic acid carboxyl methyltransferase	0.000363549	0.0110525
CHR4_JGVV23_152_T01	VIT_04s0023g02280	S-adenosyl-L-methionine:salicylic acid carboxyl methyltransferase	-0.00342788	0.011051
CHR17_JGVV0_489_T01	VIT_17s0000g04890	D-aminoacyl-tRNA deacylase GEKO1	-0.00119574	0.0110488
CHR18_JGVV1_270_T01	VIT_18s0001g04800	Hyperosmotically inducible periplasmic protein	0.00306119	0.0110478
CHR4_JGVV44_164_T01	VIT_04s0044g00050	Protein kinase APK1B	0.00306988	0.0110384
CHR1_JGVV11_595_T01	VIT_01s0011g00420	RPK1 (receptor-like protein kinase 1)	0.00301749	0.0110359
CHRUN_JGVV556_1_T01	VIT_00s0556g00010	Pollen Ole e 1 allergen and extensin	-0.0021005	0.0110355
CHR2_JGVV12_187_T01	VIT_02s0012g00840	Pentatricopeptide (PPR) repeat-containing protein	0.00176891	0.0110325
CHR6_JGVV4_736_T01	VIT_06s0004g00440	No hit	-0.00121368	0.0110323
CHR5_JGVV102_28_T01	VIT_05s0102g00310	GUN4	-0.000760746	0.0110313
CHR2_JGVV25_114_T01	VIT_02s0025g01240	UDP-glucuronosyl/UDP-glucosyltransferase	-0.00288564	0.0110303
CHR14_JGVV60_60_T01	VIT_14s0060g02020	ATPP2-B15 (Phloem protein 2-B15)	-0.00283833	0.0110295
CHR17_JGVV53_16_T01	VIT_17s0053g00190	Apyrase	0.00218343	0.0110285
CHRUN_JGVV201_4_T01	VIT_00s0201g00080	No hit	0.00311782	0.0110258
CHR15_JGVV48_45_T01	VIT_15s0048g02530	Harpin-induced 1	-0.0012233	0.0110221
CHR13_JGVV19_251_T01	VIT_13s0019g02660	Unknown protein	0.000609042	0.0110182
CHR3_JGVV17_37_T01	VIT_03s0017g00670	Zinc finger (C3HC4-type ring finger)	0.00341296	0.0110177
CHR6_JGVV4_249_T01	VIT_06s0004g05850	Zinc finger (C3HC4-type ring finger)	-0.00190903	0.0110174
CHR18_JGVV75_70_T01	VIT_18s0075g00930	No hit	-0.00355436	0.0110122
CHR18_JGVV1_299_T01	VIT_18s0001g05400	Unknown	0.0032624	0.0110111
CHR1_JGVV11_287_T01	VIT_01s0011g03730	(myb domain protein 62	-0.00148174	0.0110095
CHR1_JGVV137_2_T01	VIT_01s0137g00810	Acetylglucosaminyltransferase	-0.00294283	0.0110076
CHR4_JGVV79_26_T01	VIT_04s0079g00360	Glutathione S-transferase 25 GSTU25	-0.00222912	0.011005
CHR18_JGVV1_360_T01	VIT_18s0001g06460	Queuine tRNA-ribosyltransferase	-0.000576941	0.0110005
CHR18_JGVV89_108_T01	VIT_18s0089g00210	Endo-1,4-beta-glucanase	0.00284538	0.0110001
CHR3_JGVV17_22_T01	VIT_03s0017g00410	Magnesium-dependent phosphatase 1	-0.00232131	0.0109993
CHR13_JGVV147_8_T01	VIT_13s0147g00120	TIR-NBS-LRR-TIR disease resistance protein	0.00216121	0.0109924
CHR8_JGVV7_449_T01	VIT_08s0007g04230	Unknown protein	0.00387088	0.0109866
CHRUN_JGVV1322_1_T01	VIT_00s1322g00010	Tubulin alpha-3 chain	-0.00299405	0.0109862
CHR1_JGVV26_126_T01	VIT_01s0026g01330	Glutathione S-transferase 29 GSTU18	-0.00270724	0.0109842
CHR6_JGVV9_184_T01	VIT_06s0009g01650	Trehalose synthase	-0.00237268	0.0109766
CHR16_JGVV100_98_T01	VIT_16s0100g00290	L-idonate dehydrogenase	-0.00232601	0.0109754
CHR9_JGVV2_49_T01	VIT_09s0002g00650	Auxin-induced protein	-0.0024414	0.0109735
CHRUN_JGVV194_28_T01	VIT_00s0194g00300	Proline-rich family protein	-0.00220953	0.0109715
CHR15_JGVV107_12_T01	VIT_15s0107g00210	Cinnamyl alcohol dehydrogenase	-0.00254326	0.0109673
CHR2_JGVV154_41_T01	VIT_02s0154g00470	No hit	-0.00188117	0.0109656
CHR11_JGVV52_63_T01	VIT_11s0052g01190	Xyloglucan endotransglucosylase-hydrolase XTH3	-0.00329447	0.0109646
CHR14_JGVV30_114_T01	VIT_14s0030g00840	R protein disease resistance protein	0.00205084	0.0109634
CHR14_JGVV108_43_T01	VIT_14s0108g00440	Tubulin alpha	-0.00245346	0.0109634
CHR11_JGVV103_56_T01	VIT_11s0103g00130	Potassium-sodium symporter HKT1	0.00191383	0.0109574
CHR15_JGVV46_195_T01	VIT_15s0046g01570	Acidic endochitinase (CHIB1)	0.000861599	0.0109546
CHR1_JGVV11_280_T01	VIT_01s0011g03800	Protein kinase	0.00114696	0.0109511
CHR7_JGVV5_192_T01	VIT_07s0005g01980	Glycosyl transferase family 8 protein	-0.00168754	0.010948
CHR18_JGVV1_854_T01	VIT_18s0001g12020	Brassinosteroid Signaling positive regulator (BZR1)	0.00244642	0.0109462
CHR9_JGVV2_566_T01	VIT_09s0002g06330	Partner of SLD five, PSF1	-0.00223627	0.0109453
CHR15_JGVV46_144_T01	VIT_15s0046g02090	Late embryogenesis abundant group 14	-0.00143103	0.0109431
CHR6_JGVV61_87_T01	VIT_06s0061g00710	Zinc finger (C3HC4-type ring finger)	0.00122081	0.0109427
CHR7_PDVV5_557_T01	VIT_07s0005g06130	Heat shock cognate 70 kDa protein 1 (HSC70-1) (HSP70-1)	-0.00374828	0.0109416
CHR10_JGVV3_266_T01	VIT_10s0003g02930	FLS2 (flagellin-sensitive 2)	0.000450085	0.0109413
CHR1_JGVV11_327_T01	VIT_01s0011g03330	Unknown protein	-0.000691789	0.0109405
CHR18_PDVV75_62_T01	VIT_18s0075g00860	Unknown	-0.0013931	0.0109402
CHR11_JGVV103_55_T01	VIT_11s0103g00150	Potassium-sodium symporter HKT1	-0.00175937	0.0109354
CHRUN_GSVIVT00005721001_T01	VIT_00s0287g00090	No hit	-0.000382988	0.0109345
CHR16_JGVV98_160_T01	VIT_16s0098g00290	GLT1 (NADH-dependent glutamate synthase 1 gene)	0.00223723	0.0109324
CHR18_JGVV1_31_T01	VIT_18s0001g00470	Monocopper oxidase SKS5 (SKU5 Similar 5)	-0.00201188	0.0109245
CHR12_JGVV28_131_T01	VIT_12s0028g02650	RAB GTPase RABA1F	-0.00280832	0.0109226
CHR19_JGVV14_359_T01	VIT_19s0014g04060	ARK3 (Arabidopsis Receptor Kinase 3)	0.00011323	0.0109208
CHR6_JGVV4_86_T01	VIT_06s0004g07580	Aspartyl-tRNA synthetase	-0.00328634	0.0109158
CHR12_JGVV28_224_T01	VIT_12s0028g01670	Trehalose-phosphatase	-0.00246515	0.010913
CHR7_JGVV5_191_T01	VIT_07s0005g01970	Galactinol synthase	-0.00271924	0.0109109
CHR18_JGVV72_94_T01	VIT_18s0072g00240	Zinc finger (DHHC type)	0.00025158	0.0109103
CHR19_JGVV14_72_T01	VIT_19s0014g00880	Seven in absentia SINA5	0.0031508	0.0109101
CHR15_JGVV46_216_T01	VIT_15s0046g01360	No hit	0.0029414	0.0109088
CHR11_JGVV52_51_T01	VIT_11s0052g01310	Xyloglucan endotransglycosylase 6	-0.00143901	0.0109031
CHR10_RANDOM_GSVIVT00006796001_T01	VIT_10s0116g00610	Tubulin alpha	-0.00258751	0.0109003
CHR11_JGVV52_52_T01	VIT_11s0052g01300	Xyloglucan endotransglycosylase 6	-5.17067e-05	0.0108987
CHR18_RANDOM_JGVV82_120_T01	VIT_18s0001g06570	No hit	0.000497566	0.0108986
CHR2_JGVV154_42_T01	VIT_02s0154g00480	Heat shock protein MTSHP	0.00080737	0.0108966
CHR18_JGVV41_185_T01	VIT_18s0041g00260	R protein PRF disease resistance protein	-0.00322626	0.0108952
CHR4_JGVV8_38_T01	VIT_04s0008g00480	Pentatricopeptide (PPR) repeat-containing	0.00341051	0.0108946
CHR11_JGVV52_54_T01	VIT_11s0052g01280	Xyloglucan endotransglucosylase/hydrolase 23	-0.00211962	0.0108922
CHRUN_JGVV160_27_T01	VIT_00s0160g00310	Disease resistance protein (TIR-NBS-LRR class	0.00335643	0.0108854
CHR3_PDVV63_195_T01	VIT_03s0063g02210	Unknown protein	-0.00166108	0.0108853
CHR8_JGVV7_139_T01	VIT_08s0007g07560	Glucan endo-1,3-beta-glucosidase 5 precursor	-0.00272626	0.0108831
CHR2_JGVV25_108_T01	VIT_02s0025g01170	COP1-interactive protein 1 / CIP1	-0.00106949	0.0108823
CHR5_JGVV51_54_T01	VIT_05s0051g00700	No hit	0.00196342	0.010877
CHR7_JGVV197_20_T01	VIT_07s0197g00230	Disease resistance protein (CC-NBS-LRR class)	-0.00288265	0.0108766
CHR11_JGVV52_155_T01	VIT_11s0052g00100	basic helix-loop-helix (bHLH) family	0.00346037	0.0108744
CHR7_JGVV130_18_T01	VIT_07s0130g00180	Pentatricopeptide (PPR) repeat-containing	0.00138598	0.0108733
CHR12_JGVV57_50_T01	VIT_12s0057g00570	Zinc finger (CCCH-type) family protein	0.00078099	0.0108708
CHR7_JGVV31_64_T01	VIT_07s0031g00710	Ethylene-responsive transcription factor ERF109	0.00195651	0.010867
CHR9_JGVV54_144_T01	VIT_09s0054g00110	No hit	0.0013558	0.0108647
CHRUN_JGVV1466_1_T01	VIT_00s1466g00010	No hit	-0.00113546	0.0108595
CHR1_JGVV11_557_T01	VIT_01s0011g00830	Nodulin	0.00228901	0.0108582
CHR15_JGVV46_264_T01	VIT_15s0046g00780	MADS-box agamous-like 44	-0.00189065	0.0108581
CHR13_JGVV147_11_T01	VIT_13s0147g00150	TIR-NBS-LRR-TIR disease resistance protein	-0.00307144	0.010856
CHR7_JGVV5_519_T01	VIT_07s0005g05810	ATP-dependent Clp protease ClpB protein	0.000418866	0.0108536
CHR11_JGVV16_378_T01	VIT_11s0016g04220	Copper-binding family protein	0.000283973	0.0108474
CHR6_JGVV4_151_T01	VIT_06s0004g06890	Potassium transporter (KUP1)	-0.00418865	0.0108426
CHR8_JGVV7_680_T01	VIT_08s0007g01810	ANTR2 (anion transporter 2	-0.00127419	0.0108403
CHR5_JGVV49_33_T01	VIT_05s0049g00360	2-oxoglutarate-dependent dioxygenase	0.0025552	0.0108373
CHR5_JGVV29_101_T01	VIT_05s0029g00150	No hit	0.000706581	0.0108343
CHR5_JGVV20_270_T01	VIT_05s0020g02890	GPI-anchored protein-like protein II	-0.00303278	0.0108339
CHR18_JGVV41_88_T01	VIT_18s0041g01380	TIR-NBS disease resistance	0.00274209	0.0108326
CHR5_JGVV20_400_T01	VIT_05s0020g04270	Ca2+-ATPase 13 ACA13, plasma membrane	-0.000249263	0.0108316
CHR9_JGVV2_605_T01	VIT_09s0002g06770	Unknown protein	0.00298584	0.0108301
CHRUN_JGVV194_31_T01	VIT_00s0194g00340	No hit	-0.00282206	0.0108289
CHR3_JGVV38_49_T01	VIT_03s0038g04260	Chloride channel protein CLC-e	-0.000111093	0.0108243
CHR16_PDVV39_66_T01	VIT_16s0039g01160	Sorting nexin 1	0.00306716	0.010822
CHR14_JGVV6_178_T01	VIT_14s0006g02820	Mannose-6-phosphate isomerase	0.00176325	0.0108173
CHRUN_JGVV160_1_T01	VIT_00s0160g00010	No hit	-0.00347992	0.0108166
CHR4_JGVV69_41_T01	VIT_04s0069g00610	Glutamate receptor protein	-0.00138929	0.0108109
CHR16_JGVV22_183_T01	VIT_16s0022g00350	Receptor protein kinase	0.000487699	0.0108075
CHR14_JGVV108_148_T01	VIT_14s0108g01600	UDP-glucose 6-dehydrogenase	-0.00121552	0.0108012
CHR13_GSVIVT00016185001_T01	VIT_13s0019g05140	No hit	-0.00407718	0.0108001
CHR5_JGVV77_182_T01	VIT_05s0077g02120	Unknown protein	-0.00232875	0.0107964
CHR13_JGVV67_9_T01	VIT_13s0067g03780	Leucine-rich repeat protein kinase	0.000946106	0.0107945
CHR5_JGVV49_95_T01	VIT_05s0049g01080	Glutathione S-transferase 25 GSTU7	0.000922783	0.0107893
CHR3_JGVV38_115_T01	VIT_03s0038g03570	Monocopper oxidase SKS5 (SKU5 Similar 5)	-0.00301752	0.0107856
CHR13_JGVV67_102_T01	VIT_13s0067g02300	Hypoxia-responsive	4.13269e-05	0.0107845
CHRUN_GSVIVT00002492001_T01	VIT_00s0753g00030	No hit	-0.00364317	0.0107797
CHR5_JGVV49_180_T01	VIT_05s0049g02030	No hit	0.000385766	0.0107787
CHR7_JGVV31_151_T01	VIT_07s0031g01700	RAB GTPase LIP1	0.00240852	0.0107784
CHR13_JGVV64_136_T01	VIT_13s0064g00270	Cinnamyl alcohol dehydrogenase	-0.00318355	0.0107767
CHR17_JGVV0_217_T01	VIT_17s0000g07940	ERF/AP2 Gene Family (VvERF024)	-0.000260243	0.0107709
CHR1_JGVV11_308_T01	VIT_01s0011g03520	Constans-like 16	-5.73273e-06	0.0107691
CHR9_JGVV70_14_T01	VIT_09s0070g00160	CBL-interacting protein kinase 6 (VvCIPK02)	-0.000727142	0.0107683
CHR1_JGVV11_296_T01	VIT_01s0011g03640	Adenylate isopentenyltransferase	0.000433188	0.0107632
CHR6_PDVV9_226_T01	VIT_06s0009g01520	Unknown	-0.00370365	0.0107619
CHR5_JGVV77_104_T01	VIT_05s0077g01310	Aldo-keto reductase	0.000281432	0.0107592
CHR13_JGVV19_207_T01	VIT_13s0019g03140	Heat shock protein 17.6 kDa class I	-0.00390928	0.0107565
CHRUN_JGVV120_8_T01	VIT_00s0120g00100	Asparaginyl-tRNA synthetase, cytoplasmic 3	-0.00283354	0.0107537
CHRUN_JGVV160_28_T01	VIT_00s0160g00320	TIR-NBS-LRR type R protein 7	-0.000538088	0.0107491
CHRUN_JGVV131_11_T01	VIT_00s0131g00140	Annexin ANN3	-0.00314835	0.0107487
CHR13_GSVIVT00027276001_T01	VIT_13s0047g00730	R protein MLA10	-0.00239415	0.0107475
CHR5_JGVV77_49_T01	VIT_05s0077g00730	WRKY Transcription Factor (VvWRKY14)	0.0022649	0.0107456
CHR18_JGVV75_62_T01	VIT_18s0075g00820	Histone acetyltransferase HAC1	-0.000485824	0.0107425
CHR17_JGVV0_743_T01	VIT_17s0000g02020	Erwinia induced protein 2	0.000708061	0.0107409
CHR4_JGVV69_36_T01	VIT_04s0069g00540	Glutamate receptor protein	0.00138999	0.0107398
CHR18_JGVV1_284_T01	VIT_18s0001g05080	SEC14 cytosolic factor, putative	-0.00116773	0.010732
CHR5_JGVV20_397_T01	VIT_05s0020g04240	Calcium-transporting ATPase 12 ACA12	0.00316532	0.0107272
CHR18_JGVV89_122_T01	VIT_18s0089g00050	NBS-LRR disease resistance protein	-0.00314778	0.0107255
CHR8_JGVV58_15_T01	VIT_08s0058g01340	Leucine-rich repeat transmembrane protein kinase	0.00116778	0.0107232
CHR3_JGVV63_156_T01	VIT_03s0063g01680	CYP82C1p	-0.00341406	0.0107227
CHR16_JGVV98_98_T01	VIT_16s0098g00950	Subtilase	-2.81158e-05	0.010722
CHR18_PDVV1_230_T01	VIT_18s0001g03650	No hit	0.00134033	0.0107174
CHR15_JGVV46_208_T01	VIT_15s0046g01440	Basic Leucine Zipper Transcription Factor (VvbZIP40)	-1.17016e-05	0.010715
CHR18_JGVV1_428_T01	VIT_18s0001g07410	basic helix-loop-helix (bHLH) family	0.000947833	0.0107144
CHR17_GSVIVT00007566001_T01	VIT_17s0000g09950	Heat shock cognate 70 kDa protein 1 (HSC70-1) (HSP70-1)	-0.00343536	0.0107134
CHR10_JGVV3_68_T01	VIT_10s0003g00710	Protein transport protein Sec61 subunit alpha	0.000669521	0.0107098
CHR15_JGVV24_61_T01	VIT_15s0024g01050	Tubulin beta-8	0.000922947	0.0107096
CHR17_JGVV53_40_T01	VIT_17s0053g00570	D8-sphingolipid desaturase	0.00343267	0.0107017
CHR11_GSVIVT00015368001_T01	VIT_11s0016g03730	No hit	-0.00175174	0.0107011
CHR5_JGVV20_403_T01	VIT_05s0020g04300	Ca2+-ATPase 13 ACA13, plasma membrane	0.00189812	0.0106983
CHR4_JGVV8_617_T01	VIT_04s0008g06640	Endomembrane protein 70, TM4 ;	-0.00297464	0.0106938
CHRUN_JGVV753_1_T01	VIT_00s0753g00010	Unknown	0.00184567	0.0106936
CHR12_JGVV59_34_T01	VIT_12s0059g00370	EF hand	0.00188977	0.0106935
CHR2_JGVV33_34_T01	VIT_02s0033g00420	Ribosomal protein S28 (RPS28C) 40S	-0.000898336	0.0106891
CHR11_JGVV16_152_T01	VIT_11s0016g01810	Unknown protein	0.000449738	0.0106869
CHR13_JGVV106_52_T01	VIT_13s0106g00690	No hit	0.0035108	0.0106754
CHR6_JGVV4_561_T01	VIT_06s0004g02400	Unknown protein	-0.000217293	0.0106746
CHR10_PDVV92_29_T01	VIT_10s0092g00330	Cofilin	-0.000427562	0.0106735
CHRUN_JGVV370_1_T01	VIT_00s0370g00010	LRR receptor-like serine/threonine-protein kinase	0.000297062	0.0106627
CHR1_JGVV11_315_T01	VIT_01s0011g03450	Alpha-glucosidase	-0.00358021	0.0106615
CHR14_JGVV83_100_T01	VIT_14s0083g01140	B12D	-0.000651662	0.0106569
CHR8_JGVV40_259_T01	VIT_08s0040g00600	Nascent polypeptide-associated complex NAC	-0.00392002	0.010655
CHR6_JGVV61_126_T01	VIT_06s0061g00270	Chaperonin GroEL	0.000617233	0.0106515
CHR4_JGVV8_642_T01	VIT_04s0008g06890	Solute carrier family 35	0.00318045	0.0106492
CHR2_JGVV25_46_T01	VIT_02s0025g00480	Serine/threonine-protein phosphatase PP1	0.00227596	0.0106459
CHR16_JGVV100_109_T01	VIT_16s0100g00180	ATP-dependent Clp protease ClpB protein	-0.000447541	0.0106454
CHR3_JGVV63_141_T01	VIT_03s0063g01520	CyP82A3	0.0023744	0.0106451
CHR7_JGVV129_73_T01	VIT_07s0129g00760	CYP81E1 Isoflavone 2'-hydroxylase	-0.00349548	0.0106433
CHRUN_GSVIVT00005033001_T01	VIT_00s0251g00020	No hit	-0.00284605	0.0106408
CHR8_JGVV7_511_T01	VIT_08s0007g03600	KCBP- interacting protein kinase	-0.00236525	0.0106346
CHR9_JGVV2_515_T01	VIT_09s0002g05710	ATP:ADP antiporter	-0.00341497	0.0106313
CHR8_JGVV58_114_T01	VIT_08s0058g00210	Chaperone	-0.00181138	0.0106304
CHR13_JGVV84_65_T01	VIT_13s0084g00720	Disease resistance protein (NBS class)	0.00322975	0.0106281
CHRUN_JGVV2679_1_T01	VIT_00s2679g00010	No hit	0.00284223	0.0106269
CHR4_JGVV23_254_T01	VIT_04s0023g01130	E3 ubiquitin-protein ligase RNF5	-0.000526679	0.0106255
CHR11_JGVV52_55_T01	VIT_11s0052g01270	Xyloglucan endotransglycosylase 6	-0.00145705	0.0106252
CHRUN_JGVV153_2_T01	VIT_00s0153g00050	Glutathione S-transferase 8 GSTU8	-0.00267674	0.0106245
CHR1_JGVV11_85_T01	VIT_01s0011g05800	Dynamin-like protein 2b	-0.000341157	0.0106122
CHRUN_JGVV2526_1_T01	VIT_00s2526g00010	Endo-1,4-beta-glucanase korrigan (KOR)	0.00313978	0.0106119
CHRUN_JGVV246_2_T01	VIT_00s0246g00050	NADH dehydrogenase I subunit 2	0.00178174	0.0106081
CHR5_JGVV20_93_T01	VIT_05s0020g01030	No hit	0.00378977	0.0106065
CHR14_JGVV83_107_T01	VIT_14s0083g01220	feronia receptor-like kinase	0.000574185	0.0106025
CHR3_PDVV17_35_T01	VIT_03s0017g00520	No hit	0.00237299	0.0105977
CHR16_JGVV39_128_T01	VIT_16s0039g01960	No hit	0.0023986	0.0105976
CHR12_JGVV34_177_T01	VIT_12s0034g00320	Asparaginyl-tRNA synthetase, cytoplasmic 3	-0.00305377	0.0105966
CHR13_JGVV19_220_T01	VIT_13s0019g03000	Heat shock protein 17.6 kDa class I	-0.0015408	0.0105961
CHR8_JGVV56_70_T01	VIT_08s0056g00820	Cysteine synthase, chloroplast precursor	-0.000277441	0.0105954
CHR9_JGVV70_44_T01	VIT_09s0070g00520	Ubiquitin-specific protease 3 (UBP3)	0.00209782	0.0105946
CHR13_JGVV19_187_T01	VIT_13s0019g03350	Sedoheptulose-1,7-bisphosphatase (SBPase), Chloroplast	-0.000861219	0.0105924
CHR12_JGVV28_294_T01	VIT_12s0028g00810	Unknown protein	0.00124159	0.0105923
CHR5_JGVV20_401_T01	VIT_05s0020g04280	Ca2+-ATPase 13 ACA13, plasma membrane	0.00356805	0.0105919
CHR12_PDVV34_173_T01	VIT_12s0034g00280	R protein L6	-0.00220682	0.0105918
CHR6_JGVV9_19_T01	VIT_06s0009g03600	Wall-associated receptor kinase-like 14	0.00115852	0.0105914
CHR12_JGVV55_46_T01	VIT_12s0055g00620	Glutamate synthase (NADH), chloroplast	-0.00328019	0.0105887
CHR11_JGVV52_56_T01	VIT_11s0052g01260	Xyloglucan endotransglucosylase/hydrolase 23	-0.000447674	0.0105872
CHR7_GSVIVT00022375001_T01	VIT_07s0031g02760	No hit	0.00346539	0.0105865
CHR8_JGVV58_43_T01	VIT_08s0058g01030	Saposin B domain-containing protein	0.00289533	0.0105845
CHR8_JGVV7_398_T01	VIT_08s0007g04800	Carbonic anhydrase precursor	-0.0026269	0.0105837
CHRUN_JGVV218_6_T01	VIT_00s0218g00060	Methylmalonate semi-aldehyde dehydrogenase	0.000423651	0.0105773
CHR8_JGVV56_69_T01	VIT_08s0056g00810	Co-chaperone grpE	3.78172e-05	0.0105728
CHR8_JGVV7_147_T01	VIT_08s0007g07480	Aldose 1-epimerase	-0.00381736	0.0105694
CHR14_JGVV171_30_T01	VIT_14s0171g00320	Kelch repeat-containing protein	-5.51368e-05	0.0105681
CHR5_JGVV102_36_T01	VIT_05s0102g00400	far-red impaired responsive family protein	-0.00182722	0.010567
CHR13_JGVV320_6_T01	VIT_13s0320g00060	Carboxyl-terminal peptidase	0.00101957	0.0105651
CHR6_JGVV4_176_T01	VIT_06s0004g06640	PDX1 (pyridoxine biosynthesis 1.3)	0.00315417	0.0105636
CHR14_JGVV6_83_T01	VIT_14s0006g01510	No hit	0.00152085	0.0105631
CHR6_JGVV9_171_T01	VIT_06s0009g01810	APK2A (protein kinase 2A)	-0.00207026	0.010562
CHR5_JGVV20_320_T01	VIT_05s0020g03410	Aspartate aminotransferase	0.00100419	0.0105601
CHR7_JGVV5_72_T01	VIT_07s0005g00740	Endo-1,4-beta-glucanase	-0.00184684	0.0105595
CHR18_JGVV1_332_T01	VIT_18s0001g06020	Phosphate-induced protein 1	-0.000962361	0.0105553
CHRUN_JGVV240_2_T01	VIT_00s0240g00020	Glutathione S-transferase 23 GSTU23	-0.00274152	0.0105543
CHR8_JGVV32_67_T01	VIT_08s0032g00820	No hit	0.000316191	0.010554
CHR2_JGVV87_14_T01	VIT_02s0087g00870	Sulfate transporter 4.2	0.000794327	0.0105525
CHR9_JGVV2_558_T01	VIT_09s0002g06240	RPS5 (resistant to p. syringae 5)	-0.00282783	0.0105517
CHR5_JGVV20_91_T01	VIT_05s0020g01000	No hit	0.00382668	0.0105495
CHR18_JGVV1_324_T01	VIT_18s0001g05840	RNA recognition motif (RRM)-containing protein	-0.00272106	0.0105477
CHR10_JGVV116_89_T01	VIT_10s0116g01600	Monocopper oxidase SKS4 (SKU5 Similar 4)	-0.00123478	0.010545
CHRUN_JGVV847_2_T01	VIT_00s0847g00020	Linalool synthase (VvTPS63), (E)- Nerolidol syn	-0.00404991	0.0105427
CHR18_RANDOM_PDVV82_18_T01	VIT_18s0001g04030	No hit	0.000539211	0.0105407
CHR7_JGVV197_9_T01	VIT_07s0197g00090	R protein disease resistance protein	-0.00137913	0.0105403
CHR8_JGVV7_213_T01	VIT_08s0007g06770	Unknown protein	-0.000543796	0.0105399
CHRUN_JGVV194_32_T01	VIT_00s0194g00350	D1 protease	0.00271832	0.0105336
CHR10_JGVV3_94_T01	VIT_10s0003g01030	Unknown protein	-0.00334115	0.0105318
CHR18_JGVV72_30_T01	VIT_18s0072g00980	Leucine-rich repeat protein kinase	0.00350183	0.0105282
CHR11_JGVV16_296_T01	VIT_11s0016g03330	Unknown protein	6.6805e-05	0.0105271
CHR9_JGVV2_359_T01	VIT_09s0002g03940	ERF/AP2 Gene Family (VvERF034),Dehydration Responsive Element-Binding Transcription Factor (VvDREB12)	-0.00383042	0.0105259
CHR6_JGVV4_29_T01	VIT_06s0004g08200	Ubiquitin-conjugating enzyme E2 D/E	0.00103219	0.0105203
CHR15_JGVV46_58_T01	VIT_15s0046g03090	DTA2 (downstream target of AGL15 2)	0.00407593	0.0105184
CHR10_JGVV3_395_T01	VIT_10s0003g04470	ABC Transporter (VvMRP20 - VvABCC20)	-0.00456569	0.0105176
CHR5_JGVV94_143_T01	VIT_05s0094g01570	MLO1	-0.00146958	0.0105129
CHR19_JGVV27_114_T01	VIT_19s0027g00090	AERO1 (arabidopsis endoplasmic reticulum oxidoreductins 1)	-0.00378649	0.0105128
CHRUN_JGVV625_4_T01	VIT_00s0625g00040	Polyadenylate-binding protein 2	-0.0026146	0.0105118
CHR15_JGVV24_96_T01	VIT_15s0024g00630	Pyruvate decarboxylase isozyme 2	-0.00392396	0.010509
CHR12_JGVV59_37_T01	VIT_12s0059g00400	EF hand	0.00163718	0.0105025
CHRUN_JGVV2608_1_T01	VIT_00s2608g00010	Photosystem II PsbB	0.00118446	0.0105007
CHR8_JGVV7_41_T01	VIT_08s0007g08590	Pentatricopeptide (PPR) repeat-containing protein	0.00395229	0.0105001
CHR3_JGVV17_38_T01	VIT_03s0017g00680	UDP-d-apiose/udp-d-xylose synthase 1 AXS1	-0.00363038	0.0104985
CHR19_JGVV90_58_T01	VIT_19s0090g00660	Lipase GDSL	-0.00284472	0.0104977
CHRUN_JGVV256_2_T01	VIT_00s0256g00020	Unknown	0.00115172	0.0104955
CHRUN_JGVV1312_1_T01	VIT_00s1312g00010	basic helix-loop-helix (bHLH) family	-0.00190823	0.0104891
CHRUN_JGVV160_29_T01	VIT_00s0160g00330	TIR-NBS-LRR disease resistance	-0.00298622	0.0104874
CHR19_JGVV138_4_T01	VIT_19s0138g00090	ERF/AP2 Gene Family (VvERF023)	0.000519278	0.0104832
CHR15_JGVV21_78_T01	VIT_15s0021g01930	No hit	-0.00242527	0.0104826
CHR11_JGVV149_4_T01	VIT_11s0149g00040	Adenylate kinase	-0.000243265	0.0104818
CHR1_JGVV150_25_T01	VIT_01s0150g00250	Peptide transporter PTR2-B	-0.00331235	0.0104748
CHR9_GSVIVT00034232001_T01	VIT_09s0070g00150	EMB2454	-0.00190552	0.0104692
CHRUN_JGVV184_11_T01	VIT_00s0184g00120	R protein L6	-0.0034466	0.0104692
CHR18_JGVV1_379_T01	VIT_18s0001g06850	Peroxidase GvPx2b class III	0.00261918	0.0104668
CHR13_JGVV139_28_T01	VIT_13s0139g00290	R protein disease resistance protein	0.000609234	0.0104653
CHR2_JGVV12_53_T01	VIT_02s0012g02500	Acyl-[acyl-carrier-protein] desaturase	0.00278188	0.0104584
CHR4_JGVV23_289_T01	VIT_04s0023g00730	Aspartic Protease (VvAP9)	-0.00404921	0.0104554
CHR9_JGVV2_153_T01	VIT_09s0002g01750	Unknown protein	0.00260348	0.0104539
CHR11_JGVV16_276_T01	VIT_11s0016g03130	Ceramide glucosyltransferase	-0.00378239	0.010453
CHR13_JGVV158_31_T01	VIT_13s0158g00340	Glycerol-3-phosphate dehydrogenase	0.00334093	0.0104509
CHR1_JGVV10_78_T01	VIT_01s0010g01130	6-phosphogluconate dehydrogenase	0.00420321	0.0104498
CHR16_RANDOM_JGVV307_9_T01	VIT_16s0039g01340	E3 ubiquitin-protein ligase UBR4	-0.000225637	0.0104493
CHR14_JGVV36_110_T01	VIT_14s0036g00070	R protein PRF disease resistance protein	-0.00441538	0.0104474
CHRUN_JGVV335_2_T01	VIT_00s0335g00020	TIR-NBS-LRR disease resistance	-0.00185385	0.010447
CHR15_JGVV48_112_T01	VIT_15s0048g01820	Acclimation of photosynthesis to environment APE1	0.000563458	0.0104456
CHR18_RANDOM_JGVV82_108_T01	VIT_18s0001g06230	No hit	-0.00215164	0.0104449
CHR9_JGVV2_680_T01	VIT_09s0002g07670	No hit	-0.00306297	0.0104433
CHR3_JGVV88_86_T01	VIT_03s0088g00270	No hit	-0.00355783	0.0104426
CHRUN_JGVV2300_1_T01	VIT_00s2300g00010	Acyltransferase	0.000135169	0.0104414
CHR12_JGVV59_171_T01	VIT_12s0059g01810	Photosystem II psbZ	-0.00340201	0.0104383
CHRUN_JGVV487_5_T01	VIT_00s0487g00050	R protein disease resistance protein	-0.00143288	0.0104368
CHR5_JGVV49_64_T01	VIT_05s0049g00740	No hit	-0.00418363	0.0104317
CHR7_JGVV5_126_T01	VIT_07s0005g01290	DnaJ homolog, subfamily C, member 7	-0.00011576	0.0104305
CHR18_JGVV1_556_T01	VIT_18s0001g08780	BSD domain-containing protein	0.00456784	0.0104304
CHR9_GSVIVT00017144001_T01	VIT_09s0002g04970	Inorganic pyrophosphatase	-0.0037242	0.0104285
CHR5_JGVV102_54_T01	VIT_05s0102g00610	No hit	-0.00174716	0.0104274
CHR12_JGVV134_11_T01	VIT_12s0134g00170	No hit	-0.00168362	0.0104272
CHR18_RANDOM_JGVV82_91_T01	VIT_18s0001g05650	DEAD-box ATP-dependent RNA helicase 27	-0.00253068	0.0104261
CHRUN_JGVV218_1_T01	VIT_00s0218g00010	Cinnamyl alcohol dehydrogenase	0.00203454	0.010422
CHR17_JGVV0_384_T01	VIT_17s0000g06050	Ankyrin protein kinase	-0.0041439	0.0104218
CHR18_GSVIVT00009986001_T01	VIT_18s0001g15080	No hit	0.00417584	0.0104213
CHR10_JGVV71_63_T01	VIT_10s0071g00480	Unknown	0.00385597	0.0104151
CHR18_JGVV1_368_T01	VIT_18s0001g06640	Zinc finger (C3HC4-type ring finger)	0.00303083	0.0104127
CHR13_RANDOM_JGVV143_6_T01	VIT_13s0019g00750	Annexin ANN4	0.00408432	0.0103946
CHRUN_JGVV160_9_T01	VIT_00s0160g00110	TIR-NBS-TIR type disease resistance protein	-0.00345765	0.0103936
CHR6_JGVV4_646_T01	VIT_06s0004g01460	Lipoxygenase LOX2	-0.00345015	0.0103922
CHR9_JGVV18_151_T01	VIT_09s0018g02030	EXO70-G1 protein	0.000191743	0.0103907
CHR2_JGVV12_211_T01	VIT_02s0012g00530	Ribose-phosphate pyrophosphokinase 1	-0.0044237	0.0103907
CHR5_GSVIVT00027726001_T01	VIT_05s0049g00130	forkhead-associated domain-containing protein	0.00200635	0.0103884
CHR1_JGVV26_208_T01	VIT_01s0026g00450	D8-sphingolipid desaturase	0.0042927	0.0103832
CHR12_JGVV57_126_T01	VIT_12s0057g01430	Heavy-metal-associated domain-containing protein	0.00227836	0.0103826
CHR4_JGVV8_334_T01	VIT_04s0008g03560	Lactoylglutathione lyase	0.0018583	0.0103817
CHR13_GSVIVT00032115001_T01	VIT_13s0064g00770	No hit	-0.00293011	0.0103785
CHR3_JGVV38_269_T01	VIT_03s0038g01970	Amidase	0.00111307	0.0103775
CHR5_JGVV20_201_T01	VIT_05s0020g02170	Sugar transporter ERD6-like 16	0.00350362	0.0103771
CHRUN_GSVIVT00006454001_T01	VIT_00s0371g00010	Cinnamyl alcohol dehydrogenase	-0.00429523	0.0103767
CHR14_JGVV108_150_T01	VIT_14s0108g01620	UDP-glucose 6-dehydrogenase	-0.00282606	0.0103739
CHRUN_JGVV2419_1_T01	VIT_00s2419g00010	Heavy-metal-associated domain-containing protein	-0.00443929	0.0103649
CHR18_GSVIVT00025920001_T01	VIT_18s0041g02100	Histidine kinase 1 (AHK1)	0.00246112	0.0103627
CHR15_JGVV21_174_T01	VIT_15s0021g00860	Protein phosphatase 2C 11	-0.00408783	0.0103615
CHR4_JGVV8_438_T01	VIT_04s0008g04710	Beta-ketoacyl-CoA synthase	-0.000433307	0.010355
CHR16_JGVV39_70_T01	VIT_16s0039g01220	C2 domain-containing protein	-0.00438231	0.010353
CHR17_JGVV0_494_T01	VIT_17s0000g04840	Sterile alpha motif (SAM) domain-containing	-0.00336535	0.0103516
CHR5_JGVV124_30_T01	VIT_05s0124g00360	Protein kinase Pti1	0.00377132	0.0103509
CHR9_RANDOM_JGVV162_1_T01	VIT_09s0002g00020	Binding	-0.00393047	0.0103509
CHR11_JGVV16_244_T01	VIT_11s0016g02800	Myo-inositol oxygenase	0.00217413	0.0103506
CHR8_JGVV7_148_T01	VIT_08s0007g07470	Galactose mutarotase	0.00387014	0.010349
CHR12_JGVV28_313_T01	VIT_12s0028g00510	Lipase class 3	0.00370218	0.0103481
CHR4_JGVV23_304_T01	VIT_04s0023g00520	Auxin responsive SAUR protein	-0.00234275	0.0103469
CHR2_JGVV154_27_T01	VIT_02s0154g00310	Protease inhibitor/seed storage/lipid transfer protein (LTP)	0.00418517	0.0103468
CHRUN_JGVV203_17_T01	VIT_00s0203g00180	Unknown protein	-0.0038471	0.0103463
CHR8_JGVV32_12_T01	VIT_08s0032g00140	F-box family protein	-0.00418905	0.0103443
CHR19_JGVV14_410_T01	VIT_19s0014g04640	S-locus protein kinase	0.00236454	0.0103441
CHR17_JGVV0_407_T01	VIT_17s0000g05790	Cupin, RmlC-type	-0.00304744	0.0103429
CHR5_JGVV49_146_T01	VIT_05s0049g01660	RNA-binding protein Musashi	-0.000732747	0.0103404
CHR12_JGVV59_32_T01	VIT_12s0059g00340	EF hand	0.00224673	0.0103397
CHR16_JGVV39_83_T01	VIT_16s0039g01420	Unknown protein	-0.00212622	0.0103374
CHR13_JGVV106_7_T01	VIT_13s0106g00080	Ankyrin repeat	-0.00401076	0.0103359
CHR18_JGVV122_103_T01	VIT_18s0122g00180	Calmodulin CML37	0.00286518	0.0103287
CHR8_JGVV105_35_T01	VIT_08s0105g00420	Unknown	0.00381165	0.010319
CHR5_JGVV49_171_T01	VIT_05s0049g01940	Nuclear transport factor 2 (NTF2)	0.000626896	0.010317
CHR18_JGVV1_148_T01	VIT_18s0001g02300	NAC domain-containing protein (VvNAC08)	0.00427773	0.0103155
CHR2_JGVV25_404_T01	VIT_02s0025g04460	ERF/AP2 Gene Family (VvERF021)	0.00160666	0.0103126
CHR7_JGVV197_22_T01	VIT_07s0197g00250	Disease resistance protein (CC-NBS-LRR class)	-0.00351818	0.0103124
CHR4_JGVV23_311_T01	VIT_04s0023g00430	Tyrosine specific protein phosphatase	-0.00140002	0.0103115
CHR1_JGVV10_18_T01	VIT_01s0010g00340	EDA18 (embryo sac development arrest 18)	-0.000975323	0.0103073
CHRUN_JGVV245_1_T01	VIT_00s0245g00010	Integral membrane protein	-0.00409038	0.010305
CHR6_JGVV9_142_T01	VIT_06s0009g02150	RNA binding / nucleic acid binding	-0.00276422	0.0103038
CHR12_JGVV59_117_T01	VIT_12s0059g01240	Nitrate transporter (NTP3)	-0.00293622	0.0103005
CHR14_GSVIVT00033073001_T01	VIT_14s0068g01850	No hit	0.00224634	0.0102996
CHR16_JGVV39_45_T01	VIT_16s0039g00840	CYP89A6	-0.000390447	0.0102993
CHR5_JGVV102_33_T01	VIT_05s0102g00370	Receptor protein kinase (ACR4)	-0.00390129	0.0102992
CHR14_JGVV108_106_T01	VIT_14s0108g01160	Latex abundant protein 1	0.00165598	0.0102955
CHR16_JGVV98_97_T01	VIT_16s0098g00970	Subtilisin serine protease	0.000761402	0.0102953
CHR8_JGVV40_281_T01	VIT_08s0040g00380	Zinc finger (DHHC type) family	-3.76125e-05	0.0102941
CHR19_JGVV14_276_T01	VIT_19s0014g03130	Stem-specific protein TSJT1	0.00326599	0.0102908
CHR1_JGVV11_253_T01	VIT_01s0011g04080	Zinc finger (C3HC4-type ring finger)	0.00427098	0.0102904
CHR15_JGVV48_69_T01	VIT_15s0048g02260	Calcium-binding EF hand	-0.00264434	0.010289
CHR7_JGVV255_13_T01	VIT_07s0255g00130	Unknown protein	0.00206158	0.0102841
CHR4_JGVV44_100_T01	VIT_04s0044g00970	Unknown protein	0.00243402	0.0102839
CHR6_JGVV9_273_T01	VIT_06s0009g00480	Aluminium-tolerance ALMT1	0.000877281	0.0102784
CHR8_JGVV7_697_T01	VIT_08s0007g01630	Tubulin beta-2 chain	-0.00179667	0.0102754
CHR10_JGVV597_3_T01	VIT_10s0597g00030	Monothiol glutaredoxin-S17 (AtGrxS17)	0.00224725	0.0102657
CHR12_JGVV59_33_T01	VIT_12s0059g00350	EF hand	0.00210644	0.0102657
CHR13_RANDOM_JGVV112_7_T01	VIT_13s0067g00340	Pyruvate decarboxylase isozyme 3	-0.00330967	0.0102655
CHR12_JGVV59_39_T01	VIT_12s0059g00420	EF hand	0.00205116	0.0102636
CHR1_JGVV26_168_T01	VIT_01s0026g00880	Transducin protein	-0.00357864	0.0102591
CHR18_JGVV1_565_T01	VIT_18s0001g08870	Unknown	0.00200659	0.0102585
CHR12_JGVV35_19_T01	VIT_12s0035g02100	Glutathione S-transferase Z1 GSTZ1	0.00449631	0.0102566
CHR14_JGVV108_149_T01	VIT_14s0108g01610	UDP-glucose 6-dehydrogenase	-0.000638409	0.0102539
CHR1_JGVV11_106_T01	VIT_01s0011g05580	Atypical receptor kinase MARK	0.00141815	0.0102522
CHR18_JGVV1_1119_T01	VIT_18s0001g14840	Nickel ion transporter	-0.002377	0.0102457
CHR13_JGVV139_14_T01	VIT_13s0139g00150	Seven in absentia SINA3	-0.00074287	0.0102418
CHRUN_JGVV184_12_T01	VIT_00s0184g00130	R protein L6	-0.0038432	0.0102409
CHR14_JGVV68_182_T01	VIT_14s0068g01920	Peroxidase	0.00453473	0.0102405
CHR9_PDVV2_410_T01	VIT_09s0002g04850	No hit	0.00279284	0.010238
CHR18_RANDOM_JGVV170_16_T01	VIT_18s0001g03400	Nematode resistance-like protein	0.000197421	0.0102361
CHR7_JGVV104_58_T01	VIT_07s0104g01240	DegP2 protease	0.00325929	0.0102334
CHR3_JGVV110_25_T01	VIT_03s0110g00310	Cinnamyl alcohol dehydrogenase	-0.00402473	0.0102325
CHR8_JGVV7_325_T01	VIT_08s0007g05560	Protein kinase	-0.00253268	0.0102317
CHR1_JGVV11_310_T01	VIT_01s0011g03500	Homocysteine S-methyltransferase 1	0.00217442	0.0102307
CHR9_JGVV2_793_T01	VIT_09s0002g09090	Ser/thr specific protein kinase	-0.00384637	0.0102273
CHR16_JGVV50_47_T01	VIT_16s0050g02310	No hit	-0.00295402	0.0102252
CHR13_JGVV19_213_T01	VIT_13s0019g03070	Heat shock protein 17.6 kDa class I	-0.00413873	0.0102238
CHR13_JGVV19_217_T01	VIT_13s0019g03030	Chaperone	-0.00314868	0.010221
CHR2_PDVV33_53_T01	VIT_02s0033g00710	No hit	0.00023225	0.0102179
CHR11_JGVV65_92_T01	VIT_11s0065g01100	Pentatricopeptide (PPR) repeat-containing protein	-0.00338814	0.0102177
CHR9_JGVV54_149_T01	VIT_09s0054g00050	Serine/threonine-protein kinase	0.000152645	0.0102145
CHR12_JGVV59_30_T01	VIT_12s0059g00310	Unknown	0.00225648	0.0102141
CHR10_JGVV3_2_T01	VIT_10s0003g00020	Unknown	-0.00237912	0.0102141
CHR9_JGVV18_141_T01	VIT_09s0018g01920	Exocyst complex component EXO84 B	0.000576317	0.010213
CHR1_JGVV146_13_T01	VIT_01s0146g00140	GYF domain-containing protein	0.00185161	0.0102116
CHR5_JGVV49_70_T01	VIT_05s0049g00810	No hit	-0.00426242	0.0102108
CHR14_JGVV219_23_T01	VIT_14s0219g00230	Pectate lyase	-0.00201311	0.0102064
CHR7_GSVIVT00003560001_T01	VIT_07s0197g00120	Disease resistance protein (CC-NBS-LRR class)	0.00378458	0.0102039
CHR11_JGVV16_487_T01	VIT_11s0016g05430	Unknown protein	-0.00367754	0.0102021
CHR11_JGVV52_64_T01	VIT_11s0052g01180	Xyloglucan endotransglucosylase/hydrolase 23	-0.0024788	0.0102019
CHR4_JGVV8_354_T01	VIT_04s0008g03760	Unknown protein	-0.00330927	0.0102001
CHR7_JGVV255_3_T01	VIT_07s0255g00030	Lipase GDSL	-0.00122296	0.0101984
CHRUN_JGVV471_1_T01	VIT_00s0471g00010	U-box domain-containing protein	-0.0016149	0.0101984
CHR10_RANDOM_JGVV168_11_T01	VIT_10s0116g01100	Thioredoxin family	0.000520651	0.0101959
CHR8_JGVV56_14_T01	VIT_08s0056g00150	Protein kinase APK1B	-0.00470179	0.010195
CHR1_JGVV10_231_T01	VIT_01s0010g03060	Unknown protein	0.00452171	0.0101942
CHR2_JGVV241_15_T01	VIT_02s0241g00160	Esterase/lipase/thioesterase family	0.00407493	0.0101929
CHR8_JGVV7_724_T01	VIT_08s0007g01350	No hit	-0.00295205	0.0101897
CHR13_JGVV64_32_T01	VIT_13s0064g01510	Auxin-independent growth promoter	0.000341506	0.0101893
CHR7_JGVV31_7_T01	VIT_07s0031g00080	WRKY Transcription Factor (VvWRKY21)	-0.00442339	0.0101872
CHR12_JGVV59_154_T01	VIT_12s0059g01630	Zinc metalloproteinase	-0.000587109	0.0101805
CHR8_JGVV7_738_T01	VIT_08s0007g01200	S-locus receptor protein kinase	0.00396862	0.0101776
CHRUN_PDVV639_1_T01	VIT_00s0639g00010	No hit	-0.00233069	0.0101757
CHR8_JGVV7_806_T01	VIT_08s0007g00480	Oxysterol binding protein	-0.0040218	0.010175
CHR12_JGVV134_16_T01	VIT_12s0134g00230	Auxin-responsive GH3ue	-0.00167769	0.0101745
CHR16_JGVV98_145_T01	VIT_16s0098g00460	Lipase class 3	0.00399754	0.0101729
CHR11_JGVV16_481_T01	VIT_11s0016g05370	Phospholipase D alpha 1 precursor (PLD 1) (Choline phosphatase 1)	0.0019085	0.0101727
CHR2_JGVV25_26_T01	VIT_02s0025g00280	Heat shock protein 90-1	-0.00245058	0.0101715
CHR10_JGVV3_340_T01	VIT_10s0003g03810	Jasmonate ZIM domain-containing protein (VvJAZ7)	-0.00261003	0.0101713
CHR16_JGVV39_56_T01	VIT_16s0039g00990	Glutathione S-transferase 8 GSTU8	-0.00415556	0.0101689
CHR7_GSVIVT00028370001_T01	VIT_07s0005g03770	Expansin-A7	-0.00326236	0.010167
CHR16_JGVV50_137_T01	VIT_16s0050g01240	Heavy-metal-associated domain-containing protein	-0.000455548	0.0101623
CHR9_JGVV2_661_T01	VIT_09s0002g07420	No hit	-0.00400635	0.0101576
CHR8_JGVV7_158_T01	VIT_08s0007g07370	Adenylyl-sulfate kinase, chloroplast precursor	-0.000214442	0.0101569
CHR11_JGVV37_5_T01	VIT_11s0037g00060	Elongation factor 1-alpha-like protein	0.00189329	0.0101561
CHR5_JGVV20_284_T01	VIT_05s0020g03030	Leucine-rich repeat family protein	0.00301964	0.0101483
CHR3_JGVV97_20_T01	VIT_03s0097g00250	No hit	0.00331003	0.0101465
CHR5_JGVV20_428_T01	VIT_05s0020g04560	Armadillo/beta-catenin repeat protein / U-box domain-containing protein	0.00351257	0.0101462
CHR19_JGVV90_86_T01	VIT_19s0090g00960	Unknown	0.000135951	0.010145
CHR11_JGVV52_49_T01	VIT_11s0052g01330	Xyloglucan endotransglucosylase/hydrolase 23	-0.00381469	0.0101446
CHR1_JGVV10_245_T01	VIT_01s0010g03320	Kelch repeat-containing F-box protein	0.00403838	0.0101428
CHR8_JGVV7_87_T01	VIT_08s0007g08120	Exostosin	-0.00283175	0.0101421
CHR18_JGVV72_108_T01	VIT_18s0072g00090	No hit	0.00365532	0.0101398
CHR8_JGVV7_98_T01	VIT_08s0007g08000	No hit	0.00449078	0.0101394
CHR18_JGVV41_161_T01	VIT_18s0041g00510	Proton-dependent oligopeptide transport (POT) family protein	-0.00448986	0.0101381
CHR1_JGVV11_447_T01	VIT_01s0011g01990	Glycine decarboxylase	-0.00162915	0.0101358
CHR5_JGVV49_80_T01	VIT_05s0049g00910	No hit	0.00171646	0.0101343
CHR12_JGVV59_26_T01	VIT_12s0059g00270	NADPH-protochlorophyllide oxidoreductase	0.00429231	0.0101297
CHR10_JGVV92_7_T01	VIT_10s0092g00080	No hit	-0.000988881	0.0101284
CHR2_JGVV25_263_T01	VIT_02s0025g02840	Ankyrin 3, epithelial isoform a	-0.00320748	0.0101251
CHR1_JGVV26_225_T01	VIT_01s0026g00280	Trehalose 6-phosphate synthase	0.00226634	0.0101221
CHR14_JGVV30_138_T01	VIT_14s0030g00520	Disease resistance protein (NBS-LRR class)	-0.00192487	0.0101212
CHR1_JGVV11_115_T01	VIT_01s0011g05480	Dynein light subunit lc6, flagellar outer arm	-0.00308164	0.0101171
CHR11_GSVIVT00023754001_T01	VIT_11s0037g01300	No hit	-0.0024296	0.0101153
CHR13_JGVV64_149_T01	VIT_13s0064g00070	Disease resistance protein	0.00175726	0.010115
CHR12_JGVV59_40_T01	VIT_12s0059g00430	EF hand	0.00198155	0.0101131
CHR8_JGVV56_98_T01	VIT_08s0056g01160	BDG1 (BODYGUARD1) hydrolase	-0.00318135	0.010111
CHR18_JGVV1_606_T01	VIT_18s0001g09330	Unknown protein	0.0032865	0.0101108
CHRUN_JGVV373_3_T01	VIT_00s0373g00030	HSL2 (HAESA-like 2)	-0.00359066	0.01011
CHRUN_JGVV179_33_T01	VIT_00s0179g00360	Unknown protein	-0.00194589	0.0101097
CHR4_JGVV8_495_T01	VIT_04s0008g05320	Concanavalin A lectin	0.00193013	0.0101075
CHR10_JGVV3_263_T01	VIT_10s0003g02890	LHCII type I CAB-1	0.0025954	0.0101066
CHR18_JGVV1_91_T01	VIT_18s0001g01360	Toprim domain-containing protein	-0.000551266	0.0101061
CHR11_JGVV16_36_T01	VIT_11s0016g00560	Peroxiredoxin bcp	-0.00402808	0.0101025
CHR1_JGVV11_32_T01	VIT_01s0011g06360	Zinc finger homeobox 32	-0.00251142	0.0101007
CHRUN_JGVV346_12_T01	VIT_00s0346g00120	Sinapyl alcohol dehydrogenase	-0.00371354	0.0101005
CHR5_JGVV62_59_T01	VIT_05s0062g00780	Rho GDP-dissociation inhibitor 2	-0.00293424	0.0100973
CHR18_JGVV1_512_T01	VIT_18s0001g08320	IMP dehydrogenase/GMP reductase	-0.00289695	0.0100967
CHR12_JGVV59_179_T01	VIT_12s0059g01900	Unknown protein	-0.00223569	0.0100928
CHR1_JGVV10_114_T01	VIT_01s0010g01680	Glutaredoxin	-0.00436168	0.0100913
CHR17_JGVV0_611_T01	VIT_17s0000g03550	basic helix-loop-helix (bHLH) family	0.00282964	0.010088
CHR15_JGVV46_169_T01	VIT_15s0046g01830	Pentatricopeptide (PPR) repeat-containing protein	-0.000878923	0.0100876
CHRUN_JGVV333_1_T01	VIT_00s0333g00010	fimbrin 1	-0.00228961	0.0100851
CHR8_JGVV40_164_T01	VIT_08s0040g01610	2-phosphoglycerate kinase	-0.00408363	0.0100835
CHR3_JGVV180_25_T01	VIT_03s0180g00040	Cyclin D3_2	-0.00444429	0.0100818
CHR14_JGVV108_15_T01	VIT_14s0108g00150	Calmodulin-binding region IQD28	0.00221778	0.0100817
CHR1_JGVV11_87_T01	VIT_01s0011g05780	Metallo-beta-lactamase	0.00264813	0.0100806
CHR1_JGVV11_234_T01	VIT_01s0011g04270	Receptor kinase homolog LRK10	-0.00179256	0.0100795
CHR9_JGVV2_257_T01	VIT_09s0002g02830	Light repressible receptor protein kinase	-0.00269401	0.0100793
CHR4_JGVV8_550_T01	VIT_04s0008g05890	Hydroxycinnamoyl-CoA:shikimate hydroxycinnamoyltransferase	0.00192724	0.0100758
CHR5_JGVV20_90_T01	VIT_05s0020g00980	No hit	0.00434875	0.0100751
CHR6_JGVV4_682_T01	VIT_06s0004g01050	Calcineurin phosphoesterase	0.00331166	0.0100733
CHR6_JGVV4_56_T01	VIT_06s0004g07890	Unknown protein	0.00425428	0.0100725
CHR2_PDVV33_69_T01	VIT_02s0033g00880	Ribosomal protein L8 (RPL8C) 60S	0.00320425	0.010071
CHR13_JGVV19_226_T01	VIT_13s0019g02930	Heat shock protein 17.6 kDa class I	-0.00305177	0.0100705
CHR13_JGVV19_196_T01	VIT_13s0019g03250	Auxin-independent growth promoter	-0.00325727	0.0100653
CHR2_JGVV25_373_T01	VIT_02s0025g04130	Rhomboid ATRBL2	0.00247203	0.0100651
CHR1_JGVV11_31_T01	VIT_01s0011g06370	Clathrin assembly protein 13	0.00136592	0.0100554
CHR6_JGVV4_762_T01	VIT_06s0004g00120	Zinc finger (C3HC4-type ring finger)	-0.00452638	0.0100544
CHRUN_JGVV505_5_T01	VIT_00s0505g00050	No hit	-6.80834e-05	0.0100543
CHR2_JGVV25_417_T01	VIT_02s0025g04600	Subtilisin protease C1	-0.00383709	0.0100532
CHRUN_JGVV275_4_T01	VIT_00s0275g00060	Disease resistance protein (TIR-NBS-LRR class)	-0.0034102	0.0100509
CHR8_GSVIVT00030189001_T01	VIT_08s0058g01220	No hit	-0.00384126	0.010046
CHR17_JGVV0_282_T01	VIT_17s0000g07190	Heat shock protein 101	0.000205129	0.0100457
CHR1_JGVV10_304_T01	VIT_01s0010g03990	Unknown protein	0.00218032	0.0100453
CHR13_JGVV19_142_T01	VIT_13s0019g03830	Lateral organ boundaries protein 11	-0.00132478	0.0100381
CHR9_GSVIVT00017384001_T01	VIT_09s0002g07550	No hit	-0.00455199	0.010037
CHR16_GSVIVT00012596001_T01	VIT_16s0115g00450	No hit	0.0012517	0.0100334
CHR8_JGVV7_14_T01	VIT_08s0007g08910	Cis-zeatin O-beta-D-glucosyltransferase	0.0044406	0.0100326
CHR13_JGVV47_4_T01	VIT_13s0047g01210	Phospholipid-translocating ATPase ALA1	-0.00264066	0.0100317
CHR14_JGVV36_34_T01	VIT_14s0036g01050	Beta-D-glucosidase	-0.000512556	0.0100311
CHR14_JGVV219_28_T01	VIT_14s0219g00280	Glycerol-3-phosphate dehydrogenase (NAD+)	-0.00465573	0.010031
CHR1_JGVV137_71_T01	VIT_01s0137g00120	Ribosomal protein S6 (RPS6B) 40S	-0.000199762	0.010029
CHR19_JGVV85_78_T01	VIT_19s0085g00360	No hit	-0.0027795	0.0100285
CHR1_JGVV127_16_T01	VIT_01s0127g00740	Quinone oxidoreductase, chloroplast precursor	-0.00430564	0.0100283
CHR19_JGVV14_15_T01	VIT_19s0014g00160	LHCII type I CAB-1	0.00448774	0.0100275
CHR1_JGVV137_62_T01	VIT_01s0137g00210	Photosystem II core complex proteins psbY, chloroplast precursor	-0.00431387	0.0100275
CHR1_JGVV10_233_T01	VIT_01s0010g03100	Malate dehydrogenase, cytoplasmic 1	-0.00222928	0.0100263
CHR17_JGVV0_181_T01	VIT_17s0000g08370	RCD one 2 (SRO2)	0.00218511	0.0100246
CHR4_JGVV23_207_T01	VIT_04s0023g01670	Unknown protein	0.00271305	0.0100221
CHR3_PDVV97_16_T01	VIT_03s0097g00220	1,4-beta-mannan endohydrolase	0.00455941	0.010021
CHR12_RANDOM_JGVV99_15_T01	VIT_12s0142g00520	AAA-type ATPase	-0.00361037	0.0100195
CHR4_JGVV79_64_T01	VIT_04s0079g00810	Cold induced protein	-0.00391034	0.0100183
CHR7_JGVV151_10_T01	VIT_07s0151g01000	Photosystem I reaction center subunit II (PSAD)	0.00432871	0.0100182
CHR5_JGVV77_162_T01	VIT_05s0077g01920	No hit	-0.00411774	0.010017
CHR18_JGVV72_92_T01	VIT_18s0072g00270	Unknown	-0.00370978	0.0100168
CHR12_JGVV28_181_T01	VIT_12s0028g02120	No hit	0.00278281	0.010016
CHR3_JGVV63_247_T01	VIT_03s0063g02640	Beta-ketoacyl-CoA synthase	-0.000383884	0.0100158
CHR1_JGVV11_107_T01	VIT_01s0011g05570	Zinc finger (C2H2 type) protein pux2	0.000512707	0.0100136
CHR8_JGVV40_206_T01	VIT_08s0040g01190	3-oxoacyl-reductase, chloroplast precursor	-0.00477889	0.0100128
CHR5_JGVV49_54_T01	VIT_05s0049g00610	No hit	-0.00448784	0.0100103
CHR8_JGVV7_302_T01	VIT_08s0007g05810	Calmodulin-binding, plant	0.00406432	0.0100057
CHR11_JGVV16_341_T01	VIT_11s0016g03830	Protein kinase	-0.004431	0.0100034
CHR6_JGVV4_644_T01	VIT_06s0004g01480	Lipoxygenase LOX1 (VvLOXH)	-0.00326425	0.0100021
CHR18_RANDOM_JGVV82_109_T01	VIT_18s0001g06240	R protein L6	0.00383733	0.0100011
CHR6_JGVV61_29_T01	VIT_06s0061g01330	Ribosomal protein L24 60S	-0.00146689	0.0100002
CHR18_JGVV164_2_T01	VIT_18s0164g00030	ATP synthase delta chain, chloroplast precursor	0.00296014	0.0099988
CHR18_JGVV41_163_T01	VIT_18s0041g00490	Proton-dependent oligopeptide transport (POT) family protein	-0.00399793	0.00999775
CHR13_JGVV19_153_T01	VIT_13s0019g03700	Lateral organ boundaries protein 1	-0.00107142	0.00999257
CHR2_JGVV25_346_T01	VIT_02s0025g03740	Translation initiation factor eIF-2B alpha subunit	-0.00405874	0.00999123
CHR8_JGVV7_638_T01	VIT_08s0007g02280	Phospholipase C	-0.0031152	0.00999108
CHR10_JGVV42_16_T01	VIT_10s0042g00170	TCP family transcription factor 7	-0.000939905	0.00998989
CHR8_JGVV56_110_T01	VIT_08s0056g01300	Cupin, RmlC-type	-0.000143981	0.00998131
CHR19_JGVV85_3_T01	VIT_19s0085g01210	NAC domain-containing protein (VvNAC68)	-0.000670781	0.00998109
CHR7_JGVV5_471_T01	VIT_07s0005g05110	Transaldolase	-0.00188436	0.00998042
CHR18_PDVV1_839_T01	VIT_18s0001g11670	Ras GTP-binding protein (RAN2)	0.00257972	0.00997551
CHR3_JGVV63_149_T01	VIT_03s0063g01600	No hit	0.00152023	0.00997479
CHR3_JGVV38_348_T01	VIT_03s0038g00930	Auxin responsive SAUR protein	0.00261547	0.00997306
CHR14_JGVV6_155_T01	VIT_14s0006g02530	Non-specific lipid-transfer protein 2 (LTP 2)	-0.00431871	0.00997202
CHR8_JGVV7_69_T01	VIT_08s0007g08300	Calcium-dependent protein kinase (VvCPK11)	0.0040239	0.00997119
CHR19_JGVV135_18_T01	VIT_19s0135g00260	SUM2 (small ubiquitin-like modifier 2)	-0.0015437	0.00996844
CHR13_PDVV106_34_T01	VIT_13s0106g00470	RNA-binding protein 45 (RBP45)	-0.00205925	0.00996643
CHR8_JGVV7_133_T01	VIT_08s0007g07620	Thioredoxin 2	-0.00466467	0.00996166
CHR19_JGVV85_10_T01	VIT_19s0085g01140	Protein kinase 5	0.00364321	0.00995572
CHR10_JGVV92_47_T01	VIT_10s0092g00590	Leucine-rich repeat family	-0.0043002	0.00995403
CHR10_JGVV71_13_T01	VIT_10s0071g01060	Pyruvate kinase	-0.00336435	0.00995309
CHR5_JGVV29_33_T01	VIT_05s0029g01160	Elongation factor 1-alpha 1	0.0014	0.00995065
CHR6_GSVIVT00025057001_T01	VIT_06s0004g03960	Leucine-rich repeat protein kinase	-0.000462434	0.00994892
CHR5_JGVV77_117_T01	VIT_05s0077g01460	No hit	-0.00094228	0.00994598
CHR11_GSVIVT00015163001_T01	VIT_11s0016g01840	No hit	-0.00277992	0.00994467
CHR7_JGVV141_18_T01	VIT_07s0141g00330	F-box protein (FBL17)	0.00416246	0.00994212
CHR16_JGVV50_135_T01	VIT_16s0050g01260	Unknown protein	-0.00285272	0.00994182
CHR3_JGVV63_165_T01	VIT_03s0063g01770	No hit	-0.0038431	0.00994051
CHR5_JGVV29_34_T01	VIT_05s0029g01150	Elongation factor 1-alpha 1	0.00094871	0.00993911
CHR19_JGVV85_13_T01	VIT_19s0085g01110	Aspartic Protease (VvAP46)	0.00416525	0.00993744
CHR10_JGVV3_179_T01	VIT_10s0003g01990	RKF1 (receptor-like kinase in flowers 1)	-0.00349437	0.00992761
CHR10_JGVV3_353_T01	VIT_10s0003g03950	AERO1 (arabidopsis endoplasmic reticulum oxidoreductins 1)	-0.000214399	0.00992645
CHR18_RANDOM_JGVV82_62_T01	VIT_18s0001g05050	R protein L6	0.0021609	0.00992313
CHR14_JGVV171_27_T01	VIT_14s0171g00290	4-coumarate-CoA ligase	-0.000230668	0.00992123
CHR2_JGVV154_31_T01	VIT_02s0154g00370	YbaK/prolyl-tRNA synthetase associated region	0.00251734	0.00992091
CHRUN_JGVV338_3_T01	VIT_00s0338g00030	Cellular retinaldehyde-binding/triple function, C-terminal	-0.00339519	0.00991941
CHR3_JGVV63_9_T01	VIT_03s0063g00100	Unknown protein	-0.00210222	0.00991935
CHR4_JGVV69_48_T01	VIT_04s0069g00720	Glutamate receptor protein	-0.00347037	0.00991817
CHR4_PDVV43_18_T01	VIT_04s0043g00190	Armadillo/beta-catenin repeat	-0.00398762	0.0099176
CHR19_JGVV14_336_T01	VIT_19s0014g03760	Unknown	-0.0013891	0.00991656
CHR19_JGVV15_7_T01	VIT_19s0015g00070	CYP71D10p	-0.00327265	0.00991529
CHRUN_JGVV499_5_T01	VIT_00s0499g00050	Chromatin assembly factor-1 (FASCIATA1) (FAS1)	-0.00401544	0.00991337
CHR5_JGVV20_412_T01	VIT_05s0020g04390	Ca2+-ATPase 13 ACA13, plasma membrane	-0.00264733	0.00991285
CHR10_JGVV42_24_T01	VIT_10s0042g00300	No hit	-0.0013517	0.00990777
CHR13_JGVV19_209_T01	VIT_13s0019g03110	Heat shock protein 17.6 kDa class I	-0.00435892	0.00990697
CHR10_JGVV3_264_T01	VIT_10s0003g02900	LHCII type I CAB-1	0.000408183	0.00990675
CHR7_JGVV5_201_T01	VIT_07s0005g02070	No hit	0.0048351	0.00990453
CHRUN_JGVV388_8_T01	VIT_00s0388g00090	Ser/Thr receptor-like kinase1	-0.004106	0.0099031
CHR8_PDVV32_40_T01	VIT_08s0032g00450	No hit	-0.00281892	0.00989812
CHR3_JGVV38_3_T01	VIT_03s0038g04740	Pectinesterase family	0.000219163	0.00989665
CHR15_JGVV24_16_T01	VIT_15s0024g01720	TIR-NBS-LRR type R protein 7	0.00397595	0.00989414
CHRUN_JGVV505_6_T01	VIT_00s0505g00060	Photosystem II protein N	0.00312497	0.00989211
CHR13_JGVV19_225_T01	VIT_13s0019g02940	Cis-zeatin O-beta-D-glucosyltransferase	-0.00312869	0.00989037
CHR2_JGVV25_400_T01	VIT_02s0025g04410	Beta-ketoacyl-CoA synthase	-0.00300405	0.00988931
CHR18_JGVV157_7_T01	VIT_18s0157g00080	Alliin lyase precursor	3.86398e-05	0.00988857
CHR3_JGVV63_145_T01	VIT_03s0063g01560	CYP82C1p	0.00483856	0.00988194
CHR19_JGVV14_357_T01	VIT_19s0014g04040	S-receptor protein kinase	-0.00454343	0.00987768
CHR1_JGVV26_202_T01	VIT_01s0026g00520	Nodulin MtN21 family	-0.00423835	0.00987696
CHR13_PDVV47_67_T01	VIT_13s0047g00420	Methyl-CPG-binding Domain 9 MBD9	0.00341407	0.00987566
CHR8_JGVV7_413_T01	VIT_08s0007g04610	UGT73C2 (UDP-glucosyl transferase 73C2)	0.0018316	0.00987371
CHR8_JGVV7_662_T01	VIT_08s0007g02020	Proton-dependent oligopeptide transport (POT) family protein	-0.0049161	0.00987349
CHRUN_JGVV1644_1_T01	VIT_00s1644g00010	S-locus protein kinase	0.000717522	0.00987267
CHR8_JGVV7_99_T01	VIT_08s0007g07990	No hit	0.00476136	0.00986844
CHR18_JGVV122_35_T01	VIT_18s0122g01040	Ubiquitin-protein ligase	-0.00306923	0.00986804
CHR18_JGVV1_342_T01	VIT_18s0001g06170	Phosphate-induced protein 1	-0.00285712	0.00986669
CHR2_JGVV241_12_T01	VIT_02s0241g00120	Receptor protein kinase	-0.00292755	0.00986519
CHR18_JGVV41_115_T01	VIT_18s0041g01050	No hit	-0.00331912	0.00986463
CHR7_JGVV5_111_T01	VIT_07s0005g01140	Unknown protein	-0.00271653	0.00986177
CHR12_JGVV28_169_T01	VIT_12s0028g02240	Thioredoxin TTL3 (Tetratricopetide-repeat thioredoxin-like 3)	0.00138589	0.00986029
CHR4_JGVV44_71_T01	VIT_04s0044g01270	Calcineurin phosphoesterase	-0.00217848	0.00985884
CHR14_JGVV60_149_T01	VIT_14s0060g01100	Unknown protein	-0.000167543	0.00985809
CHR19_JGVV15_220_T01	VIT_19s0015g02890	Glutathione S-transferase 25 GSTU25	0.00225715	0.00985739
CHR8_JGVV7_701_T01	VIT_08s0007g01590	fructose 1,6-bisphosphatase	-0.00365973	0.00985729
CHR6_JGVV4_671_T01	VIT_06s0004g01180	Peroxidase	0.0010269	0.00985679
CHR9_JGVV2_744_T01	VIT_09s0002g08420	Unknown	-0.00251055	0.00985401
CHR9_JGVV2_438_T01	VIT_09s0002g04840	Unknown	-0.00338199	0.0098506
CHR2_JGVV33_55_T01	VIT_02s0033g00780	14-3-3 protein GF14 omega (GRF2)	0.000196703	0.00984804
CHR14_JGVV6_38_T01	VIT_14s0006g00770	No hit	0.00453048	0.00984623
CHR17_JGVV0_631_T01	VIT_17s0000g03330	Receptor serine/threonine kinase PR5K	-0.00381843	0.00984619
CHR7_JGVV5_360_T01	VIT_07s0005g03820	Acyl-[acyl-carrier-protein] desaturase	0.00134319	0.00984391
CHR14_JGVV128_3_T01	VIT_14s0128g00030	Unknown protein	-0.00438136	0.00984328
CHR6_JGVV4_367_T01	VIT_06s0004g04510	Heat shock protein 70	-0.00467607	0.00984234
CHR14_JGVV66_14_T01	VIT_14s0066g00160	Ubiquinone/menaquinone biosynthesis methyltransferase UbiE	-0.00397862	0.00984146
CHR17_JGVV0_357_T01	VIT_17s0000g06350	LHCA4 (Photosystem I light harvesting complex gene 4)	-0.000478336	0.00983777
CHR2_JGVV25_169_T01	VIT_02s0025g01820	Cellulose synthase CSLG3	0.00467919	0.00983529
CHR8_GSVIVT00030310001_T01	VIT_08s0058g00280	Lectin protein kinase	-0.00311435	0.00983429
CHRUN_JGVV391_4_T01	VIT_00s0391g00040	F-box family protein	0.00348855	0.00983313
CHR15_JGVV46_307_T01	VIT_15s0046g00230	Lateral organ boundaries protein 1	-0.00417965	0.00983185
CHR8_JGVV56_74_T01	VIT_08s0056g00860	MATE efflux family protein	-0.00200752	0.00983134
CHR19_JGVV14_363_T01	VIT_19s0014g04110	Elongation factor 1-alpha (EF-1-alpha)	-0.000512997	0.00983095
CHR14_JGVV68_143_T01	VIT_14s0068g01500	Glycerophosphoryl diester phosphodiesterase	0.00132214	0.00982647
CHR15_JGVV46_182_T01	VIT_15s0046g01700	Chitinase, class III	0.00154238	0.00982551
CHR16_JGVV98_78_T01	VIT_16s0098g01160	Subtilisin protease	0.0038905	0.00982503
CHRUN_GSVIVT00005037001_T01	VIT_00s0251g00080	No hit	0.0021346	0.00982266
CHR12_JGVV28_288_T01	VIT_12s0028g00960	phytoene synthase (PSY) (VvPSY2)	-0.00410144	0.0098217
CHR7_JGVV31_113_T01	VIT_07s0031g01270	Ring-H2 finger A2A	-0.00452467	0.00982099
CHRUN_JGVV324_5_T01	VIT_00s0324g00050	UDP-glucose glucosyltransferase	-0.00357458	0.00981951
CHR7_JGVV5_105_T01	VIT_07s0005g01080	Unknown protein	-0.00322837	0.00981934
CHR15_JGVV46_184_T01	VIT_15s0046g01680	Delta-8 sphingolipid desaturase	0.00437131	0.00981586
CHR8_JGVV58_2_T01	VIT_08s0058g01470	No hit	-0.00284357	0.0098144
CHR4_JGVV69_49_T01	VIT_04s0069g00730	Glutamate receptor protein	0.00214682	0.00981211
CHR8_JGVV58_46_T01	VIT_08s0058g01000	Aspartate aminotransferase	-0.00359727	0.00981148
CHR3_JGVV17_140_T01	VIT_03s0017g02330	Coproporphyrinogen III oxidase, chloroplast precursor	-0.00340172	0.00981082
CHR10_GSVIVT00037979001_T01	VIT_10s0092g00430	No hit	-0.0006864	0.00981014
CHR7_JGVV5_223_T01	VIT_07s0005g02290	Unknown protein	-0.00198921	0.00980819
CHR1_JGVV10_237_T01	VIT_01s0010g03220	Ribosomal protein L24/L26	-0.00264033	0.00980715
CHR7_JGVV31_186_T01	VIT_07s0031g02060	Cellulose synthase CESA2	-0.00344073	0.00980581
CHR1_JGVV11_231_T01	VIT_01s0011g04300	Receptor serine/threonine kinase PR5K	-0.00333419	0.0098053
CHR11_JGVV16_269_T01	VIT_11s0016g03060	No hit	0.003605	0.00980474
CHR14_JGVV60_188_T01	VIT_14s0060g00680	Lipase GDSL	-0.000823392	0.00980229
CHR9_JGVV2_556_T01	VIT_09s0002g06210	RPS5 (resistant to p. syringae 5)	-0.00494825	0.00979829
CHR5_JGVV165_9_T01	VIT_05s0165g00140	Ankyrin repeat family	-0.00349211	0.00979789
CHR10_JGVV523_4_T01	VIT_10s0523g00050	Extracellular ligand-gated ion channel	-0.00505536	0.00979471
CHR8_JGVV7_346_T01	VIT_08s0007g05350	Haloacid dehalogenase hydrolase	-0.00103219	0.00979285
CHR18_JGVV1_960_T01	VIT_18s0001g13130	BEL1-like homeodomain 10	0.000206685	0.00979124
CHR18_JGVV41_160_T01	VIT_18s0041g00520	Proton-dependent oligopeptide transport (POT) family protein	-0.0041268	0.0097912
CHR11_JGVV37_52_T01	VIT_11s0037g00570	Anthranilate N-benzoyltransferase	-0.0016188	0.00978829
CHR19_JGVV14_382_T01	VIT_19s0014g04310	S-locus protein kinase	-0.00429745	0.00978737
CHR13_JGVV73_2_T01	VIT_13s0073g00690	Unknown protein	0.00127134	0.00978576
CHR16_JGVV22_29_T01	VIT_16s0022g02190	Chalcone and stilbene synthases	-7.54487e-05	0.00978529
CHRUN_JGVV229_16_T01	VIT_00s0229g00200	MSH4 (MUTS-like protein 4)	0.00234769	0.00978458
CHR13_JGVV84_66_T01	VIT_13s0084g00750	R protein MLA10	0.0051411	0.00978422
CHR1_JGVV127_69_T01	VIT_01s0127g00160	Cysteine-rich receptor-like protein kinase 2	0.0015514	0.00978067
CHR15_GSVIVT00026714001_T01	VIT_15s0045g00480	Unknown	7.08719e-05	0.00977713
CHR5_JGVV77_93_T01	VIT_05s0077g01200	Unknown protein	0.00347568	0.0097758
CHR2_JGVV12_101_T01	VIT_02s0012g01840	Phosphatidylinositol glycan, class X	0.00423097	0.00977508
CHR18_JGVV1_497_T01	VIT_18s0001g08160	No hit	-0.00164532	0.00977316
CHRUN_JGVV194_30_T01	VIT_00s0194g00330	Proline-rich family protein	-0.00392478	0.009771
CHR8_JGVV58_79_T01	VIT_08s0058g00640	Patellin-5	-0.0039055	0.0097702
CHR18_JGVV89_120_T01	VIT_18s0089g00080	TIR-NBS-TIR type disease resistance protein	-0.00453268	0.00976319
CHR2_JGVV25_354_T01	VIT_02s0025g03910	VIP3 (vernalization independence 3); nucleotide binding	-0.00326905	0.00976308
CHR3_JGVV63_41_T01	VIT_03s0063g00430	Alpha-amylase / 1,4-alpha-D-glucan glucanohydrolase	-0.000840595	0.00976202
CHR7_GSVIVT00022264001_T01	VIT_07s0031g01870	Zinc finger (CCCH-type) family protein	-0.000405059	0.00975694
CHR17_JGVV0_824_T01	VIT_17s0000g01150	DnaJ homolog, subfamily B, member 12	0.00180465	0.00975629
CHR4_JGVV8_59_T01	VIT_04s0008g00690	Unknown protein	-0.00270585	0.00975364
CHR13_JGVV47_69_T01	VIT_13s0047g00240	Pectinesterase family	-0.00200393	0.00975233
CHR13_PDVV106_12_T01	VIT_13s0106g00160	C2 domain-containing protein	-0.00353671	0.00975115
CHR2_JGVV154_47_T01	VIT_02s0154g00530	Histidine triad nucleotide binding protein 3	0.00152305	0.00974978
CHR5_GSVIVT00038168001_T01	VIT_05s0094g00700	Ribosomal protein SA (p40) 40S	-0.00121482	0.00974799
CHR6_JGVV4_648_T01	VIT_06s0004g01440	ABA glucosidase	-0.00188687	0.00974558
CHR8_JGVV58_3_T01	VIT_08s0058g01460	1,4-beta-mannan endohydrolase	-0.00496077	0.00974473
CHR5_JGVV62_75_T01	VIT_05s0062g00950	Aldo/keto reductase AKR	-0.000472077	0.00974353
CHR5_GSVIVT00031626001_T01	VIT_05s0062g00800	No hit	-0.000633001	0.00974196
CHR18_JGVV1_51_T01	VIT_18s0001g00760	Plastocyanin, chloroplast precursor	-0.00463969	0.00974001
CHR11_JGVV16_281_T01	VIT_11s0016g03180	ABI1 (ABA insensitive 1)	-0.00017904	0.00973958
CHR15_JGVV46_173_T01	VIT_15s0046g01790	ARID/BRIGHT DNA-binding domain-containing protein / ELM2	-0.00127863	0.00973635
CHR17_JGVV53_43_T01	VIT_17s0053g00610	Xyloglucan endotransglucosylase/hydrolase protein 9 precursor	0.00376913	0.00973569
CHR15_JGVV48_3_T01	VIT_15s0048g02980	Unknown protein	-0.00308966	0.00973508
CHR3_GSVIVT00015769001_T01	VIT_03s0017g01310	Ribosomal protein S17 (RPS17D) 40S	0.00152269	0.0097335
CHR2_JGVV154_45_T01	VIT_02s0154g00510	Aspartic Protease (VvAP2)	0.000615845	0.00973297
CHR19_JGVV14_337_T01	VIT_19s0014g03770	Retrotransposon	-0.0020334	0.00973292
CHR17_JGVV0_705_T01	VIT_17s0000g02480	Calcium-binding protein	-0.000849214	0.00973282
CHRUN_JGVV214_4_T01	VIT_00s0214g00040	Lectin phloem protein 2-like B1 PP2-B1	-0.00396693	0.00973254
CHR3_PDVV17_10_T01	VIT_03s0017g00210	Clathrin heavy chain	-0.002701	0.00973084
CHR14_JGVV171_15_T01	VIT_14s0171g00170	Unknown protein	-0.00358346	0.0097291
CHR15_JGVV21_141_T01	VIT_15s0021g01220	Transcription factor	0.00321032	0.00972903
CHR4_JGVV23_300_T01	VIT_04s0023g00570	Auxin responsive SAUR protein	-0.000112469	0.00972722
CHR15_JGVV45_28_T01	VIT_15s0045g00370	Phosphatidylglycerol specific phospholipase C	0.00489129	0.00972168
CHR4_JGVV8_96_T01	VIT_04s0008g01070	Calmodulin-binding region IQD6	0.00427648	0.0097213
CHR7_JGVV191_24_T01	VIT_07s0191g00240	basic helix-loop-helix (bHLH) family	0.00374316	0.00972114
CHR9_JGVV2_33_T01	VIT_09s0002g00450	Subtilase	-0.00447895	0.00971927
CHR8_JGVV32_63_T01	VIT_08s0032g00780	Calcium Dependent Protein Kinase (VvCPK8)	-0.000807304	0.00971861
CHR4_JGVV8_435_T01	VIT_04s0008g04670	Blight-associated protein p12 precursor	0.00514099	0.00971679
CHRUN_JGVV392_4_T01	VIT_00s0392g00050	Protein-serine/threonine kinase	-0.00510064	0.00971679
CHR12_JGVV134_10_T01	VIT_12s0134g00160	Xyloglucan endotransglycosylase/hydrolase 16	0.00489774	0.00971478
CHR18_JGVV72_72_T01	VIT_18s0072g00480	Hydroxyproline-rich glycoprotein family protein	-0.00314184	0.00971403
CHR16_JGVV50_186_T01	VIT_16s0050g00720	Ubiquitin-protein ligase ASK21	-0.00514307	0.00971299
CHR5_JGVV49_99_T01	VIT_05s0049g01120	Glutathione S-transferase 25 GSTU7	-0.000165778	0.00971079
CHR17_JGVV0_428_T01	VIT_17s0000g05550	Proton-dependent oligopeptide transport (POT) family protein	-0.00390865	0.00971054
CHR4_JGVV8_9_T01	VIT_04s0008g00180	NADP-dependent malic enzyme	0.00442426	0.00970917
CHR12_JGVV57_18_T01	VIT_12s0057g00190	Unknown	-0.00359098	0.00969462
CHR6_JGVV4_273_T01	VIT_06s0004g05550	RAB GTPase RABA2B	-0.00257682	0.009694
CHR6_PDVV4_675_T01	VIT_06s0004g00980	Dirigent protein pDIR9	-0.00335626	0.00969377
CHR8_JGVV7_297_T01	VIT_08s0007g05860	GASA like	0.00473591	0.00969376
CHRUN_JGVV371_3_T01	VIT_00s0371g00040	Sinapyl alcohol dehydrogenase	-0.00375588	0.00969352
CHR17_JGVV0_699_T01	VIT_17s0000g02550	HMR1 protein	0.00514457	0.0096909
CHR7_JGVV5_353_T01	VIT_07s0005g03740	RabGAP/TBC domain-containing protein	-0.00425806	0.009678
CHR5_JGVV20_406_T01	VIT_05s0020g04330	Ca2+-ATPase 13 ACA13, plasma membrane	0.00390043	0.00967668
CHR8_JGVV217_10_T01	VIT_08s0217g00100	Pyruvate decarboxylase isozyme 2	-0.00431932	0.00967467
CHR7_RANDOM_JGVV272_8_T01	VIT_07s0141g00930	33 kDa secretory protein	-0.000174087	0.00967381
CHR14_PDVV6_133_T01	VIT_14s0006g01700	Isopentenyl diphosphate isomerase 2	-0.000578227	0.00967119
CHR18_JGVV1_942_T01	VIT_18s0001g12950	SEC14 cytosolic factor	-0.00219663	0.00966976
CHR4_JGVV8_560_T01	VIT_04s0008g06020	Homogentisate geranylgeranyl transferase [Vitis vinifera]	-0.00364612	0.00966863
CHR14_JGVV6_52_T01	VIT_14s0006g01030	Calmodulin-binding heat-shock protein	0.00414471	0.00966051
CHR12_JGVV28_1_T01	VIT_12s0028g04040	Ankyrin repeat	-0.00512336	0.00965932
CHR6_JGVV4_445_T01	VIT_06s0004g03660	Pseudo-response regulator 7 (APRR7)	-0.00344185	0.00965861
CHR12_JGVV134_49_T01	VIT_12s0134g00590	Anthocyanidin 3-O-glucoside-6''-O-malonyltransferase	-0.00408511	0.00965799
CHR4_GSVIVT00018770001_T01	VIT_04s0023g03530	No hit	-0.00346633	0.00965782
CHRUN_GSVIVT00003037001_T01	VIT_00s1052g00020	No hit	0.000468395	0.00965594
CHR7_JGVV129_69_T01	VIT_07s0129g00710	CYP81E1 Isoflavone 2'-hydroxylase	-0.00460283	0.00965496
CHR19_JGVV93_7_T01	VIT_19s0093g00110	Glutathione S-transferase 22 GSTU22	0.00225294	0.00965417
CHR14_PDVV83_107_T01	VIT_14s0083g01230	Heat shock protein 81-4 (HSP81-4)	-0.00295866	0.00965067
CHR11_JGVV118_45_T01	VIT_11s0118g00520	Unknown	-0.00501336	0.00964985
CHR3_JGVV63_108_T01	VIT_03s0063g01170	Esterase	0.00466663	0.00964892
CHRUN_JGVV270_2_T01	VIT_00s0270g00030	NC domain-containing protein	-0.00272918	0.00964813
CHR5_JGVV62_4_T01	VIT_05s0062g00050	Protease Do-like 2, chloroplastic DEGP2	0.00290383	0.00964771
CHR16_JGVV50_220_T01	VIT_16s0050g00370	Receptor Like Protein 47	-0.00386634	0.00964759
CHR14_JGVV30_62_T01	VIT_14s0030g01650	Unknown protein	-0.0013403	0.00964709
CHR14_JGVV60_154_T01	VIT_14s0060g01050	Pentatricopeptide (PPR) repeat-containing protein	0.000311802	0.009646
CHR8_JGVV32_75_T01	VIT_08s0032g00940	DnaJ homolog, subfamily A, member 2	0.00245182	0.00964089
CHR10_JGVV3_5_T01	VIT_10s0003g00050	Squamosa promoter-binding protein (VvSBP9)	-0.00438494	0.00963905
CHRUN_JGVV790_1_T01	VIT_00s0790g00020	CYP81D2	-0.00506491	0.009639
CHR11_JGVV16_455_T01	VIT_11s0016g05070	Choline/ethanolamine kinase	-0.00126959	0.00963671
CHR2_JGVV12_98_T01	VIT_02s0012g01870	No hit	-0.00149513	0.00963644
CHR8_JGVV40_235_T01	VIT_08s0040g00850	Thylakoid lumenal 20 kDa protein	-0.00131008	0.00963462
CHR4_JGVV23_210_T01	VIT_04s0023g01640	Steroid 22-alpha-hydroxylase (CYP90B1) (DWF4)	-0.00334986	0.00963392
CHR13_GSVIVT00032143001_T01	VIT_13s0064g00510	No hit	3.41374e-05	0.00963131
CHR18_JGVV1_705_T01	VIT_18s0001g10400	HEC1 (HECATE 1)	-0.00387246	0.0096311
CHR14_JGVV6_191_T01	VIT_14s0006g02950	Lateral organ boundaries protein 41	-0.000145248	0.00963067
CHR12_GSVIVT00029813001_T01	VIT_12s0055g01250	Calcium-binding protein	-0.000741631	0.00962996
CHRUN_JGVV202_7_T01	VIT_00s0202g00080	No hit	-7.10366e-05	0.00962804
CHR18_JGVV1_997_T01	VIT_18s0001g13520	Zinc finger (B-box type)	0.00042222	0.00962714
CHR8_JGVV7_576_T01	VIT_08s0007g02950	Unknown protein	0.00497075	0.00962534
CHR11_JGVV16_267_T01	VIT_11s0016g03040	Poly(A) polymerase	0.000894159	0.00962448
CHR12_JGVV59_237_T01	VIT_12s0059g02500	Constans-like 11	0.00456309	0.00962177
CHRUN_JGVV261_2_T01	VIT_00s0261g00020	Unknown protein	0.00336911	0.00962165
CHR15_JGVV21_42_T01	VIT_15s0021g02350	Unknown	0.000446357	0.00962088
CHR7_JGVV5_167_T01	VIT_07s0005g01710	WRKY Transcription Factor (VvWRKY19)	-0.000142283	0.00961989
CHR12_PDVV34_70_T01	VIT_12s0034g01590	Ribosomal protein S26 (RPS26C) 40S	0.00109947	0.00961904
CHR3_JGVV63_114_T01	VIT_03s0063g01240	Map kinase substrate 1 MKS1	0.00454998	0.00961834
CHR3_JGVV38_392_T01	VIT_03s0038g00310	Short internodes	-0.00482524	0.00961645
CHR18_JGVV1_525_T01	VIT_18s0001g08450	Branched-chain-amino-acid transaminase ATBCAT-2	-0.00387683	0.00961359
CHR3_JGVV38_103_T01	VIT_03s0038g03690	Unknown protein	0.00239488	0.00961351
CHRUN_JGVV346_10_T01	VIT_00s0346g00100	Sinapyl alcohol dehydrogenase	-0.00387208	0.00961241
CHR16_JGVV13_111_T01	VIT_16s0013g01670	6-phosphogluconate dehydrogenase, cytosolic	0.0040536	0.00960824
CHRUN_JGVV1350_1_T01	VIT_00s1350g00020	No hit	0.00147947	0.00960658
CHR17_JGVV0_106_T01	VIT_17s0000g09190	Octicosapeptide/Phox/Bem1p (PB1) domain-containing protein	3.61543e-05	0.00960267
CHR8_JGVV40_214_T01	VIT_08s0040g01100	S-adenosylmethionine synthetase 1 (SAM1)	-0.00274009	0.00959785
CHR5_JGVV49_166_T01	VIT_05s0049g01880	Unknown protein	-0.00203564	0.00959693
CHR11_RANDOM_JGVV419_2_T01	VIT_11s0016g00210	No hit	0.00368346	0.00959594
CHR1_JGVV11_290_T01	VIT_01s0011g03700	Acyl-CoA thioesterase	-0.00087977	0.0095941
CHR2_JGVV154_51_T01	VIT_02s0154g00590	Unknown	-0.00329083	0.00959399
CHR6_JGVV61_91_T01	VIT_06s0061g00670	Salutaridine reductase	-0.00444817	0.00959361
CHR5_JGVV62_45_T01	VIT_05s0062g00610	Xyloglucan endotransglucosylase/hydrolase 23	0.00403983	0.00959308
CHR8_GSVIVT00030207001_T01	VIT_08s0058g01080	No hit	0.00198737	0.00959236
CHR4_JGVV23_249_T01	VIT_04s0023g01180	Unknown protein	-0.00446039	0.00959193
CHR3_JGVV38_11_T01	VIT_03s0038g04660	Isoflavone reductase 5 [Vitis vinifera]	-0.00141971	0.00959068
CHR13_JGVV19_211_T01	VIT_13s0019g03090	Heat shock protein class I (HSP17.8-CI)	-0.00397367	0.00958952
CHR12_JGVV28_9_T01	VIT_12s0028g03960	Ankyrin repeat protein family	-0.00472418	0.0095892
CHR19_JGVV14_58_T01	VIT_19s0014g00680	RKF1 (receptor-like kinase in flowers 1)	0.00458522	0.00958826
CHR13_JGVV101_17_T01	VIT_13s0101g00260	Cinnamyl alcohol dehydrogenase	3.42137e-05	0.00958676
CHR1_JGVV10_81_T01	VIT_01s0010g01170	YGGT	0.00485645	0.00958459
CHR12_JGVV34_139_T01	VIT_12s0034g00860	No hit	-0.00128836	0.00958365
CHR10_PDVV71_87_T01	VIT_10s0071g00360	GRAM domain-containing protein / ABA-responsive	-0.00427998	0.00958264
CHR7_JGVV5_240_T01	VIT_07s0005g02480	Myb domain protein 61	-0.00352602	0.00958187
CHR8_JGVV7_393_T01	VIT_08s0007g04850	Protein phosphatase 2 (formerly 2A), regulatory subunit B'	-0.00232227	0.00958148
CHRUN_GSVIVT00003504001_T01	VIT_00s0194g00380	No hit	-0.00456297	0.00958104
CHR9_JGVV18_130_T01	VIT_09s0018g01790	Integral membrane Yip1 family protein	0.00388589	0.00957912
CHRUN_JGVV388_2_T01	VIT_00s0388g00020	Receptor serine/threonine kinase PR5K	-0.00263543	0.00957822
CHR3_JGVV88_76_T01	VIT_03s0088g00380	Tubulin alpha	-0.00342559	0.00957626
CHRUN_JGVV817_1_T01	VIT_00s0817g00010	Hydrolase	-0.00166355	0.00956794
CHR18_JGVV1_261_T01	VIT_18s0001g04630	Aspartate aminotransferase	0.00371717	0.00956646
CHR18_RANDOM_JGVV82_86_T01	VIT_18s0001g05510	(-)-germacrene D synthase, partial/pseudo	0.00281031	0.00956622
CHR11_JGVV16_500_T01	VIT_11s0016g05570	Thylakoid lumenal 16.5 kDa protein, chloroplast precursor	0.00334395	0.00956262
CHR1_JGVV11_353_T01	VIT_01s0011g03050	Unknown protein	0.00141593	0.00956215
CHR14_JGVV68_137_T01	VIT_14s0068g01440	Beta-ketoacyl-CoA synthase	-0.00417769	0.00956147
CHR7_JGVV197_1_T01	VIT_07s0197g00010	Ribosomal protein L25	-0.00367843	0.00956122
CHR3_JGVV38_93_T01	VIT_03s0038g03800	Protein kinase APK1B	0.00440698	0.0095599
CHRUN_JGVV253_1_T01	VIT_00s0253g00010	Pyruvate decarboxylase 1 [Vitis vinifera]	0.00462175	0.0095591
CHR16_JGVV50_145_T01	VIT_16s0050g01150	Heat shock protein 90-1	-0.00185093	0.00955707
CHR8_JGVV7_76_T01	VIT_08s0007g08230	Curculin (mannose-binding) lectin	0.00451097	0.00955589
CHRUN_JGVV371_5_T01	VIT_00s0371g00060	Sinapyl alcohol dehydrogenase	-0.00365363	0.00955485
CHR15_JGVV46_134_T01	VIT_15s0046g02190	WRKY Transcription Factor (VvWRKY49)	0.00507663	0.00955367
CHR18_JGVV1_871_T01	VIT_18s0001g12200	CYP721A1	-0.000100403	0.00955273
CHR19_JGVV14_52_T01	VIT_19s0014g00570	Disease resistance protein RFL1	0.00460588	0.00955204
CHR18_JGVV1_837_T01	VIT_18s0001g11830	Calmodulin	0.000119846	0.00954908
CHR5_JGVV62_113_T01	VIT_05s0062g01370	Aspartic Protease (VvAP12)	0.00138808	0.00954885
CHR9_JGVV2_170_T01	VIT_09s0002g01930	Unknown	0.00504286	0.0095462
CHR18_JGVV1_596_T01	VIT_18s0001g09220	Adenine phosphoribosyltransferase	0.00518725	0.00954525
CHR8_JGVV32_34_T01	VIT_08s0032g00410	Myosin-like protein XIK	0.00121899	0.00954517
CHR3_JGVV38_176_T01	VIT_03s0038g02920	S-adenosyl-methionine-sterol-C-methyltransferase	-0.00398925	0.0095419
CHRUN_JGVV572_2_T01	VIT_00s0572g00020	Linalool synthase (VvTPS62)	0.00177114	0.00953993
CHR19_JGVV93_8_T01	VIT_19s0093g00120	No hit	0.00465342	0.00953902
CHR14_JGVV68_33_T01	VIT_14s0068g00370	No hit	0.0051953	0.00953803
CHR18_GSVIVT00034877001_T01	VIT_18s0076g00190	No hit	-0.00079516	0.00953566
CHR4_JGVV23_293_T01	VIT_04s0023g00690	Protein phosphatase 2C	0.00419336	0.00952947
CHR13_JGVV19_87_T01	VIT_13s0019g04390	GATA transcription factor 10	-0.00338482	0.009527
CHR11_JGVV16_454_T01	VIT_11s0016g05060	Choline/ethanolamine kinase	0.00119442	0.00952673
CHR11_JGVV16_325_T01	VIT_11s0016g03640	Rac-like GTP-binding protein ARAC7 (GTPase protein ROP9)	-0.00245559	0.0095245
CHR4_JGVV23_84_T01	VIT_04s0023g03070	Leucine-rich repeat family protein / extensin	0.00414964	0.00952209
CHR15_JGVV24_78_T01	VIT_15s0024g00840	ABC transporter F member 2	0.00258045	0.00951976
CHR11_JGVV16_422_T01	VIT_11s0016g04700	Beta-ketoacyl-CoA synthase	0.00272772	0.00951891
CHR13_JGVV19_246_T01	VIT_13s0019g02710	Rho guanyl-nucleotide exchange factor ROPGEF5	-0.00262295	0.00951787
CHR6_JGVV4_119_T01	VIT_06s0004g07220	Indole-3-acetate beta-glucosyltransferase	0.00450448	0.00951696
CHR8_JGVV40_20_T01	VIT_08s0040g03200	Ribosomal protein L4/L1 (RPL4A) 60S	0.0025183	0.00951523
CHRUN_JGVV259_5_T01	VIT_00s0259g00070	Proline-rich family protein	-0.00422918	0.0095124
CHRUN_JGVV372_7_T01	VIT_00s0372g00070	Linalool synthase (VvTPS58), E,E)-Geranyl linalool syn	0.00262804	0.00951206
CHR16_JGVV50_227_T01	VIT_16s0050g00250	Disease resistance family protein	-0.0045613	0.00951189
CHR18_JGVV1_259_T01	VIT_18s0001g04600	Glutaredoxin	-0.00183483	0.00951168
CHR10_JGVV3_31_T01	VIT_10s0003g00330	HSL1 (HAESA-like 1)	-0.00461947	0.00951134
CHR13_JGVV158_7_T01	VIT_13s0158g00090	Unknown	-0.00203166	0.00951097
CHR14_JGVV6_126_T01	VIT_14s0006g02170	Jasmonate O-methyltransferase	-0.00389077	0.00951085
CHR19_JGVV14_164_T01	VIT_19s0014g01880	Homeobox protein	0.00397058	0.00950969
CHR15_JGVV21_203_T01	VIT_15s0021g00470	Beta-phosphoglucomutase	-0.00482678	0.00950845
CHR19_JGVV138_5_T01	VIT_19s0138g00100	No hit	-0.0036498	0.00950629
CHR6_JGVV4_385_T01	VIT_06s0004g04320	Alcohol dehydrogenase 3	-0.00464707	0.00950314
CHR7_JGVV104_124_T01	VIT_07s0104g00510	MRNA-binding protein precursor	-0.00381464	0.00949941
CHR8_JGVV40_126_T01	VIT_08s0040g02010	fasciclin arabinogalactan-protein (FLA11)	0.00273092	0.00949658
CHR5_JGVV124_52_T01	VIT_05s0124g00610	Ankyrin repeat protein family	-0.00139322	0.00949322
CHR18_JGVV117_44_T01	VIT_18s0117g00030	No hit	-0.0041729	0.00948975
CHR14_JGVV30_110_T01	VIT_14s0030g00960	R protein MLA10	-0.00469682	0.00948942
CHR9_JGVV2_467_T01	VIT_09s0002g05210	F-box family protein	-0.00503859	0.00948906
CHR2_JGVV25_221_T01	VIT_02s0025g02410	Plastocyanin domain-containing protein	-0.00492916	0.00948838
CHR18_JGVV1_11_T01	VIT_18s0001g00140	Unknown protein	-0.00115844	0.00948684
CHR3_JGVV63_60_T01	VIT_03s0063g00640	Transcriptional factor B3	-0.00429424	0.00948633
CHR2_JGVV25_148_T01	VIT_02s0025g01590	Triacylglycerol lipase	-0.00511705	0.00948417
CHR18_JGVV1_823_T01	VIT_18s0001g11680	Unknown protein	0.00533304	0.00948407
CHR14_JGVV83_105_T01	VIT_14s0083g01190	S-adenosylmethionine synthetase 1 (SAM1)	-0.00148614	0.00948353
CHR15_PDVV24_48_T01	VIT_15s0024g01450	Transcriptional co-repressor	0.000275681	0.00948245
CHR1_JGVV10_205_T01	VIT_01s0010g02770	Adenylate kinase-b	0.00480459	0.00948202
CHR12_JGVV28_47_T01	VIT_12s0028g03550	basic helix-loop-helix (bHLH) family	0.003974	0.00948091
CHR18_JGVV1_682_T01	VIT_18s0001g10150	ERF/AP2 Gene Family (VvERF006),Dehydration Responsive Element-Binding Transcription Factor (VvDREB28)	0.00452292	0.00947905
CHRUN_PDVV340_6_T01	VIT_00s0340g00060	Endo-1,4-beta-glucanase korrigan (KOR)	0.000966191	0.00947788
CHR7_JGVV5_555_T01	VIT_07s0005g06300	Phototropic-responsive NPH3	0.00121224	0.00947611
CHR4_JGVV23_31_T01	VIT_04s0023g03610	MLO4 (mildew resistance locus O 4)	-0.00494031	0.00947549
CHR5_JGVV51_37_T01	VIT_05s0051g00450	GATA transcription factor 1	2.37747e-05	0.0094746
CHR15_JGVV48_181_T01	VIT_15s0048g01090	SPX (SYG1/Pho81/XPR1) domain-containing protein	-0.00410764	0.00947459
CHRUN_JGVV267_4_T01	VIT_00s0267g00040	No hit	0.00206511	0.00947451
CHRUN_JGVV194_26_T01	VIT_00s0194g00280	Cyclin D3_1	-0.00333698	0.0094728
CHR19_JGVV85_105_T01	VIT_19s0085g00010	Auxin-regulated protein	-0.00459054	0.00947154
CHR4_JGVV23_218_T01	VIT_04s0023g01550	Unknown	-0.00147478	0.00946751
CHR19_JGVV14_331_T01	VIT_19s0014g03710	Dynein light chain LC8-type	-0.00454947	0.00946738
CHR14_PDVV6_59_T01	VIT_14s0006g00720	No hit	-0.00419991	0.00946719
CHR18_GSVIVT00034837001_T01	VIT_18s0075g00750	No hit	-0.00366984	0.00946708
CHR2_JGVV12_143_T01	VIT_02s0012g01330	ARF GTPase activator, ARF-GAP Domain 9	-0.00430852	0.00946397
CHR18_JGVV1_434_T01	VIT_18s0001g07470	Ulp1 protease	0.00370055	0.00946333
CHR5_JGVV51_45_T01	VIT_05s0051g00590	Pectate lyase	-0.00472589	0.00946112
CHR13_JGVV19_227_T01	VIT_13s0019g02920	Small heat-shock protein Cytosolic class I	-0.0048223	0.00945944
CHR18_JGVV117_9_T01	VIT_18s0117g00490	No hit	-0.00361406	0.00945714
CHR8_JGVV40_210_T01	VIT_08s0040g01140	Serine carboxypeptidase K10B2.2 precursor	-0.0052772	0.00945135
CHR8_JGVV105_48_T01	VIT_08s0105g00600	Late embryogenesis abundant protein B19.3	0.004251	0.00945033
CHR4_JGVV69_53_T01	VIT_04s0069g00770	UDP-glucuronic acid/UDP-N-acetylgalactosamine transporter	-0.0042416	0.00945012
CHR15_JGVV45_22_T01	VIT_15s0045g00290	ECT2	0.00313619	0.00944837
CHR14_JGVV30_107_T01	VIT_14s0030g00990	R protein disease resistance protein	-0.00444214	0.00944819
CHR15_JGVV46_142_T01	VIT_15s0046g02110	Late embryogenesis abundant protein Lea14-A	-0.00296831	0.00944755
CHRUN_JGVV131_22_T01	VIT_00s0131g00280	C2 domain-containing protein	-0.00421592	0.00944672
CHR2_JGVV33_23_T01	VIT_02s0033g00300	myb family	-0.00351313	0.00944379
CHR7_JGVV95_9_T01	VIT_07s0095g00170	Lysine histidine transporter 1	7.25392e-05	0.00943909
CHR5_JGVV20_280_T01	VIT_05s0020g02990	Ribosomal protein S16 (RPS16C) 40S	-0.0025207	0.00943896
CHR14_JGVV171_28_T01	VIT_14s0171g00300	4-coumarate-CoA ligase	-0.00453129	0.00943723
CHR8_JGVV7_201_T01	VIT_08s0007g06900	Disease resistance-responsive	0.00358459	0.00943717
CHR18_JGVV89_2_T01	VIT_18s0089g01420	Hydrolase, alpha/beta fold	0.00155377	0.00943618
CHR19_JGVV177_21_T01	VIT_19s0177g00230	Unknown	-0.00498404	0.00943334
CHR5_JGVV49_153_T01	VIT_05s0049g01740	Actin related protein 2/3 complex, subunit 2	-0.000112908	0.00943279
CHR4_JGVV79_48_T01	VIT_04s0079g00610	Early nodulin ENOD18 protein	-0.00387268	0.00943142
CHR9_JGVV2_21_T01	VIT_09s0002g00320	Pectinesterase PME3	-0.00392827	0.00943121
CHR18_JGVV122_70_T01	VIT_18s0122g00640	Cinnamoyl-CoA reductase	0.00476731	0.00943057
CHR12_GSVIVT00020538001_T01	VIT_12s0028g03820	No hit	-0.00315846	0.00942922
CHR12_JGVV28_338_T01	VIT_12s0028g00050	Beta-1,3 glucanase	0.00417707	0.00942915
CHR1_JGVV127_31_T01	VIT_01s0127g00560	Protein disulfide isomerase	0.00028529	0.00942873
CHR6_JGVV4_399_T01	VIT_06s0004g04160	Trp repressor/replication initiator	0.000740153	0.0094272
CHR14_JGVV30_147_T01	VIT_14s0030g00420	Inosine-uridine preferring nucleoside hydrolase family protein	-0.00390612	0.00942672
CHR10_JGVV3_158_T01	VIT_10s0003g01730	PUB17 (plant U- box 17)	-0.000490683	0.00942365
CHRUN_JGVV160_10_T01	VIT_00s0160g00120	No hit	-0.00502817	0.00942261
CHR19_JGVV14_453_T01	VIT_19s0014g05110	Unknown	-0.00212501	0.0094198
CHR13_JGVV158_33_T01	VIT_13s0158g00360	Calcium-transporting ATPase 11 ACA11	-0.00188769	0.0094196
CHR8_JGVV7_118_T01	VIT_08s0007g07780	Polygalacturonase PG1	-0.00204069	0.00941917
CHR14_JGVV83_11_T01	VIT_14s0083g00110	Allene oxide cyclase (jasmonates from fatty acids)	0.000554702	0.00941906
CHR6_JGVV4_95_T01	VIT_06s0004g07490	Unknown protein	-0.00376414	0.00941841
CHR14_JGVV108_121_T01	VIT_14s0108g01320	Plastocyanin domain-containing protein	-0.00436233	0.00941605
CHR5_JGVV62_33_T01	VIT_05s0062g00430	UDP-glucose:flavonoid 7-O-glucosyltransferase	0.00423114	0.00941562
CHR10_JGVV71_61_T01	VIT_10s0071g00500	GRAM domain-containing protein / ABA-responsive	0.00163764	0.00941428
CHR4_JGVV43_23_T01	VIT_04s0043g00310	Ribulose-phosphate 3-epimerase	0.00269302	0.00941171
CHRUN_JGVV193_6_T01	VIT_00s0193g00080	Ankyrin	-0.00317344	0.00941122
CHR18_JGVV117_11_T01	VIT_18s0117g00460	No hit	-0.00463447	0.00940989
CHR13_JGVV101_20_T01	VIT_13s0101g00300	R protein MLA10	-0.00462792	0.00940674
CHR18_JGVV1_339_T01	VIT_18s0001g06120	Cis-zeatin O-beta-D-glucosyltransferase	0.00470951	0.00940634
CHR3_JGVV91_78_T01	VIT_03s0091g00420	No hit	-0.00354747	0.00940586
CHR13_JGVV67_151_T01	VIT_13s0067g01590	Lectin protein kinase	0.0035493	0.00940393
CHR1_JGVV11_363_T01	VIT_01s0011g02930	DNA-binding protein, chloroplast nucleoid	-0.00495244	0.00940326
CHR4_JGVV8_212_T01	VIT_04s0008g02270	Hydroxyproline-rich glycoprotein	0.00547338	0.00940301
CHR16_JGVV13_110_T01	VIT_16s0013g01650	Calmodulin-6 (CAM6)	0.00063732	0.00940245
CHR7_JGVV5_198_T01	VIT_07s0005g02040	Alpha-L-fucosidase 2 precursor	-0.00357621	0.00939591
CHR13_JGVV67_195_T01	VIT_13s0067g00860	Early flowering 4	-0.00321071	0.00939496
CHR4_PDVV23_95_T01	VIT_04s0023g02850	NC domain-containing protein	-0.000672396	0.0093941
CHR2_JGVV25_229_T01	VIT_02s0025g02500	Metal-nicotianamine transporter YSL1	-0.00519881	0.00939362
CHR18_JGVV1_24_T01	VIT_18s0001g00370	Ceramidase	-4.61177e-05	0.00939179
CHR4_JGVV23_242_T01	VIT_04s0023g01250	Brassinosteroid Signaling positive regulator (BZR1)	-0.00280762	0.0093906
CHR13_PDVV19_357_T01	VIT_13s0019g01300	No hit	0.000463589	0.00939016
CHR7_JGVV5_216_T01	VIT_07s0005g02220	LHCII type I CAB-1	0.00467928	0.00939002
CHR19_JGVV14_279_T01	VIT_19s0014g03160	NADPH:protochlorophyllide oxidoreductase	-0.00465867	0.0093807
CHR17_JGVV0_561_T01	VIT_17s0000g04110	No hit	-0.00315062	0.00937936
CHR19_JGVV14_411_T01	VIT_19s0014g04650	Avr9/Cf-9 rapidly elicited protein 20	-0.00345897	0.00937923
CHR3_JGVV38_390_T01	VIT_03s0038g00340	Salt tolerance homolog2	0.00249072	0.00937871
CHR14_JGVV68_145_T01	VIT_14s0068g01520	Double-stranded RNA-binding (DsRBD) domain-containing protein	0.000292144	0.00937242
CHR12_JGVV35_144_T01	VIT_12s0035g00630	Phytochelatin synthetase	0.00411334	0.00937022
CHR9_JGVV96_54_T01	VIT_09s0096g00780	Kinesin motor	0.00370057	0.00936998
CHR14_JGVV108_39_T01	VIT_14s0108g00400	Glutaredoxin family	0.000685574	0.00936957
CHR6_JGVV4_687_T01	VIT_06s0004g00990	Dirigent protein	0.0036561	0.00936427
CHR12_JGVV134_41_T01	VIT_12s0134g00490	Myb domain protein 14	-0.00490647	0.00936379
CHR18_JGVV1_63_T01	VIT_18s0001g00950	Prolyl 4-hydroxylase alpha-2 subunit precursor	-0.00300055	0.00935916
CHR18_JGVV1_298_T01	VIT_18s0001g05380	TTL1 (tetratricopetide-repeat thioredoxin-like 1)	-0.00274076	0.00935747
CHR18_JGVV1_157_T01	VIT_18s0001g02540	ARR9 typeA	-0.00491132	0.00935546
CHR4_JGVV8_142_T01	VIT_04s0008g01530	Small molecular heat shock protein 17.5	-0.00431807	0.00935515
CHR9_GSVIVT00017078001_T01	VIT_09s0002g04410	No hit	0.000123095	0.00935365
CHR8_JGVV7_95_T01	VIT_08s0007g08030	No hit	-0.00253305	0.00935316
CHRUN_JGVV347_11_T01	VIT_00s0347g00110	S-locus lectin protein kinase	0.00285143	0.00935195
CHR6_GSVIVT00024996001_T01	VIT_06s0004g04450	No hit	-0.00516391	0.00935165
CHR19_PDVV176_3_T01	VIT_19s0176g00030	ABC transporter C member 15	0.00240766	0.00935126
CHR2_JGVV87_40_T01	VIT_02s0087g00580	Nitrate transporter	0.00512063	0.00935094
CHR13_RANDOM_JGVV112_23_T01	VIT_13s0067g00650	R protein PRF disease resistance protein	-0.00528788	0.00934975
CHR5_JGVV62_70_T01	VIT_05s0062g00900	Alpha-glucan water dikinase isoform 3, Chloroplast	-0.00377148	0.00934954
CHR15_JGVV21_148_T01	VIT_15s0021g01140	Calcium-dependent protein kinase-related	0.00492815	0.00934751
CHR11_RANDOM_JGVV419_1_T01	VIT_11s0016g00200	CBL-interacting protein kinase 6 (CIPK6)	-0.00472455	0.0093459
CHR18_JGVV72_18_T01	VIT_18s0072g01100	UPF0326 protein hag1	-0.00416177	0.00934412
CHR8_JGVV40_205_T01	VIT_08s0040g01200	Short-chain type alcohol dehydrogenase	-0.0048305	0.0093439
CHR2_JGVV25_236_T01	VIT_02s0025g02570	CYP78A8	0.00549336	0.00934271
CHR10_JGVV71_64_T01	VIT_10s0071g00470	GRAM domain-containing protein / ABA-responsive	0.00524056	0.00934125
CHR19_JGVV15_138_T01	VIT_19s0015g01490	Myosin-like protein XIK	-0.00176293	0.00933849
CHR10_JGVV3_180_T01	VIT_10s0003g02000	RKF1 (receptor-like kinase in flowers 1)	-0.00382955	0.00933724
CHR15_JGVV21_29_T01	VIT_15s0021g02510	GATA transcription factor 2	0.000793497	0.00933653
CHR6_JGVV9_257_T01	VIT_06s0009g00680	Pyridine nucleotide-disulphide oxidoreductase	0.0040896	0.00933647
CHRUN_JGVV179_13_T01	VIT_00s0179g00150	Heat shock transcription factor A6B	-0.00384255	0.009336
CHR16_JGVV50_46_T01	VIT_16s0050g02320	Regulator of nonsense transcripts 1	-0.00334989	0.0093351
CHR9_JGVV2_528_T01	VIT_09s0002g05850	Disease resistance protein (NBS-LRR class)	-0.00302696	0.00933466
CHRUN_JGVV487_2_T01	VIT_00s0487g00020	Disease resistance protein (TIR-NBS-LRR class)	-0.00355484	0.00933335
CHR2_PDVV12_8_T01	VIT_02s0012g03180	Unknown	0.00490812	0.00933316
CHR13_PDVV19_219_T01	VIT_13s0019g03130	Glucosyltransferase-2	0.0047137	0.00933017
CHR18_GSVIVT00010055001_T01	VIT_18s0001g15750	Protein kinase Xa21	-0.00121904	0.00932809
CHR14_JGVV36_102_T01	VIT_14s0036g00210	CYP89A6	0.00418935	0.00932643
CHRUN_GSVIVT00003239001_T01	VIT_00s0183g00100	No hit	0.00275417	0.009326
CHR8_JGVV7_574_T01	VIT_08s0007g02970	Unknown protein	-0.00368883	0.00932541
CHR8_JGVV56_42_T01	VIT_08s0056g00530	Diaminopimelate decarboxylase	-0.00520339	0.00932441
CHRUN_JGVV2558_1_T01	VIT_00s2558g00010	TRNA synthetase, class II (D, K and N); Nucleic acid-binding, OB-fold	-0.00283745	0.00932239
CHR19_JGVV14_153_T01	VIT_19s0014g01770	Glutamate receptor protein	-0.00383431	0.00932114
CHR8_JGVV7_611_T01	VIT_08s0007g02570	CCR4-NOT transcription complex subunit 7	0.00010245	0.00931991
CHR4_JGVV8_393_T01	VIT_04s0008g04210	GLB3 (2-on-2 hemoglobin like gene 3)	-0.000977053	0.00931984
CHR5_GSVIVT00010775001_T01	VIT_05s0102g00530	No hit	0.00111637	0.00931758
CHR14_JGVV60_199_T01	VIT_14s0060g00560	Unknown protein	-0.00150128	0.00931603
CHR1_JGVV11_340_T01	VIT_01s0011g03200	Transmembrane protein FT27/PFT27	-0.00530418	0.00931416
CHRUN_JGVV2623_1_T01	VIT_00s2623g00010	Nuclear transport factor 2 (NTF2)	0.00179329	0.00931208
CHR4_JGVV8_148_T01	VIT_04s0008g01590	Heat shock protein 17.6 kDa class II	-0.00418225	0.00931015
CHR1_JGVV11_289_T01	VIT_01s0011g03710	Thioesterase family	-0.00181527	0.0093093
CHR5_JGVV20_429_T01	VIT_05s0020g04570	CBL-interacting protein kinase 7 (CIPK7)	0.000144778	0.00930907
CHR7_JGVV129_78_T01	VIT_07s0129g00810	CYP81E8	0.00231282	0.0093078
CHR3_JGVV63_120_T01	VIT_03s0063g01310	Oxidoreductase, 2OG-Fe(II) oxygenase family	0.00234225	0.00930759
CHR12_JGVV121_24_T01	VIT_12s0121g00370	NADH dehydrogenase (ubiquinone) flavoprotein 1	0.00156189	0.00930647
CHR1_JGVV127_71_T01	VIT_01s0127g00140	Cysteine-rich receptor-like protein kinase 2	0.00302402	0.00930624
CHR14_JGVV171_36_T01	VIT_14s0171g00390	DNA-binding storekeeper protein	0.00454929	0.0093056
CHR9_JGVV2_786_T01	VIT_09s0002g09000	No hit	-0.000254754	0.00929773
CHR1_JGVV137_59_T01	VIT_01s0137g00240	Pectate lyase	-0.00494031	0.00929773
CHR7_JGVV205_2_T01	VIT_07s0205g00180	basic helix-loop-helix (bHLH) family	0.00219877	0.00929658
CHR2_JGVV25_348_T01	VIT_02s0025g03760	Myosin-related	-0.00440889	0.00929645
CHR19_JGVV177_35_T01	VIT_19s0177g00370	ADP,ATP carrier protein	0.00152322	0.00929555
CHR6_JGVV4_76_T01	VIT_06s0004g07680	Nodulin	-0.00486326	0.00929247
CHR18_JGVV122_86_T01	VIT_18s0122g00440	Elongation factor 1-alpha 3	-0.000890165	0.00929242
CHR5_JGVV62_38_T01	VIT_05s0062g00480	Xyloglucan endo-transglycosylase, C-terminal	0.0044336	0.00929167
CHR6_JGVV4_314_T01	VIT_06s0004g05110	Unknown	-0.00303684	0.00929125
CHR8_JGVV7_242_T01	VIT_08s0007g06470	VQ motif-containing protein	0.00294585	0.00929089
CHR7_JGVV31_65_T01	VIT_07s0031g00720	Ethylene-responsive transcription factor ERF109	0.00445941	0.0092899
CHR4_JGVV8_23_T01	VIT_04s0008g00320	Leucine-rich repeat family protein	-0.00556233	0.00928586
CHR13_JGVV19_236_T01	VIT_13s0019g02820	Heat shock protein 18.2 kDa class I	-0.00409404	0.00928558
CHR2_JGVV25_388_T01	VIT_02s0025g04280	Osmotin	0.00113232	0.00928199
CHR8_JGVV32_13_T01	VIT_08s0032g00150	F-box family protein	-0.004797	0.00928
CHR12_JGVV28_153_T01	VIT_12s0028g02420	1-aminocyclopropane-1-carboxylate oxidase homolog 1	-0.00520225	0.00927902
CHR11_JGVV52_48_T01	VIT_11s0052g01340	Xyloglucan endo-transglycosylase, C-terminal	-0.00376006	0.00927824
CHR7_JGVV129_56_T01	VIT_07s0129g00580	Snakin-1	-0.00320601	0.00927765
CHRUN_GSVIVT00004417001_T01	VIT_00s1326g00010	Kinesin motor protein	-0.00556232	0.00927602
CHR1_JGVV10_216_T01	VIT_01s0010g02890	Armadillo/beta-catenin repeat protein / U-box domain-containing	-0.00390639	0.0092693
CHRUN_JGVV259_7_T01	VIT_00s0259g00100	Proline-rich family protein	-0.00397735	0.00926746
CHR11_JGVV37_53_T01	VIT_11s0037g00580	Anthranilate N-hydroxycinnamoyl/benzoyltransferase	0.0006035	0.00926663
CHR1_JGVV10_150_T01	VIT_01s0010g02120	Zinc finger (C3HC4-type ring finger)	0.00381731	0.00926638
CHR3_PDVV38_10_T01	VIT_03s0038g04630	Isoflavone reductase related protein	-0.00291918	0.00926456
CHRUN_JGVV615_3_T01	VIT_00s0615g00030	Mannitol dehydrogenase (ELI3-1)	-0.00417932	0.00926327
CHR13_JGVV64_3_T01	VIT_13s0064g01860	No hit	-0.000655199	0.00926321
CHR19_JGVV85_53_T01	VIT_19s0085g00670	No hit	-0.00324165	0.00926266
CHR9_JGVV2_629_T01	VIT_09s0002g07010	SNF4	0.00288974	0.00926221
CHR18_JGVV41_133_T01	VIT_18s0041g00840	UDP-glucose: anthocyanidin 5,3-O-glucosyltransferase	0.0029924	0.00926054
CHR14_GSVIVT00030870001_T01	VIT_14s0006g01670	CYP96A10	-0.00374108	0.00925969
CHR18_JGVV1_1171_T01	VIT_18s0001g15410	Alcohol dehydrogenase 1	0.0011026	0.00925917
CHR7_JGVV141_27_T01	VIT_07s0141g00480	No hit	-0.00341428	0.00925862
CHR11_JGVV16_98_T01	VIT_11s0016g01190	Auxin-independent growth promoter	0.00518415	0.0092578
CHR1_JGVV26_187_T01	VIT_01s0026g00680	RNase H domain-containing protein	-0.00238963	0.00925662
CHRUN_JGVV153_4_T01	VIT_00s0153g00070	Glutathione S-transferase 8 GSTU8	0.00228468	0.00925593
CHR1_JGVV11_393_T01	VIT_01s0011g02600	No hit	-0.00434809	0.00925369
CHR16_JGVV98_119_T01	VIT_16s0098g00720	Lectin protein kinase	-0.00304143	0.00925278
CHR18_JGVV1_19_T01	VIT_18s0001g00290	OPCL1 (OPC-8:0 COA ligase1)	0.0041084	0.00925035
CHR19_JGVV15_145_T01	VIT_19s0015g01650	Phenylalanine-tRNA ligase	-0.00285384	0.00924914
CHR12_JGVV57_127_T01	VIT_12s0057g01440	Heavy-metal-associated domain-containing protein	-0.00461603	0.00924637
CHR18_JGVV1_775_T01	VIT_18s0001g11120	Ternary complex factor MIP1	-0.00429256	0.00924622
CHR8_PDVV7_91_T01	VIT_08s0007g08040	No hit	-0.00153403	0.00924543
CHR4_GSVIVT00033148001_T01	VIT_04s0069g00530	Glutamate receptor protein	0.00522209	0.00924542
CHRUN_JGVV389_3_T01	VIT_00s0389g00030	CYP72A54	-0.00450753	0.00924497
CHR4_JGVV44_51_T01	VIT_04s0044g01500	NAC domain-containing protein (VvNAC47)	-0.00300173	0.00924458
CHR13_JGVV67_122_T01	VIT_13s0067g01990	Unknown protein	-0.00221655	0.0092436
CHR14_JGVV66_62_T01	VIT_14s0066g00700	Oleosin H-isoform	0.000194398	0.00924104
CHR11_JGVV52_62_T01	VIT_11s0052g01200	Xyloglucan endotransglucosylase/hydrolase 23	-0.00406626	0.00923716
CHR11_JGVV65_33_T01	VIT_11s0065g00380	Pentatricopeptide (PPR) repeat-containing protein	-0.00378839	0.00923656
CHR8_JGVV7_622_T01	VIT_08s0007g02460	Aspartic Protease (VvAP23)	0.00239486	0.00923652
CHR3_GSVIVT00015690001_T01	VIT_03s0017g00720	No hit	-0.00489647	0.0092363
CHR2_GSVIVT00013061001_T01	VIT_02s0012g02150	Reduced sugar response 4 RSR4	-0.00418492	0.00923473
CHRUN_JGVV286_8_T01	VIT_00s0286g00090	No hit	-0.00105401	0.00923333
CHR12_JGVV57_96_T01	VIT_12s0057g01080	Kelch repeat-containing protein	0.00234929	0.00923209
CHR4_JGVV8_514_T01	VIT_04s0008g05510	SYNC1 protein, related	-0.00162118	0.00923087
CHR4_JGVV44_59_T01	VIT_04s0044g01410	Photosystem I reaction center subunit N (PSAN)	-0.000258078	0.00923043
CHR14_JGVV30_129_T01	VIT_14s0030g00640	DnaJ homolog, subfamily B, member 12	0.00256123	0.00922743
CHRUN_JGVV288_2_T01	VIT_00s0288g00020	Nematode resistance-like protein	-0.00103135	0.00922743
CHR5_JGVV165_16_T01	VIT_05s0165g00230	SAR1 (secretion-associated ras)	0.00511907	0.00922646
CHR1_JGVV11_415_T01	VIT_01s0011g02330	Unknown protein	-0.00118551	0.0092243
CHR19_JGVV14_443_T01	VIT_19s0014g05000	Zinc finger (C2H2 type) family	0.00129214	0.00922429
CHR8_JGVV40_217_T01	VIT_08s0040g01060	Serine carboxypeptidase S10	0.00457861	0.009224
CHR1_JGVV26_220_T01	VIT_01s0026g00330	NHL repeat-containing protein	-0.0021719	0.00922388
CHR5_JGVV136_7_T01	VIT_05s0136g00150	Unknown	0.00446813	0.00922374
CHR5_JGVV49_204_T01	VIT_05s0049g02280	Ribosomal protein S3 40S	0.000596354	0.00922324
CHR14_JGVV108_147_T01	VIT_14s0108g01590	UDP-glucose 6-dehydrogenase	-0.00388685	0.00922315
CHR1_JGVV26_88_T01	VIT_01s0026g01780	Leucine-rich repeat transmembrane	0.00126074	0.00922284
CHR13_JGVV67_25_T01	VIT_13s0067g03440	Phosphatidylglycerolphosphate synthase (PGS1)	0.00300942	0.00922252
CHR7_JGVV31_10_T01	VIT_07s0031g00110	Unknown protein	0.00492796	0.00922132
CHR18_RANDOM_JGVV126_1_T01	VIT_18s0001g01380	Oxidoreductase N-terminal domain-containing	-0.00397409	0.00922052
CHR18_JGVV1_578_T01	VIT_18s0001g09040	LIM domain protein WLIM1	0.00457259	0.00921973
CHR18_JGVV1_54_T01	VIT_18s0001g00810	24-methylenesterol C-methyltransferase 2	-0.00438518	0.00921812
CHR19_JGVV14_386_T01	VIT_19s0014g04380	ARK3 (Arabidopsis Receptor Kinase 3)	0.00290772	0.00921753
CHR19_JGVV85_56_T01	VIT_19s0085g00620	Zinc finger CCCH domain-containing protein 2	0.000451264	0.00921674
CHR5_JGVV20_298_T01	VIT_05s0020g03170	Lipoxygenase	-0.0051185	0.00921582
CHR13_JGVV19_241_T01	VIT_13s0019g02760	Heat shock protein 17.6 kDa class I	-0.00415492	0.00921061
CHR13_JGVV19_243_T01	VIT_13s0019g02740	Heat shock protein 17.6 kDa class I	-0.00396889	0.00920985
CHR6_JGVV4_384_T01	VIT_06s0004g04330	Alcohol dehydrogenase	0.00129909	0.00920935
CHR12_JGVV34_13_T01	VIT_12s0034g02460	Unknown	0.00324828	0.00920927
CHR18_JGVV1_930_T01	VIT_18s0001g12820	Dihydroflavonol 4-reductase	0.00105166	0.00920769
CHR13_JGVV19_301_T01	VIT_13s0019g02140	Tropinone reductase	-0.00267532	0.00920296
CHR18_RANDOM_JGVV126_49_T01	VIT_18s0001g02800	Expansin-A7	-0.00387493	0.00920262
CHR13_JGVV158_34_T01	VIT_13s0158g00370	RNA recognition motif (RRM)-containing CCCH	0.00459406	0.00920081
CHR4_JGVV43_17_T01	VIT_04s0043g00210	Armadillo/beta-catenin repeat	-0.00457803	0.00919998
CHR12_JGVV59_14_T01	VIT_12s0059g00150	Ankyrin repeat	-0.00576732	0.00919904
CHR12_JGVV28_152_T01	VIT_12s0028g02430	Desacetoxyvindoline 4-hydroxylase	0.0056241	0.00919824
CHR8_JGVV7_830_T01	VIT_08s0007g00200	Ankyrin repeat	-0.000778371	0.00919745
CHR19_JGVV90_138_T01	VIT_19s0090g01490	Glycerophosphoryl diester phosphodiesterase	-0.00404745	0.00919705
CHR17_JGVV0_706_T01	VIT_17s0000g02470	Thaumatin	-0.00452201	0.00919683
CHR5_JGVV20_416_T01	VIT_05s0020g04440	Unknown protein	0.00303911	0.00919583
CHR16_JGVV50_234_T01	VIT_16s0050g00180	HcrVf1 protein	-0.00464274	0.00919436
CHR18_JGVV1_84_T01	VIT_18s0001g01230	Iron transporter	-0.00143094	0.00919415
CHR6_JGVV4_586_T01	VIT_06s0004g02110	myb domain protein 83	0.00457071	0.00919289
CHRUN_JGVV259_1_T01	VIT_00s0259g00010	Unknown	0.00195652	0.00919229
CHR8_JGVV7_96_T01	VIT_08s0007g08020	No hit	-0.00438911	0.0091912
CHRUN_JGVV259_8_T01	VIT_00s0259g00110	ATFP3 (Arabidopsis thaliana farnesylated protein 3	-0.00477697	0.00918842
CHR5_JGVV124_17_T01	VIT_05s0124g00190	C2 domain-containing protein	-0.00461372	0.00918541
CHRUN_JGVV214_11_T01	VIT_00s0214g00150	F-box protein PP2-B1 (Protein phloem protein 2-like B1)	-0.00119982	0.00918474
CHR1_JGVV10_175_T01	VIT_01s0010g02440	ABC Transporter (VvMRP1 - VvABCC1)	0.0019902	0.00918454
CHR13_JGVV74_19_T01	VIT_13s0074g00220	flavonol 3-O-methyltransferase	-0.00484361	0.00918299
CHR10_JGVV3_384_T01	VIT_10s0003g04320	PINOID	-0.000305843	0.00918237
CHR10_GSVIVT00021768001_T01	VIT_10s0003g05750	CYP89H3	0.00425365	0.00918195
CHR18_JGVV89_123_T01	VIT_18s0089g00040	NBS-LRR disease resistance protein	-0.00498289	0.00918017
CHR13_JGVV147_12_T01	VIT_13s0147g00160	Aluminium-tolerance ALMT1	-0.00564034	0.00918009
CHR11_JGVV103_43_T01	VIT_11s0103g00280	No hit	0.00400537	0.00917686
CHR13_JGVV156_13_T01	VIT_13s0156g00140	Zinc finger (C3HC4-type ring finger)	-0.00400316	0.00917275
CHR5_JGVV20_342_T01	VIT_05s0020g03650	Unknown protein	0.000157423	0.00916959
CHR6_JGVV4_754_T01	VIT_06s0004g00200	Splicing factor YT521-B	0.00288973	0.00916627
CHR13_JGVV19_234_T01	VIT_13s0019g02840	Heat shock protein 18.2 kDa class I	-0.0040878	0.00916496
CHR13_JGVV67_173_T01	VIT_13s0067g01250	Em protein GEA6 (EM6)	-0.00394164	0.00916308
CHR6_JGVV4_642_T01	VIT_06s0004g01500	Lipoxygenase (LOX2)	-0.00498446	0.00916241
CHR16_GSVIVT00038645001_T01	VIT_16s0098g00910	No hit	0.0025993	0.009161
CHRUN_JGVV373_1_T01	VIT_00s0373g00010	Tubulin alpha-3 chain	-0.004781	0.00915931
CHR4_JGVV69_26_T01	VIT_04s0069g00330	Glutamate receptor 2.8	0.00360548	0.0091588
CHR18_JGVV1_968_T01	VIT_18s0001g13230	Beta-galactosidase BG1 [Vitis vinifera]	-0.00437332	0.00915832
CHR12_JGVV55_53_T01	VIT_12s0055g00720	Phosphatidylserine decarboxylase	0.0053039	0.00915794
CHR15_JGVV21_149_T01	VIT_15s0021g01130	Rho GTPase; Rho GTP binding protein	-0.00376614	0.00915721
CHR4_JGVV8_27_T01	VIT_04s0008g00370	Clavata1 receptor kinase (CLV1)	-0.00475414	0.00915681
CHR19_GSVIVT00014767001_T01	VIT_19s0015g01260	Disease resistance protein (CC-NBS-LRR class)	-0.00510615	0.00915531
CHR12_GSVIVT00020692001_T01	VIT_12s0028g02310	No hit	-0.000762829	0.00915498
CHR18_JGVV1_1103_T01	VIT_18s0001g14670	Rac-like GTP-binding protein RAC1	0.000916558	0.00915117
CHR9_JGVV2_393_T01	VIT_09s0002g04310	Rho guanyl-nucleotide exchange factor ROPGEF8	0.0026693	0.00914935
CHR8_JGVV7_837_T01	VIT_08s0007g00130	Heat shock protein 70	-0.00432081	0.0091486
CHR11_JGVV16_480_T01	VIT_11s0016g05360	Phospholipase D alpha 1 precursor (PLD 1) (Choline phosphatase 1)	-0.00459003	0.00914662
CHR1_JGVV11_180_T01	VIT_01s0011g04820	Molecular chaperone DnaJ	-0.00382343	0.00914347
CHR7_JGVV197_15_T01	VIT_07s0197g00180	No hit	0.00345571	0.00914311
CHR12_GSVIVT00029741001_T01	VIT_12s0055g00760	No hit	-0.00444196	0.00914307
CHR15_JGVV45_109_T01	VIT_15s0045g01520	Eceriferum 1 (CER1 protein) Sterol desaturase	0.000731791	0.00914213
CHR13_JGVV67_174_T01	VIT_13s0067g01240	Em protein GEA6 (EM6)	0.00230629	0.00914107
CHR3_JGVV180_3_T01	VIT_03s0180g00300	ABC transporter F member 2	0.000797068	0.00914069
CHR5_JGVV49_82_T01	VIT_05s0049g00930	Inorganic phosphate transporter 1-4	0.00308763	0.00913959
CHR6_JGVV61_111_T01	VIT_06s0061g00440	Heavy-metal-associated domain-containing protein	-0.00459249	0.00913717
CHR4_JGVV23_118_T01	VIT_04s0023g02650	CYP90D1 ROT3 (ROTUNDIFOLIA 3) steroid hydroxylase	0.00448632	0.00913409
CHR13_JGVV19_409_T01	VIT_13s0019g00420	F-box family protein	-0.00522744	0.00913339
CHR13_JGVV19_298_T01	VIT_13s0019g02170	Laccase	0.00498837	0.00913321
CHR7_GSVIVT00022371001_T01	VIT_07s0031g02730	Reticulon-like protein B1 RTNLB1	9.90152e-05	0.00913199
CHR13_JGVV67_229_T01	VIT_13s0067g00240	Binding	0.00496428	0.00913167
CHR13_JGVV67_72_T01	VIT_13s0067g02830	Cytochrome P450, family 79, subfamily A, polypeptide 2	0.00105116	0.00912996
CHR7_RANDOM_JGVV272_6_T01	VIT_07s0141g00880	Unknown protein	0.00488588	0.00912824
CHR5_JGVV49_94_T01	VIT_05s0049g01070	Glutathione S-transferase 19 GSTU1	0.00110902	0.00912468
CHR18_JGVV1_213_T01	VIT_18s0001g03470	Flavonol synthase	-0.00424842	0.00912173
CHR9_JGVV2_444_T01	VIT_09s0002g04930	Kelch repeat-containing F-box family protein	-0.00422362	0.00912169
CHR18_PDVV1_934_T01	VIT_18s0001g12700	No hit	-0.0048484	0.00911987
CHR15_JGVV46_143_T01	VIT_15s0046g02100	Late embryogenesis abundant group 14	-8.84204e-05	0.00911864
CHR6_JGVV61_51_T01	VIT_06s0061g01110	Lecithine cholesterol acyltransferase	-0.00401286	0.00911789
CHR7_JGVV5_71_T01	VIT_07s0005g00730	Pectinesterase family	-0.00546884	0.00911732
CHR1_JGVV127_23_T01	VIT_01s0127g00670	Proline extensin-like receptor kinase 1 (PERK1)	0.00368511	0.0091167
CHR14_JGVV36_40_T01	VIT_14s0036g00990	Polyubiquitin (UBQ4)	0.00395036	0.00911618
CHR11_JGVV37_46_T01	VIT_11s0037g00510	Heat shock protein 70	-0.0031422	0.00911494
CHR19_JGVV14_457_T01	VIT_19s0014g05150	RPS2 (resistant to p. syringae 2)	-0.00501167	0.00911384
CHRUN_JGVV956_2_T01	VIT_00s0956g00020	Leafy cotyledon1-like protein	0.00277854	0.00911252
CHR12_JGVV134_13_T01	VIT_12s0134g00200	Methyltransferase	-0.00463239	0.00911074
CHR12_JGVV59_137_T01	VIT_12s0059g01460	ERF/AP2 Gene Family (VvERF066)	0.00481477	0.00910983
CHRUN_JGVV372_2_T01	VIT_00s0372g00020	Linalool synthase	-0.00456956	0.00910923
CHR3_GSVIVT00015808001_T01	VIT_03s0017g01620	Disease resistance protein RGA4	0.00255342	0.00910693
CHR11_JGVV16_257_T01	VIT_11s0016g02940	Profilin 1	0.00088066	0.00910672
CHR13_JGVV67_190_T01	VIT_13s0067g00930	ACR4 (Arabidopsis CRINKLY4)	-0.00170599	0.00910607
CHR14_JGVV6_15_T01	VIT_14s0006g00230	Potassium channel SKOR	-0.0038168	0.00910484
CHR19_JGVV90_160_T01	VIT_19s0090g01740	Scarecrow transcription factor 5 (SCL5)	-0.000886331	0.00910395
CHR7_JGVV129_71_T01	VIT_07s0129g00730	CYP81E1 Isoflavone 2'-hydroxylase	-0.00167242	0.00910257
CHR1_JGVV10_29_T01	VIT_01s0010g00490	Heat shock protein 81-4 (HSP81-4)	-0.00110684	0.00910254
CHR14_JGVV66_50_T01	VIT_14s0066g00550	ABC Transporter (VvTAP4 - VvABCB24)	0.0028162	0.00910161
CHR15_JGVV24_1_T01	VIT_15s0024g02000	putative MADS-box JOIN 5 (VviSVPS5)	-0.00199337	0.00910151
CHR13_JGVV47_72_T01	VIT_13s0047g00210	flavonol synthase	-0.00386994	0.00910085
CHR8_JGVV7_647_T01	VIT_08s0007g02190	LHCB4 chlorophyll A-B binding protein CP29	-0.00445283	0.00910021
CHR2_PDVV12_17_T01	VIT_02s0012g03060	6-phosphogluconate dehydrogenase, decarboxylating	0.00430189	0.00909829
CHR5_JGVV94_10_T01	VIT_05s0094g00110	Cyclin D3_2	-0.00500416	0.00909812
CHR12_JGVV55_54_T01	VIT_12s0055g00730	ATATH2 (ABC2 homolog 2)	-0.00104549	0.00909594
CHR5_JGVV49_96_T01	VIT_05s0049g01090	Glutathione S-transferase 25 GSTU7	-0.000407558	0.00909485
CHR5_JGVV20_366_T01	VIT_05s0020g03900	Ribosomal protein S3A (RPS3aA) 40S	0.00103325	0.00909367
CHR16_JGVV22_158_T01	VIT_16s0022g00670	Vacuolar invertase 1, GIN1	-0.00457173	0.00909325
CHR3_JGVV88_102_T01	VIT_03s0088g00050	Serine carboxypeptitase 1	-0.00476879	0.00909233
CHR17_JGVV0_779_T01	VIT_17s0000g01630	Calmodulin CML37	0.00116191	0.00908853
CHR13_JGVV19_43_T01	VIT_13s0019g04890	Shugoshin-1	0.00187694	0.00908774
CHR13_JGVV106_6_T01	VIT_13s0106g00070	Ankyrin repeat protein	-0.00403448	0.00908763
CHRUN_JGVV455_4_T01	VIT_00s0455g00040	Glycosyl transferase family 8 protein	-0.00517547	0.00908628
CHR8_JGVV58_64_T01	VIT_08s0058g00810	D-alanine--D-alanine ligase	0.00406116	0.00908529
CHR9_JGVV2_162_T01	VIT_09s0002g01850	HAB1 (homology toABI1)	-0.00280135	0.00908512
CHR3_JGVV63_35_T01	VIT_03s0063g00370	Nitrite reductase	-0.00431572	0.00908447
CHR18_JGVV1_369_T01	VIT_18s0001g06650	basic helix-loop-helix (bHLH) family	-0.00111793	0.0090839
CHR13_JGVV19_233_T01	VIT_13s0019g02850	Heat shock protein 17.6 kDa class I	-0.00419005	0.00908246
CHR19_JGVV14_126_T01	VIT_19s0014g01470	Thioredoxin TTL1 (Tetratricopetide-repeat thioredoxin-like 1)	-0.0018798	0.00908189
CHRUN_JGVV256_6_T01	VIT_00s0256g00060	Unknown	0.00243656	0.00908106
CHR18_JGVV72_85_T01	VIT_18s0072g00340	Ribosomal protein L3 (RPL3B) 60S	0.00274055	0.00907773
CHRUN_JGVV533_5_T01	VIT_00s0533g00050	Extensin	-0.00412373	0.00907744
CHR16_JGVV50_250_T01	VIT_16s0050g00020	Cullin-4	-0.00561665	0.00907742
CHR18_JGVV1_55_T01	VIT_18s0001g00820	Thioredoxin-like protein CDSP32	-0.00493561	0.00907725
CHR6_JGVV61_102_T01	VIT_06s0061g00530	Serine carboxypeptidase precursor	-0.00050144	0.00907687
CHR10_JGVV3_142_T01	VIT_10s0003g01550	IMK2 (inflorescence meristem receptor-like kinase 2)	5.63734e-05	0.00907501
CHR12_JGVV57_5_T01	VIT_12s0057g00060	No hit	-0.00206551	0.00907174
CHR2_JGVV25_233_T01	VIT_02s0025g02540	Unknown protein	-0.00427253	0.00907006
CHR1_JGVV11_555_T01	VIT_01s0011g00850	Unknown protein	-0.00435981	0.00906992
CHR1_PDVV26_208_T01	VIT_01s0026g00560	No hit	-0.00545625	0.00906992
CHRUN_JGVV208_6_T01	VIT_00s0208g00090	Unknown	-0.00107457	0.0090698
CHR8_JGVV40_225_T01	VIT_08s0040g00980	Tubulin beta-1 chain	-0.00506042	0.00906807
CHR5_JGVV49_97_T01	VIT_05s0049g01100	Glutathione S-transferase 25 GSTU7	0.00420837	0.00906601
CHR13_JGVV67_115_T01	VIT_13s0067g02130	Dehydration-induced protein (ERD15)	-0.0013116	0.00906445
CHR4_JGVV44_87_T01	VIT_04s0044g01110	Alcohol dehydrogenase 6	-0.00412023	0.00906018
CHRUN_JGVV225_6_T01	VIT_00s0225g00060	MATE efflux family protein	-0.00552762	0.00905952
CHR19_JGVV14_206_T01	VIT_19s0014g02340	Protein phosphatase 2C	-0.00408724	0.00905878
CHR11_JGVV52_60_T01	VIT_11s0052g01220	Xyloglucan endotransglycosylase 6	0.0055518	0.00905791
CHR5_JGVV77_116_T01	VIT_05s0077g01450	GATA transcription factor 16	-0.00333406	0.00905429
CHR6_JGVV61_128_T01	VIT_06s0061g00250	ABC transporter G member 7	0.00361985	0.00905189
CHRUN_JGVV188_15_T01	VIT_00s0188g00190	Auxilin	0.00178305	0.00905099
CHR13_JGVV19_239_T01	VIT_13s0019g02780	Heat shock protein 17.6 kDa class I	-0.00429253	0.00904995
CHR19_JGVV14_458_T01	VIT_19s0014g05160	RPS2 (resistant to p. syringae 2)	0.00529484	0.00904788
CHR2_JGVV241_10_T01	VIT_02s0241g00100	Unknown protein	0.00483137	0.00904774
CHR2_JGVV25_196_T01	VIT_02s0025g02110	No hit	-0.0042625	0.00904734
CHR16_GSVIVT00013847001_T01	VIT_16s0013g00250	No hit	0.000689042	0.00904447
CHR8_JGVV7_255_T01	VIT_08s0007g06340	Unknown protein	-0.00583423	0.00904369
CHR13_JGVV64_105_T01	VIT_13s0064g00680	Retroelement pol polyprotein	-0.00448102	0.0090424
CHR5_JGVV49_39_T01	VIT_05s0049g00420	E8 protein	-0.00521861	0.00904094
CHR18_JGVV1_716_T01	VIT_18s0001g10510	Thioredoxin family	-0.00462685	0.00904007
CHR12_JGVV28_5_T01	VIT_12s0028g04000	Ankyrin repeat	-0.0048115	0.00903952
CHR7_JGVV31_243_T01	VIT_07s0031g02670	Delay of germination 1	0.00525035	0.00903918
CHR2_JGVV12_194_T01	VIT_02s0012g00730	Purine permease 10 PUP10	0.0053746	0.00903902
CHR17_JGVV0_305_T01	VIT_17s0000g06920	Remorin	-0.00487993	0.00903813
CHR9_JGVV2_411_T01	VIT_09s0002g04510	Unknown protein	0.00514724	0.00903783
CHR5_JGVV94_25_T01	VIT_05s0094g00290	Chitinase, class IV [Vitis vinifera]	0.00404603	0.00903694
CHR4_JGVV23_157_T01	VIT_04s0023g02230	S-adenosyl-L-methionine:salicylic acid carboxyl methyltransferase	0.000381821	0.0090335
CHR13_RANDOM_JGVV112_24_T01	VIT_13s0067g00680	Cinnamyl alcohol dehydrogenase	-0.00475193	0.00903125
CHR9_JGVV18_11_T01	VIT_09s0018g00240	WRKY Transcription Factor (VvWRKY28)	0.00568698	0.00902975
CHR8_JGVV40_159_T01	VIT_08s0040g01670	Auxin responsive SAUR protein	0.00378885	0.00902793
CHR6_JGVV61_14_T01	VIT_06s0061g01480	ABC Transporter (VvPDR21 - VvABCG51)	0.00365592	0.00902753
CHR3_JGVV17_107_T01	VIT_03s0017g01750	ABC protein 6 non-intrinsic	-0.00508626	0.009026
CHRUN_JGVV271_1_T01	VIT_00s0271g00010	Linalool synthase (VvTPS55)	-0.00462273	0.00902583
CHR4_PDVV23_331_T01	VIT_04s0023g00250	GRAM domain-containing protein / ABA-responsive	-0.00451608	0.00902571
CHR1_JGVV127_80_T01	VIT_01s0127g00050	SOUL heme-binding	-0.00343383	0.00902563
CHR4_JGVV8_240_T01	VIT_04s0008g02580	V-type H+-transporting ATPase subunit A	-0.00543752	0.00902551
CHR6_JGVV4_174_T01	VIT_06s0004g06660	Phosphoinositide-specific phospholipase C	-0.00360505	0.00902467
CHR8_JGVV40_68_T01	VIT_08s0040g02660	RARE-cold-inducible 2A	-0.00200842	0.00902415
CHR18_JGVV1_319_T01	VIT_18s0001g05730	Adenosine 5'-phosphosulfate reductase 3	0.000798645	0.00902273
CHR19_JGVV176_4_T01	VIT_19s0176g00050	No hit	0.00341276	0.00902071
CHR9_JGVV2_48_T01	VIT_09s0002g00640	Small heat stress protein class CIII	-0.00427218	0.00902021
CHR18_JGVV1_903_T01	VIT_18s0001g12530	Retrotransposon protein, Unclassified	0.00553802	0.00901615
CHR7_JGVV129_91_T01	VIT_07s0129g00940	Protein kinase	-0.00116035	0.0090149
CHR1_JGVV26_233_T01	VIT_01s0026g00200	Xyloglucan endotransglucosylase/hydrolase 28	0.00409695	0.00901341
CHR5_GSVIVT00010725001_T01	VIT_05s0102g00010	Unknown	0.00344391	0.00901267
CHR13_RANDOM_GSVIVT00013536001_T01	VIT_13s0019g00560	Chaperonin GroEL	-0.00429056	0.00901125
CHR14_JGVV66_167_T01	VIT_14s0066g01820	SAG101 (senescence-associated gene 101)	0.00552201	0.00900999
CHRUN_JGVV179_24_T01	VIT_00s0179g00270	Unknown protein	0.00531563	0.00900984
CHR5_JGVV20_53_T01	VIT_05s0020g00600	1-cys peroxiredoxin	0.00432897	0.00900947
CHR17_JGVV0_630_T01	VIT_17s0000g03340	Wall-associated kinase 4	0.00349067	0.00900881
CHR17_JGVV0_810_T01	VIT_17s0000g01290	RGP1 (reversibly glycosylated polypeptide 1)	0.00519423	0.009008
CHR7_GSVIVT00038349001_T01	VIT_07s0095g00680	Serine/threonine kinase BRLK	-0.00498273	0.00900726
CHR5_GSVIVT00020975001_T01	VIT_05s0029g00800	Translation initiation factor eIF-4A	0.00113075	0.00900693
CHRUN_JGVV276_2_T01	VIT_00s0276g00020	No hit	0.00287517	0.00900606
CHR12_JGVV28_32_T01	VIT_12s0028g03720	1,3-beta-glucan synthase	0.00205742	0.00900556
CHR11_JGVV118_17_T01	VIT_11s0118g00210	Nodulation receptor kinase	0.00132803	0.00900309
CHRUN_JGVV388_1_T01	VIT_00s0388g00010	Serine/threonine kinase	-0.00504492	0.00900245
CHRUN_JGVV372_6_T01	VIT_00s0372g00060	Linalool synthase (VvTPS58), E,E)-Geranyl linalool syn	-0.00445113	0.00900214
CHR2_JGVV25_283_T01	VIT_02s0025g03070	Zinc finger (C3HC4-type ring finger)	-0.00487453	0.0089991
CHR14_JGVV108_94_T01	VIT_14s0108g01020	Expansin (VvEXPA16)	-0.00451361	0.00899813
CHR19_JGVV90_81_T01	VIT_19s0090g00910	Alanine racemase	-0.000568197	0.00899711
CHR14_JGVV108_50_T01	VIT_14s0108g00510	Nucleosome assembly protein (NAP-related) NRP2	-0.00292294	0.00899652
CHR5_JGVV49_63_T01	VIT_05s0049g00730	No hit	-0.00473326	0.00899625
CHR7_JGVV104_43_T01	VIT_07s0104g01390	Arsenate reductase (glutaredoxin)	-0.00335089	0.00899599
CHR3_JGVV63_164_T01	VIT_03s0063g01760	No hit	-0.00489339	0.00899497
CHR11_JGVV52_59_T01	VIT_11s0052g01230	Xyloglucan endotransglucosylase/hydrolase 23	-0.00363235	0.00899467
CHR18_JGVV1_338_T01	VIT_18s0001g06090	Cis-zeatin O-beta-D-glucosyltransferase	0.00505964	0.0089933
CHR13_JGVV19_240_T01	VIT_13s0019g02770	Heat shock protein 17.6 kDa class I	-0.00443548	0.00899276
CHR13_RANDOM_JGVV123_2_T01	VIT_13s0067g02840	Phosphatidylinositol-4-phosphate 5-kinase	-0.00377663	0.0089927
CHR4_JGVV8_281_T01	VIT_04s0008g03000	Cycloartenol synthase	0.00545144	0.00899214
CHR3_JGVV38_77_T01	VIT_03s0038g03980	Unknown protein	-0.0048228	0.00899077
CHR9_JGVV54_65_T01	VIT_09s0054g01090	Cycloartenol synthase	-0.00394726	0.00899075
CHR9_JGVV2_47_T01	VIT_09s0002g00630	No hit	-0.00433956	0.00898887
CHR18_JGVV1_1156_T01	VIT_18s0001g15250	Unknown	-0.00330856	0.00898836
CHR16_JGVV13_86_T01	VIT_16s0013g01170	Ser/Thr receptor-like kinase1	-0.00191378	0.00898735
CHR6_JGVV9_9_T01	VIT_06s0009g03720	No hit	0.00105462	0.00898733
CHR15_PDVV21_248_T01	VIT_15s0021g00160	No hit	-0.0010325	0.00898733
CHR18_JGVV1_964_T01	VIT_18s0001g13180	Ubiquitin-conjugating enzyme E2 W	-0.00362597	0.00898417
CHR19_GSVIVT00014980001_T01	VIT_19s0015g02930	No hit	-0.00312234	0.00898354
CHR3_JGVV91_20_T01	VIT_03s0091g01050	Nucleobase-ascorbate transporter 4 (NAT4)	-0.00447652	0.00898294
CHR11_JGVV16_440_T01	VIT_11s0016g04910	PINOID	0.00165785	0.00898228
CHR4_GSVIVT00035949001_T01	VIT_04s0008g06430	No hit	4.83188e-05	0.00898163
CHR5_JGVV20_301_T01	VIT_05s0020g03200	Spermine synthase	-0.00546863	0.00898139
CHR11_JGVV118_50_T01	VIT_11s0118g00570	Tristeza Virus Resistance Gene (Ctv)	-0.00218594	0.00897857
CHRUN_JGVV256_1_T01	VIT_00s0256g00010	Unknown	0.000816174	0.00897822
CHR5_JGVV20_100_T01	VIT_05s0020g01110	Pectinacetylesterase	-0.00412386	0.00897567
CHR2_JGVV12_74_T01	VIT_02s0012g02190	Cellulose synthase CSLD2	0.00281071	0.00897366
CHR16_JGVV50_219_T01	VIT_16s0050g00380	Tubulin beta-1	0.00285243	0.00897325
CHRUN_JGVV388_4_T01	VIT_00s0388g00040	Transducin family protein / WD-40 repeat	-0.00439076	0.00897113
CHR16_GSVIVT00024269001_T01	VIT_16s0039g00810	No hit	-0.000383045	0.00896961
CHR1_JGVV26_224_T01	VIT_01s0026g00290	No hit	-0.00512091	0.00896923
CHR5_JGVV136_14_T01	VIT_05s0136g00250	No hit	0.00116752	0.00896853
CHR1_JGVV10_132_T01	VIT_01s0010g01900	Pentatricopeptide (PPR) repeat-containing protein	-0.00568833	0.00896821
CHR5_JGVV102_56_T01	VIT_05s0102g00630	Agenet domain-containing protein	0.00370587	0.00896784
CHR16_JGVV22_171_T01	VIT_16s0022g00510	Heat shock 22 kDa protein	-0.00255903	0.00896644
CHRUN_JGVV340_5_T01	VIT_00s0340g00050	Endo-1,4-beta-glucanase korrigan (KOR)	0.000855653	0.00896511
CHR14_JGVV60_232_T01	VIT_14s0060g00230	Pectinacetylesterase	-0.0044335	0.00896434
CHRUN_JGVV266_2_T01	VIT_00s0266g00020	Linalool synthase (VvTPS64)	-0.00469516	0.00896374
CHR13_JGVV19_415_T01	VIT_13s0019g00330	Aquaporin TIP1;3	-0.00425464	0.00896266
CHR19_JGVV177_26_T01	VIT_19s0177g00280	DNAJ heat shock N-terminal domain-containing	-0.0052266	0.00896216
CHR19_JGVV14_250_T01	VIT_19s0014g02830	Whitefly-induced gp91-phox	-0.00422166	0.0089615
CHR16_JGVV98_5_T01	VIT_16s0098g01900	Pectinesterase family	-0.00463064	0.00896118
CHR8_JGVV7_835_T01	VIT_08s0007g00150	Zinc finger (C3HC4-type ring finger)	-0.0013052	0.00895851
CHR16_JGVV39_67_T01	VIT_16s0039g01140	Translation initiation factor eIF-3 subunit 8	0.00274789	0.00895806
CHR12_JGVV59_7_T01	VIT_12s0059g00080	Ankyrin repeat	-0.00465549	0.00895766
CHR11_JGVV37_16_T01	VIT_11s0037g00180	Leucine aminopeptidase 3, chloroplast precursor	0.00231078	0.00895571
CHR17_JGVV0_135_T01	VIT_17s0000g08860	UBX domain-containing protein	-0.00450374	0.00895451
CHR3_JGVV91_96_T01	VIT_03s0091g00230	Unknown protein	-0.00467739	0.00895414
CHRUN_JGVV203_11_T01	VIT_00s0203g00120	Jumonji (jmjC)	-0.00109252	0.0089535
CHR14_JGVV60_193_T01	VIT_14s0060g00620	Ribosome-binding factor A; Glycoside hydrolase, family 28	0.00488853	0.00895025
CHR15_PDVV45_114_T01	VIT_15s0045g01290	VAMP714 (Vesicle-associated membrane protein 714)	-0.00217983	0.00894924
CHR14_JGVV60_224_T01	VIT_14s0060g00310	No hit	-0.00385208	0.00894838
CHR17_JGVV0_92_T01	VIT_17s0000g09370	Elongation factor EF-Tu RABE1B	-0.00538115	0.00894694
CHR14_JGVV66_198_T01	VIT_14s0066g02150	Acyltransferase	-0.000942459	0.00894628
CHR5_JGVV102_59_T01	VIT_05s0102g00660	No hit	-0.00466335	0.0089444
CHR8_JGVV7_762_T01	VIT_08s0007g00930	Regulator of chromosome condensation (RCC1)	-0.00307986	0.00894438
CHRUN_JGVV1291_1_T01	VIT_00s1291g00010	ERF/AP2 Gene Family (VvAP2-16)	0.0035636	0.00894431
CHR17_RANDOM_JGVV133_4_T01	VIT_17s0000g00440	NADP-dependent glyceraldehyde-3-phosphate dehydrogenase	0.00541692	0.00894389
CHRUN_JGVV1261_2_T01	VIT_00s1261g00020	Disease resistance protein (CC-NBS-LRR class)	-0.00481454	0.00894355
CHR1_JGVV11_178_T01	VIT_01s0011g04840	No hit	0.000753989	0.00894331
CHRUN_JGVV459_1_T01	VIT_00s0459g00010	Unknown	0.0018837	0.00894298
CHR13_JGVV19_205_T01	VIT_13s0019g03160	Heat shock protein 17.6 kDa class I	-0.00452005	0.00894293
CHR9_JGVV2_111_T01	VIT_09s0002g01310	Unknown protein	0.00458574	0.00894147
CHRUN_JGVV266_3_T01	VIT_00s0266g00040	(+)-delta-cadinene synthase isozyme A	-0.00462434	0.00893844
CHR14_JGVV60_62_T01	VIT_14s0060g02000	ATPP2-B14	-0.00475576	0.0089381
CHR18_JGVV1_165_T01	VIT_18s0001g02690	Unknown protein	-0.00379647	0.00893809
CHR8_JGVV7_780_T01	VIT_08s0007g00750	SRG1 (senescence-related gene 1)	-0.00559632	0.00893727
CHR7_JGVV129_107_T01	VIT_07s0129g01100	Cyclin D	-0.00590363	0.00893514
CHRUN_JGVV299_8_T01	VIT_00s0299g00080	Unknown	0.00546367	0.00893359
CHR11_JGVV65_39_T01	VIT_11s0065g00470	Protein kinase APK1B	0.00165215	0.00893357
CHR18_JGVV72_102_T01	VIT_18s0072g00150	Unknown protein	-0.00470165	0.0089328
CHR19_GSVIVT00036755001_T01	VIT_19s0085g00570	Histidine kinase 1 (AHK1)	0.00247284	0.0089321
CHR7_JGVV5_579_T01	VIT_07s0005g06610	Unknown protein	-0.00518429	0.00893175
CHR4_JGVV8_534_T01	VIT_04s0008g05720	Exostosin family protein	-0.000301655	0.00892964
CHR12_JGVV59_72_T01	VIT_12s0059g00770	Monocopper oxidase SKS5 (SKU5 Similar 5)	-0.00418726	0.00892908
CHRUN_JGVV264_8_T01	VIT_00s0264g00090	Phospholipase D delta isoform 1b	-0.00537877	0.00892753
CHR3_JGVV63_251_T01	VIT_03s0063g02700	CPL4 (C-Terminal Domain Phosphatase-like 4)	-0.00386654	0.00892727
CHR5_JGVV94_144_T01	VIT_05s0094g01590	Kelch repeat-containing F-box protein	-0.0034277	0.00892724
CHR18_JGVV89_16_T01	VIT_18s0089g01270	Heat shock protein precursor 22.0 kDa class IV	-0.00445489	0.00892626
CHR11_JGVV16_268_T01	VIT_11s0016g03050	MATE efflux family protein	0.00157776	0.00892561
CHR19_JGVV15_139_T01	VIT_19s0015g01560	Phenylalanine-tRNA ligase	-0.00511212	0.00892381
CHR18_JGVV72_29_T01	VIT_18s0072g00990	Leucine-rich repeat protein kinase	0.0042862	0.00892351
CHR10_JGVV405_6_T01	VIT_10s0405g00060	No hit	-0.00407757	0.0089228
CHR3_JGVV132_10_T01	VIT_03s0132g00100	ATHVA22A (Arabidopsis thaliana HVA22 homologue A)	-0.00322917	0.00892103
CHR4_RANDOM_JGVV501_4_T01	VIT_04s0008g00150	NAC domain-containing protein (VvNAC04)	0.000256075	0.00892071
CHR3_JGVV38_127_T01	VIT_03s0038g03450	Auxin-induced SAUR	0.00409278	0.00891795
CHR4_JGVV44_83_T01	VIT_04s0044g01150	Aminotransferase, class V	0.00296077	0.00891781
CHR14_JGVV66_36_T01	VIT_14s0066g00400	Chalcone isomerase	-0.00535219	0.00891634
CHR1_JGVV150_6_T01	VIT_01s0150g00060	SOUL heme-binding	-0.00384228	0.00891409
CHR4_JGVV79_8_T01	VIT_04s0079g00110	Kinesin 4 motor protein	0.00319728	0.00891362
CHR1_JGVV11_233_T01	VIT_01s0011g04280	Receptor-like kinase ARK1AS	-0.00450584	0.00891342
CHR14_JGVV60_48_T01	VIT_14s0060g02150	Rapid ALkalinization Factor RALFL33	-0.000301343	0.00891296
CHR9_JGVV96_11_T01	VIT_09s0096g00120	No hit	0.00380699	0.00891168
CHR17_JGVV0_896_T01	VIT_17s0000g00110	Rubredoxin	-0.00400827	0.00891024
CHR13_JGVV67_208_T01	VIT_13s0067g00700	Hydrolase, alpha/beta fold	-0.00373228	0.00890866
CHR11_JGVV16_14_T01	VIT_11s0016g00330	Pectinesterase family	-0.0044404	0.00890606
CHR6_JGVV4_676_T01	VIT_06s0004g01110	Cation efflux family protein MTPc3	-0.0044832	0.00890547
CHR4_JGVV8_139_T01	VIT_04s0008g01500	Heat shock protein 17.6 kDa class II	-0.00462325	0.00890516
CHR12_JGVV28_111_T01	VIT_12s0028g02850	Isoflavone methyltransferase/Orcinol O-methyltransferase 2 oomt2	0.00392183	0.00890418
CHR4_JGVV23_90_T01	VIT_04s0023g03010	fructose-bisphosphate aldolase, chloroplast precursor	-0.00148859	0.00890269
CHR14_JGVV6_193_T01	VIT_14s0006g02970	CYP735A1	0.00576015	0.00890127
CHR6_JGVV4_247_T01	VIT_06s0004g05870	Tubulin beta-3 chain	0.00521809	0.00890067
CHR8_JGVV7_448_T01	VIT_08s0007g04240	Late embryogenesis abundant protein	-0.00341744	0.00889813
CHRUN_JGVV2739_1_T01	VIT_00s2739g00010	basic helix-loop-helix (bHLH) family	-0.004185	0.00889741
CHR12_JGVV55_60_T01	VIT_12s0055g00800	Arachidonic acid-induced DEA1	-0.00544845	0.00889727
CHR7_JGVV5_347_T01	VIT_07s0005g03680	CCR4-NOT complex subunit CAF16	-0.00182303	0.00889675
CHR7_JGVV129_86_T01	VIT_07s0129g00890	Protein kinase	-0.00154813	0.00889193
CHR13_JGVV19_297_T01	VIT_13s0019g02180	Tropinone reductase	0.00452063	0.0088908
CHR1_JGVV26_54_T01	VIT_01s0026g02190	ABA-responsive protein (HVA22c)	-0.0015876	0.00888997
CHR18_JGVV1_653_T01	VIT_18s0001g09830	TTL3 (tetratricopetide-repeat thioredoxin 3)	-0.00141765	0.00888855
CHRUN_PDVV827_2_T01	VIT_00s0827g00050	PHD zinc finger protein	0.00253127	0.00888838
CHR18_JGVV1_969_T01	VIT_18s0001g13240	Thioredoxin H-type 1	0.00138444	0.00888769
CHR8_JGVV7_786_T01	VIT_08s0007g00690	Laccase	-0.00387688	0.00888564
CHR6_JGVV4_652_T01	VIT_06s0004g01400	S-receptor kinase	-0.0016569	0.00888478
CHR2_JGVV12_225_T01	VIT_02s0012g00390	Norcoclaurine synthase	0.00141766	0.0088841
CHR12_JGVV59_229_T01	VIT_12s0059g02420	Peroxidase ATP11A (gb|X98802).	0.00159226	0.00888341
CHR19_JGVV90_49_T01	VIT_19s0090g00530	Geranyl diphosphate synthase small subunit	-0.00339207	0.00888188
CHR4_JGVV8_147_T01	VIT_04s0008g01580	Heat shock protein 17.6 kDa class II	-0.00486914	0.00888101
CHR1_JGVV11_443_T01	VIT_01s0011g02030	Serine carboxypeptidase S10	0.00539247	0.00888015
CHR5_JGVV94_29_T01	VIT_05s0094g00330	Chitinase, class IV [Vitis vinifera]	0.000426165	0.00888008
CHR12_JGVV55_61_T01	VIT_12s0055g00810	Cationic peroxidase	-0.00492029	0.00887983
CHR4_JGVV8_335_T01	VIT_04s0008g03570	Unknown protein	0.00380982	0.00887973
CHR6_JGVV61_119_T01	VIT_06s0061g00350	ABC Transporter (VvWBC24 - VvABCG24)	-0.00497238	0.00887951
CHR10_JGVV3_127_T01	VIT_10s0003g01400	MRH1 (morphogenesis of root hair 1)	-0.00279873	0.00887946
CHR14_JGVV30_172_T01	VIT_14s0030g00140	CC-NBS-LRR class	-0.00569289	0.00887911
CHRUN_JGVV904_1_T01	VIT_00s0904g00010	Photosystem II oxygen-evolving enhancer protein PSBQ	-0.0052126	0.00887878
CHR5_JGVV77_10_T01	VIT_05s0077g00190	Sodium-inducible calcium-binding protein (ACP1)	0.00563769	0.00887873
CHR5_GSVIVT00020877001_T01	VIT_05s0029g01580	Ankyrin repeat protein	0.00569029	0.00887866
CHR10_GSVIVT00034439001_T01	VIT_10s0071g00100	NHL repeat-containing protein	-0.00380444	0.0088772
CHR14_JGVV66_170_T01	VIT_14s0066g01850	Peroxidase	-0.00430386	0.00887692
CHR10_JGVV42_25_T01	VIT_10s0042g00310	MRP-like ABC transporter	-0.00366026	0.00887643
CHR8_JGVV7_210_T01	VIT_08s0007g06800	Chromomethylase	0.00570996	0.00887581
CHR7_JGVV129_37_T01	VIT_07s0129g00370	Unknown protein	-0.00428086	0.00887468
CHR4_JGVV8_303_T01	VIT_04s0008g03230	Unknown protein	0.00452381	0.00887281
CHR7_JGVV5_387_T01	VIT_07s0005g04130	Acid phosphatase class B	-0.00478847	0.00887223
CHR14_GSVIVT00030680001_T01	VIT_14s0006g00240	No hit	0.00355609	0.00887216
CHR3_JGVV38_305_T01	VIT_03s0038g01480	Beta-fructofuranosidase	-0.00375801	0.00887163
CHR2_JGVV25_412_T01	VIT_02s0025g04550	Glucose-methanol-choline (GMC) oxidoreductase	-0.00488394	0.00887087
CHR17_JGVV53_22_T01	VIT_17s0053g00250	Translation initiation factor eIF-5A	-0.00507793	0.00887087
CHR18_JGVV122_62_T01	VIT_18s0122g00750	HSP20-like chaperone	-0.0017969	0.00887046
CHR13_JGVV19_210_T01	VIT_13s0019g03100	Cis-zeatin O-beta-D-glucosyltransferase	0.00556674	0.00887037
CHR11_JGVV16_110_T01	VIT_11s0016g01310	TT2 (transparent testa 2)	-0.00503599	0.00887012
CHR14_JGVV6_12_T01	VIT_14s0006g00190	No hit	0.00136612	0.00886989
CHR16_GSVIVT00018683001_T01	VIT_16s0022g00300	Sulfate transporter protein	-0.000655279	0.00886964
CHR11_JGVV16_437_T01	VIT_11s0016g04880	Salt-inducible protein kinase	-0.00529975	0.0088696
CHR10_JGVV116_16_T01	VIT_10s0116g00410	Gibberellin 2-beta-dioxygenase 7	-0.00520526	0.00886875
CHR9_JGVV96_57_T01	VIT_09s0096g00830	R protein disease resistance protein	-0.00476311	0.0088681
CHRUN_JGVV203_4_T01	VIT_00s0203g00050	Receptor-interacting protein	0.00463088	0.00886737
CHR19_JGVV15_99_T01	VIT_19s0015g01040	No hit	0.00179877	0.00886663
CHRUN_JGVV385_2_T01	VIT_00s0385g00020	Linalool synthase (VvTPS60)	-0.00470538	0.00886628
CHR18_GSVIVT00025977001_T01	VIT_18s0041g01560	No hit	-0.000724835	0.00886563
CHR16_JGVV98_25_T01	VIT_16s0098g01700	Epoxide hydrolase	-0.00328685	0.00885975
CHR12_JGVV34_16_T01	VIT_12s0034g02430	R protein MLA10	0.00070457	0.00885872
CHR4_JGVV8_167_T01	VIT_04s0008g01800	myb domain protein 7	0.00506569	0.00885763
CHR1_JGVV11_65_T01	VIT_01s0011g06010	Vacuolar iron transporter 1	-0.000969053	0.00885713
CHR18_JGVV1_478_T01	VIT_18s0001g07930	Oligopeptide transporter 2	-0.00219209	0.00885601
CHR15_JGVV48_189_T01	VIT_15s0048g01000	2'-hydroxy isoflavone/dihydroflavonol reductase	0.00190333	0.00885579
CHR7_JGVV197_12_T01	VIT_07s0197g00150	Disease resistance protein (CC-NBS-LRR class)	0.00548446	0.00885568
CHR12_JGVV57_62_T01	VIT_12s0057g00700	Glucan endo-1,3-beta-glucosidase 3 precursor	-0.00401061	0.00885437
CHRUN_JGVV522_2_T01	VIT_00s0522g00020	1,8-cineole synthase, chloroplast	-0.00458756	0.00885233
CHR6_JGVV4_495_T01	VIT_06s0004g03130	Auxin response factor 4	0.00561582	0.00885032
CHR6_JGVV4_767_T01	VIT_06s0004g00070	Expansin (VvEXPA5)	-0.00454359	0.0088493
CHR11_JGVV65_63_T01	VIT_11s0065g00770	Homeobox-1	-0.000611625	0.00884863
CHR7_JGVV104_110_T01	VIT_07s0104g00650	No hit	-0.0052054	0.00884812
CHR1_JGVV10_271_T01	VIT_01s0010g03620	LHCA2 (Photosystem I light harvesting complex gene 2)	-0.00500564	0.00884803
CHR3_JGVV167_4_T01	VIT_03s0167g00040	Unknown	-0.00489015	0.00884795
CHRUN_JGVV199_16_T01	VIT_00s0199g00160	Heat shock protein binding	-0.00449403	0.00884638
CHR14_JGVV30_105_T01	VIT_14s0030g01050	R protein disease resistance protein	-0.0051784	0.00884561
CHR1_JGVV127_46_T01	VIT_01s0127g00400	Polygalacturonase GH28	0.00273092	0.00884453
CHR8_JGVV7_472_T01	VIT_08s0007g04000	Unknown protein	-0.00430909	0.00884414
CHR3_JGVV17_85_T01	VIT_03s0017g01420	Reticuline oxidase	0.00572912	0.00884251
CHR14_JGVV30_50_T01	VIT_14s0030g01790	Ndr family protein	-0.00297139	0.00884081
CHR9_JGVV18_52_T01	VIT_09s0018g00780	HcrVf1 protein	-0.00465036	0.00884071
CHR19_GSVIVT00014970001_T01	VIT_19s0015g02820	Potassium transporter 1	0.00332456	0.00883998
CHR18_JGVV41_54_T01	VIT_18s0041g01790	Nematode resistance protein	-0.00481098	0.00883945
CHR14_PDVV6_96_T01	VIT_14s0006g01200	Adenine phosphoribosyltransferase	-0.00513672	0.00883895
CHR13_JGVV101_1_T01	VIT_13s0101g00010	ABC transporter F member 2	0.00419219	0.00883876
CHR7_JGVV31_69_T01	VIT_07s0031g00760	EF hand	0.00567453	0.00883846
CHR3_JGVV38_337_T01	VIT_03s0038g01090	Auxin responsive SAUR protein	-0.00157124	0.00883818
CHR1_JGVV10_94_T01	VIT_01s0010g01390	Phototropic-responsive NPH3	-0.00461904	0.0088361
CHR19_JGVV15_212_T01	VIT_19s0015g02700	Glutathione S-transferase 25 GSTU25	-0.00398953	0.00883583
CHR13_JGVV67_154_T01	VIT_13s0067g01550	MRH1 (morphogenesis of root hair 1)	0.000962079	0.00883581
CHR8_JGVV7_219_T01	VIT_08s0007g06710	Aha1 domain-containing protein	-0.00292638	0.00883495
CHRUN_JGVV1830_1_T01	VIT_00s1830g00010	Ser/Thr receptor-like kinase1	-0.00326747	0.0088348
CHR1_JGVV11_156_T01	VIT_01s0011g05070	Major latex-like protein 34	-0.00561907	0.00883477
CHR14_JGVV66_51_T01	VIT_14s0066g00560	Ribosomal protein L27A (RPL27aC) 60S	-0.00285112	0.00883418
CHR5_JGVV20_169_T01	VIT_05s0020g01840	3,8-divinyl protochlorophyllide a 8-vinyl reductase	-0.0053288	0.00883221
CHRUN_JGVV233_10_T01	VIT_00s0233g00130	flavin-containing monooxygenase family protein / FMO family protein	0.001457	0.00883204
CHR5_JGVV94_112_T01	VIT_05s0094g01230	Allyl alcohol dehydrogenase	0.00249632	0.008832
CHR12_JGVV34_9_T01	VIT_12s0034g02520	Unknown	-0.00298899	0.00883152
CHR13_JGVV156_15_T01	VIT_13s0156g00160	Unknown	0.00236766	0.00883141
CHR9_JGVV18_144_T01	VIT_09s0018g01950	Cellulose synthase CSLC05	-0.0045412	0.00883106
CHR9_PDVV2_75_T01	VIT_09s0002g00970	Ribosomal protein S29 (RPS29C) 40S	-0.00592329	0.00883043
CHRUN_GSVIVT00005911001_T01	VIT_00s0308g00040	No hit	-0.000341624	0.00883002
CHR19_JGVV90_31_T01	VIT_19s0090g00330	1-acyl-sn-glycerol-3-phosphate acyltransferase	0.00410763	0.00882924
CHR15_JGVV46_59_T01	VIT_15s0046g03080	DTA2 (downstream target of AGL15 2)	-0.00182812	0.00882842
CHR5_JGVV102_109_T01	VIT_05s0102g01210	ABC Transporter (VvNAP1 - VvABCI1)	0.00268443	0.0088269
CHR4_JGVV79_55_T01	VIT_04s0079g00700	Protein kinase CRK1 CRK1 protein(Cdc2-related kinase 1)	-0.00452333	0.00882639
CHR8_JGVV7_590_T01	VIT_08s0007g02800	Pro-X carboxypeptidase Lysosomal	-0.00502932	0.00882576
CHR9_GSVIVT00017018001_T01	VIT_09s0002g03810	No hit	-0.00072026	0.00882528
CHR9_JGVV2_455_T01	VIT_09s0002g05080	Kelch repeat-containing F-box family protein	-0.00501995	0.00882457
CHRUN_JGVV372_10_T01	VIT_00s0372g00100	(+)-delta-cadinene synthase isozyme A	-0.00464033	0.00882365
CHR7_JGVV129_41_T01	VIT_07s0129g00420	Unknown protein	-0.00557811	0.00882175
CHR15_JGVV46_45_T01	VIT_15s0046g03240	Unknown protein	-0.00496892	0.0088201
CHR7_JGVV5_135_T01	VIT_07s0005g01380	Histidine kinase homolog CKI1	0.00334934	0.00881944
CHR15_GSVIVT00019191001_T01	VIT_15s0024g01770	No hit	-0.00351809	0.00881759
CHR5_JGVV102_60_T01	VIT_05s0102g00670	Unknown	0.00401005	0.00881695
CHR2_JGVV25_315_T01	VIT_02s0025g03420	Unknown protein	-0.00431198	0.00881608
CHR11_JGVV37_14_T01	VIT_11s0037g00160	Protein prenyltransferase, alpha subunit	-0.00324178	0.00881548
CHR13_JGVV19_386_T01	VIT_13s0019g00740	Amino acid binding protein	-0.0031416	0.00881424
CHR12_JGVV28_265_T01	VIT_12s0028g01210	DNA-directed RNA Polymerase II subunit F	0.00360185	0.00881315
CHR4_JGVV8_222_T01	VIT_04s0008g02390	Zinc finger (C3HC4-type ring finger)	0.00580689	0.00881307
CHR9_JGVV2_174_T01	VIT_09s0002g01980	Myosin-like protein XIK	-0.00112648	0.00881297
CHR1_JGVV146_14_T01	VIT_01s0146g00150	BCL-2-associated athanogene 5	0.00433086	0.00881237
CHR3_JGVV38_381_T01	VIT_03s0038g00470	Subtilase family protein	-0.00552123	0.00881158
CHRUN_PDVV1373_2_T01	VIT_00s1373g00020	Unknown protein	-0.00383051	0.0088111
CHR13_JGVV47_73_T01	VIT_13s0047g00200	Subtilisin	-0.00488916	0.00880969
CHR5_JGVV49_124_T01	VIT_05s0049g01400	Alcohol oxidase	-0.00569003	0.00880945
CHR11_JGVV16_213_T01	VIT_11s0016g02480	2,3-diketo-5-methylthio-1-phosphopentane phosphatase	-0.00557519	0.00880931
CHR9_JGVV18_16_T01	VIT_09s0018g00300	N-acetyltransferase hookless1 HLS1	-0.00282723	0.00880906
CHR12_JGVV57_138_T01	VIT_12s0057g01550	Unknown protein	-0.0009917	0.00880885
CHR16_JGVV50_57_T01	VIT_16s0050g02210	Chitinase III [Vitis vinifera]	0.00517444	0.00880843
CHR10_GSVIVT00037978001_T01	VIT_10s0092g00420	No hit	0.00303885	0.0088074
CHR1_JGVV11_525_T01	VIT_01s0011g01160	Haloacid dehalogenase hydrolase	-0.00426696	0.00880703
CHR1_JGVV11_404_T01	VIT_01s0011g02470	Calcium-binding protein CML	0.00378622	0.00880687
CHR8_JGVV40_188_T01	VIT_08s0040g01370	Heavy-metal-associated domain-containing protein	-0.0013679	0.00880668
CHR12_JGVV59_11_T01	VIT_12s0059g00120	Ankyrin repeat	-0.00439255	0.00880587
CHR18_JGVV122_92_T01	VIT_18s0122g00330	Unknown protein	-0.00335447	0.00880452
CHR1_JGVV10_39_T01	VIT_01s0010g00600	Phosphatidylinositol 4-kinase type-II	0.00262225	0.00880093
CHR9_JGVV2_10_T01	VIT_09s0002g00150	Strubbelig receptor family 6	-0.0044245	0.00880072
CHR18_JGVV1_293_T01	VIT_18s0001g05300	Trehalose-6-phosphate phosphatase	-0.00454486	0.00880051
CHR11_JGVV16_312_T01	VIT_11s0016g03490	Glyoxal oxidase	0.00539819	0.00880044
CHR10_JGVV42_74_T01	VIT_10s0042g00970	Methionine synthase	-0.00344578	0.00879512
CHR6_JGVV4_48_T01	VIT_06s0004g07970	Expansin (VvEXPA7)	0.00345977	0.00879331
CHR12_JGVV34_86_T01	VIT_12s0034g01460	R protein MLA10	-0.00221777	0.00879331
CHR18_GSVIVT00025908001_T01	VIT_18s0041g02200	No hit	-0.00373033	0.0087928
CHR18_JGVV117_43_T01	VIT_18s0117g00040	No hit	-0.00482563	0.0087925
CHR19_JGVV15_146_T01	VIT_19s0015g01660	Phenylalanine-tRNA ligase	-0.00316649	0.00878852
CHR16_JGVV50_232_T01	VIT_16s0050g00200	HcrVf3 protein	-0.00470244	0.00878839
CHR6_JGVV9_66_T01	VIT_06s0009g03050	flavonoid 3',5'-hydroxylase m (F3'5'Hm) [Vitis vinifera]	-0.00552917	0.00878769
CHR8_JGVV7_518_T01	VIT_08s0007g03530	Zf A20 and AN1 domain-containing stress-associated protein 4	0.00562373	0.00878695
CHR2_JGVV25_168_T01	VIT_02s0025g01790	Cellulose synthase CSLG3	-0.00511068	0.00878682
CHR7_JGVV31_152_T01	VIT_07s0031g01710	WRKY Transcription Factor (VvWRKY22)	0.0043705	0.008785
CHR18_JGVV1_734_T01	VIT_18s0001g10690	BKI1 (BRI1 kinase inhibitor 1)	-0.00514069	0.008785
CHR6_JGVV9_12_T01	VIT_06s0009g03680	F-box family protein	0.00595242	0.00878469
CHR17_JGVV0_851_T01	VIT_17s0000g00770	NAC domain-containing protein (VvNAC07)	-0.00538748	0.00878389
CHR5_PDVV49_66_T01	VIT_05s0049g00750	No hit	-0.00501872	0.0087838
CHR2_JGVV12_221_T01	VIT_02s0012g00430	Oxidoreductase, 2OG-Fe(II) oxygenase	-0.00533454	0.00878192
CHR5_JGVV20_468_T01	VIT_05s0020g04960	No hit	0.00537153	0.00877907
CHR13_JGVV19_112_T01	VIT_13s0019g04140	LHCA1	-0.00465632	0.00877797
CHR18_RANDOM_JGVV111_3_T01	VIT_18s0122g00130	Zinc finger (C3HC4-type ring finger)	0.00240678	0.00877781
CHR12_JGVV59_9_T01	VIT_12s0059g00100	Ankyrin repeat	-0.00559112	0.00877715
CHRUN_JGVV317_1_T01	VIT_00s0317g00010	Unknown	0.000996477	0.00877708
CHR4_JGVV8_140_T01	VIT_04s0008g01510	Heat shock protein 17.6 kDa class II	-0.00455372	0.00877695
CHR10_JGVV3_466_T01	VIT_10s0003g05530	CPRD2	-0.00345403	0.00877655
CHR13_PDVV101_4_T01	VIT_13s0101g00050	Nuclear fusion defective 5 NFD5	-0.00564096	0.00877589
CHR5_JGVV49_45_T01	VIT_05s0049g00480	Zinc finger (C3HC4-type ring finger)	-0.00514368	0.00877474
CHR3_JGVV63_157_T01	VIT_03s0063g01690	flavonoid 3-monooxygenase	0.00541954	0.0087745
CHR19_JGVV85_19_T01	VIT_19s0085g01050	Heat shock protein 17.6 kDa class I	-0.00458794	0.00877335
CHR17_JGVV0_155_T01	VIT_17s0000g08640	Unknown protein	-0.00245748	0.00877263
CHR6_JGVV4_404_T01	VIT_06s0004g04110	Unknown protein	-0.0051002	0.00877247
CHR4_JGVV8_146_T01	VIT_04s0008g01570	Heat shock protein 17.6 kDa class II	-0.00449184	0.00877189
CHR16_JGVV39_49_T01	VIT_16s0039g00880	CYP89H3	-0.0048005	0.00877124
CHR15_JGVV24_31_T01	VIT_15s0024g01540	Glutathione S-transferase 8 GSTU8	0.00572105	0.00877067
CHR7_JGVV31_77_T01	VIT_07s0031g00850	Patatin	0.00301342	0.0087697
CHR18_GSVIVT00009597001_T01	VIT_18s0001g11460	CYP82C4	0.00384835	0.00876963
CHR4_JGVV79_20_T01	VIT_04s0079g00260	Unknown protein	-0.00498206	0.00876944
CHR8_JGVV7_82_T01	VIT_08s0007g08170	Unknown protein	-0.00477633	0.00876851
CHRUN_JGVV2125_1_T01	VIT_00s2125g00010	C-4 sterol methyl oxidase	-0.00416692	0.00876842
CHR1_GSVIVT00010131001_T01	VIT_01s0010g00760	Unknown	0.00507784	0.00876629
CHR4_JGVV8_144_T01	VIT_04s0008g01550	Small molecular heat shock protein 17.5	-0.00468756	0.0087656
CHR1_JGVV11_160_T01	VIT_01s0011g05030	Unknown protein	0.000437094	0.00876444
CHRUN_JGVV583_3_T01	VIT_00s0583g00030	Sphingolipid delta 4 desaturase DES-1	0.00561765	0.00876408
CHR19_JGVV14_205_T01	VIT_19s0014g02330	Unknown	0.00299445	0.0087633
CHR8_JGVV7_378_T01	VIT_08s0007g05010	Unknown protein	-0.00328188	0.00876287
CHR1_JGVV137_72_T01	VIT_01s0137g00110	No hit	0.00117465	0.00876088
CHR3_JGVV63_243_T01	VIT_03s0063g02600	Leucine-rich repeat transmembrane protein kinase	0.00560056	0.00876078
CHR12_JGVV59_150_T01	VIT_12s0059g01590	Lipase GDSL	-0.00482045	0.00876035
CHRUN_JGVV415_8_T01	VIT_00s0415g00080	Beta-D-xylosidase	0.00246637	0.00875831
CHR17_JGVV0_377_T01	VIT_17s0000g06150	Glutathione S-transferase 9 GSTU9	-0.00408943	0.00875584
CHR13_JGVV47_3_T01	VIT_13s0047g01220	Ankyrin repeat	0.00480929	0.00875496
CHRUN_JGVV481_2_T01	VIT_00s0481g00030	CDPK protein kinase	-0.00506375	0.00875166
CHRUN_JGVV945_1_T01	VIT_00s0945g00010	Unknown protein	-0.00463989	0.00875158
CHR4_JGVV8_36_T01	VIT_04s0008g00460	Unknown protein	0.00477517	0.00875104
CHR13_JGVV47_41_T01	VIT_13s0047g00700	Cinnamyl alcohol dehydrogenase	-0.00549142	0.00874947
CHR8_JGVV7_214_T01	VIT_08s0007g06760	Cation efflux family protein MTPc3	-0.0048466	0.00874868
CHR10_GSVIVT00021638001_T01	VIT_10s0003g04790	No hit	0.00213255	0.00874866
CHR15_JGVV45_57_T01	VIT_15s0045g00750	Rpp4 candidate 3	-0.0046782	0.00874623
CHR8_JGVV7_19_T01	VIT_08s0007g08840	Glycosyl transferaseHGA1	0.00386823	0.00874391
CHR17_JGVV0_214_T01	VIT_17s0000g07970	RDR2 (RNA-dependent RNA polymerase 2)	-0.00369995	0.00874384
CHR14_JGVV68_47_T01	VIT_14s0068g00510	Unknown	-0.00497037	0.00874329
CHR2_JGVV25_106_T01	VIT_02s0025g01150	No hit	-0.00448669	0.00874181
CHR15_JGVV48_120_T01	VIT_15s0048g01740	Growth-regulating factor 9	0.00478454	0.00874083
CHR18_JGVV1_694_T01	VIT_18s0001g10280	No hit	-0.00543181	0.00873985
CHR10_JGVV92_19_T01	VIT_10s0092g00220	Integral membrane family protein UPF0497	0.00491016	0.00873887
CHR1_JGVV11_566_T01	VIT_01s0011g00740	Processing peptidase beta subunit, mitochondrial	-0.00485954	0.00873884
CHR12_GSVIVT00030066001_T01	VIT_12s0057g00810	Serine-threonine protein kinase	-0.00429516	0.00873737
CHR2_JGVV25_133_T01	VIT_02s0025g01430	Zinc finger (C3HC4-type ring finger) family protein ATL1E	-0.0045358	0.00873726
CHR12_JGVV59_8_T01	VIT_12s0059g00090	Ankyrin repeat	-0.00507632	0.00873701
CHR9_JGVV2_527_T01	VIT_09s0002g05840	RPS5 (resistant to p. syringae 5)	-0.00488674	0.00873548
CHR14_JGVV108_33_T01	VIT_14s0108g00340	Leucine Rich Repeat receptor-like kinase	-0.00524049	0.00873413
CHR11_GSVIVT00032291001_T01	VIT_11s0065g00670	No hit	0.0041265	0.00873382
CHR19_JGVV14_381_T01	VIT_19s0014g04290	S-locus protein kinase	-0.00319898	0.0087331
CHR4_JGVV8_172_T01	VIT_04s0008g01850	Trihelix DNA-binding protein (GT2)	0.00404296	0.00873308
CHR13_JGVV67_238_T01	VIT_13s0067g00120	GCN5 N-acetyltransferase (GNAT)	-0.00517075	0.00873136
CHR14_JGVV68_89_T01	VIT_14s0068g00940	Receptor protein kinase	-0.00413607	0.00872964
CHR3_JGVV91_79_T01	VIT_03s0091g00410	Unknown protein	-0.00480581	0.00872826
CHR13_JGVV19_98_T01	VIT_13s0019g04280	Aquaporin PIP2B	-0.00345937	0.00872291
CHR16_JGVV50_226_T01	VIT_16s0050g00260	Tubulin beta-8	0.00489897	0.00872256
CHR13_JGVV101_22_T01	VIT_13s0101g00320	Pseudo-response regulator 2 (APRR2) (TOC2)	-0.00235791	0.00872133
CHR15_JGVV48_274_T01	VIT_15s0048g00010	No hit	0.000115437	0.00872084
CHR2_JGVV25_274_T01	VIT_02s0025g02980	Soluble inorganic pyrophosphatase	0.00496971	0.00871975
CHR7_JGVV5_189_T01	VIT_07s0005g01950	myb domain protein 78	0.00529244	0.00871765
CHR18_JGVV1_41_T01	VIT_18s0001g00610	Rho GTPase activator	0.00288967	0.00871645
CHR9_JGVV2_568_T01	VIT_09s0002g06350	Partner of SLD five, PSF1	-0.00268075	0.00871638
CHRUN_JGVV199_21_T01	VIT_00s0199g00220	Phosphofructokinase	0.00540729	0.00871575
CHR9_JGVV70_2_T01	VIT_09s0070g00020	Binding	-0.00535316	0.00871561
CHR13_GSVIVT00034766001_T01	VIT_13s0074g00800	CCHC-type integrase	0.00457977	0.0087135
CHR17_JGVV0_855_T01	VIT_17s0000g00710	DNA-binding protein	-0.00549174	0.00871336
CHR7_JGVV31_70_T01	VIT_07s0031g00770	Unknown protein	-0.00509229	0.00871019
CHR1_JGVV10_55_T01	VIT_01s0010g00870	Menaquinone biosynthesis protein	-0.00511144	0.00870902
CHR19_JGVV14_154_T01	VIT_19s0014g01780	Basic Leucine Zipper Transcription Factor (VvbZIP52)	-0.00477602	0.00870896
CHR7_JGVV95_11_T01	VIT_07s0095g00190	No hit	-0.00509148	0.00870856
CHR14_JGVV30_94_T01	VIT_14s0030g01230	No hit	-0.0025453	0.00870852
CHR8_JGVV7_620_T01	VIT_08s0007g02480	Lysine decarboxylase-like protein	0.000469682	0.00870838
CHR6_JGVV61_125_T01	VIT_06s0061g00280	2-phosphoglycerate kinase	-0.0054515	0.00870777
CHR4_JGVV44_124_T01	VIT_04s0044g00590	No hit	-0.00270972	0.00870757
CHR10_JGVV42_22_T01	VIT_10s0042g00250	R protein disease resistance protein	-0.00540597	0.00870662
CHR4_JGVV8_326_T01	VIT_04s0008g03470	myb domain protein 109	-0.00493064	0.00870084
CHR7_JGVV5_289_T01	VIT_07s0005g03030	Lateral organ boundaries Domain 16	0.000524789	0.00870043
CHR9_JGVV2_177_T01	VIT_09s0002g02010	Myosin-like protein XIK	-0.00269016	0.00870022
CHR18_JGVV1_1114_T01	VIT_18s0001g14780	Lipase 3 (EXL3) family II extracellular	-0.00522579	0.00869839
CHR15_JGVV45_54_T01	VIT_15s0045g00710	R protein disease resistance protein	-0.00486218	0.00869774
CHR13_JGVV106_5_T01	VIT_13s0106g00060	Ankyrin repeat	-0.00529696	0.00869748
CHR18_RANDOM_JGVV82_79_T01	VIT_18s0001g05360	(-)-germacrene D synthase (VvTPS30), b-Curcumene syn	0.00256564	0.00869692
CHR7_JGVV5_73_T01	VIT_07s0005g00750	Sucrose synthase	-0.00220609	0.00869369
CHR15_GSVIVT00018390001_T01	VIT_15s0021g00390	No hit	0.00103446	0.00869318
CHR1_JGVV11_323_T01	VIT_01s0011g03370	Agenet domain-containing protein	0.00550091	0.00869287
CHR9_JGVV2_579_T01	VIT_09s0002g06470	CYP81B2v1	0.000938277	0.00869132
CHR5_JGVV20_426_T01	VIT_05s0020g04540	Beta-ketoacyl-CoA synthase	-0.00496208	0.00869123
CHR8_JGVV56_20_T01	VIT_08s0056g00220	Serine/threonine protein phosphatase PP1	0.0039107	0.00869042
CHR12_JGVV28_177_T01	VIT_12s0028g02160	Ribulose bisphosphate carboxylase, large chain	-0.0049321	0.0086878
CHR15_GSVIVT00027134001_T01	VIT_15s0046g00600	No hit	-0.00480289	0.00868694
CHR18_JGVV122_88_T01	VIT_18s0122g00410	PPI1 (proton pump interactor 1	-0.000925313	0.00868323
CHR9_JGVV2_416_T01	VIT_09s0002g04580	Unknown protein	-0.00358514	0.00868299
CHR3_JGVV88_98_T01	VIT_03s0088g00110	Serine carboxypeptidase SCPL17	-0.00499368	0.00868232
CHR13_JGVV19_303_T01	VIT_13s0019g02120	Zinc finger (C2H2 type) family	0.00070986	0.00868175
CHR6_JGVV4_293_T01	VIT_06s0004g05330	Tropinone reductase	-0.00499949	0.00868128
CHR11_JGVV16_123_T01	VIT_11s0016g01460	BRXL4 (Brevis radix like 4)	0.0043731	0.00867906
CHR4_JGVV8_100_T01	VIT_04s0008g01110	Heat shock transcription factor A6B	-0.00416017	0.008679
CHR14_JGVV36_115_T01	VIT_14s0036g00010	R protein PRF disease resistance protein	-0.0050107	0.00867879
CHR7_JGVV5_275_T01	VIT_07s0005g02840	UDP-glucose:sterol glucosyltransferase	0.00467177	0.00867742
CHR11_JGVV65_4_T01	VIT_11s0065g00040	CYP706A12	-0.0051347	0.00867737
CHR16_JGVV98_88_T01	VIT_16s0098g01060	Heat shock protein 26a, chloroplast	-0.0046194	0.00867669
CHR2_JGVV12_65_T01	VIT_02s0012g02340	CYP76C4	-0.00105361	0.0086766
CHR19_JGVV90_73_T01	VIT_19s0090g00830	Aspartic Protease (VvAP45)	-0.00478713	0.00867647
CHRUN_JGVV160_23_T01	VIT_00s0160g00270	No hit	-0.0015377	0.0086758
CHRUN_JGVV199_12_T01	VIT_00s0199g00120	Heat shock protein binding	-0.00523889	0.00867535
CHR16_GSVIVT00018671001_T01	VIT_16s0022g00380	CCR4-NOT transcription complex subunit 1	0.000751992	0.00867473
CHR19_PDVV135_8_T01	VIT_19s0135g00090	Unknown	0.00424684	0.00867259
CHR8_JGVV7_271_T01	VIT_08s0007g06170	Anthranilate phosphoribosyltransferase	-6.23306e-05	0.00867227
CHRUN_JGVV399_2_T01	VIT_00s0399g00020	Protease inhibitor/seed storage/lipid transfer protein (LTP)	-0.00480146	0.00867218
CHR10_JGVV42_35_T01	VIT_10s0042g00450	CC-NBS-LRR class	-0.00520717	0.00867062
CHR6_JGVV4_66_T01	VIT_06s0004g07790	Lateral organ boundaries Domain 15	0.0059706	0.00867051
CHR3_JGVV63_160_T01	VIT_03s0063g01720	S-N-methylcoclaurine 3'-hydroxylase	0.00563717	0.00866994
CHR12_JGVV57_71_T01	VIT_12s0057g00800	Receptor Like Protein 27	-0.00238447	0.00866907
CHR19_JGVV14_80_T01	VIT_19s0014g00960	Spg1p (septum-promoting GTPase)	-0.00560669	0.00866736
CHR2_PDVV25_381_T01	VIT_02s0025g04440	ERF/AP2 Gene Family (VvERF018),Dehydration Responsive Element-Binding Transcription Factor (VvDREB02)	-0.00566277	0.00866669
CHR7_JGVV5_52_T01	VIT_07s0005g00540	Ribosomal protein S12 (RPS12C) 40S	-0.00548422	0.0086665
CHRUN_JGVV399_3_T01	VIT_00s0399g00030	Extracellular ligand-gated ion channel	-0.00509337	0.00866571
CHR5_GSVIVT00027888001_T01	VIT_05s0049g01640	No hit	0.000427543	0.00866564
CHR5_JGVV49_28_T01	VIT_05s0049g00300	1-aminocyclopropane-1-carboxylate oxidase homolog 1	-0.00518258	0.00866538
CHR6_JGVV4_327_T01	VIT_06s0004g04970	Scarecrow transcription factor 14 (SCL14)	0.00542905	0.00866278
CHR13_JGVV19_216_T01	VIT_13s0019g03040	Indole-3-acetate beta-glucosyltransferase	0.00539774	0.00866271
CHR18_JGVV1_1116_T01	VIT_18s0001g14800	Lipase 3 (EXL3) family II extracellular	-0.00503483	0.00866208
CHR15_JGVV46_291_T01	VIT_15s0046g00400	Seven in absentia SINA4	0.00576572	0.00866168
CHR7_JGVV197_14_T01	VIT_07s0197g00170	R protein MLA10	0.0037043	0.00866118
CHR8_JGVV7_334_T01	VIT_08s0007g05470	No hit	-0.00142105	0.00866111
CHR11_JGVV16_256_T01	VIT_11s0016g02920	Unknown protein	-0.00474713	0.00866027
CHR8_GSVIVT00022598001_T01	VIT_08s0032g01160	DNA helicase SNF2 domain-containing protein	0.00174825	0.00865925
CHR12_RANDOM_PDVV99_59_T01	VIT_12s0028g00620	No hit	-0.000373431	0.00865895
CHR13_JGVV19_363_T01	VIT_13s0019g01130	DC1 domain-containing protein	0.00370085	0.00865888
CHR14_JGVV6_197_T01	VIT_14s0006g03040	DNA repair protein RAD23	-0.00436688	0.00865876
CHRUN_JGVV266_6_T01	VIT_00s0266g00070	Linalool synthase (VvTPS54), (3S)- Linalool syn	-0.00529789	0.00865771
CHR7_GSVIVT00022102001_T01	VIT_07s0031g00360	No hit	-0.00380139	0.00865641
CHR4_JGVV44_113_T01	VIT_04s0044g00780	Endo-1,4-beta-glucanase	-0.00500796	0.00865624
CHR14_JGVV60_113_T01	VIT_14s0060g01490	DnaJ homolog, subfamily A, member 5	-0.00292495	0.00865156
CHR6_JGVV61_90_T01	VIT_06s0061g00680	Unknown protein	-0.0055028	0.00865154
CHRUN_JGVV131_28_T01	VIT_00s0131g00350	Annexin ANN4	-0.000928713	0.00865148
CHR5_JGVV20_311_T01	VIT_05s0020g03320	Copper amine oxidase	-0.00538028	0.00865004
CHR2_JGVV25_33_T01	VIT_02s0025g00350	Heavy-metal-associated domain-containing protein	0.000661834	0.00864849
CHR18_JGVV1_1045_T01	VIT_18s0001g14040	Endo-1,4-beta-glucanase	-0.00284386	0.0086478
CHR18_JGVV1_1117_T01	VIT_18s0001g14810	Lipase 3 (EXL3) family II extracellular	-0.00505322	0.00864627
CHR15_JGVV48_119_T01	VIT_15s0048g01750	fasciclin arabinogalactan-protein (FLA8)	-0.00324374	0.00864332
CHR9_RANDOM_JGVV162_7_T01	VIT_09s0002g00270	R protein disease resistance protein	-0.00307983	0.0086405
CHR13_JGVV19_106_T01	VIT_13s0019g04200	Patatin	-0.00473015	0.00864007
CHR12_JGVV28_144_T01	VIT_12s0028g02520	TCP family transcription factor 4	-0.00567182	0.00863908
CHR8_GSVIVT00030265001_T01	VIT_08s0058g00630	DNA-directed RNA polymerase II subunit A	0.00166138	0.0086386
CHR8_JGVV7_534_T01	VIT_08s0007g03370	Unknown protein	-0.00464827	0.00863727
CHR18_JGVV41_86_T01	VIT_18s0041g01410	R protein L6	0.00363433	0.00863657
CHR5_GSVIVT00029041001_T01	VIT_05s0051g00480	Self-incompatibility protein	0.00432962	0.00863655
CHR7_JGVV5_442_T01	VIT_07s0005g04730	No hit	-0.00439138	0.0086333
CHR6_JGVV4_398_T01	VIT_06s0004g04170	Methyl-CpG-binding domain-containing protein	-0.00545069	0.00863134
CHR18_JGVV41_81_T01	VIT_18s0041g01460	Disease resistance protein (TIR-NBS-LRR class)	-0.00411696	0.00863084
CHR5_JGVV20_52_T01	VIT_05s0020g00590	1-cys peroxiredoxin	0.00325753	0.00863055
CHR12_JGVV28_107_T01	VIT_12s0028g02890	O-methyltransferase	0.00583181	0.00863009
CHR17_JGVV0_685_T01	VIT_17s0000g02700	Alpha-dioxygenase 2	-0.00587648	0.00862815
CHR9_JGVV54_74_T01	VIT_09s0054g00990	No hit	0.00213875	0.00862671
CHR12_JGVV57_7_T01	VIT_12s0057g00080	Wound-induced	-0.00359064	0.00862576
CHR10_JGVV3_182_T01	VIT_10s0003g02020	RKF1 (receptor-like kinase in flowers 1)	0.0048228	0.00862506
CHR16_JGVV50_11_T01	VIT_16s0050g02680	Protein phosphatase 2C	-0.00405511	0.00862341
CHRUN_JGVV372_3_T01	VIT_00s0372g00030	Linalool synthase (VvTPS66)	-0.00446224	0.00862338
CHR11_PDVV78_26_T01	VIT_11s0078g00280	Pol polyprotein	0.00329981	0.0086233
CHR12_JGVV142_17_T01	VIT_12s0142g00340	Galacturonosyltransferase 15	-0.00458971	0.00862286
CHR1_JGVV26_158_T01	VIT_01s0026g00980	Glycosyl transferase family 8 protein	0.00486268	0.00862282
CHR11_JGVV16_383_T01	VIT_11s0016g04270	Hydrolase, alpha/beta fold	-0.00475295	0.00862188
CHR3_JGVV63_122_T01	VIT_03s0063g01330	Nodulin 1A, senescence-associated	-0.00124047	0.00862172
CHR12_JGVV35_65_T01	VIT_12s0035g01620	No hit	0.00537659	0.00862165
CHR18_JGVV1_1115_T01	VIT_18s0001g14790	Lipase 3 (EXL3) family II extracellular	-0.00509306	0.00861972
CHR6_JGVV4_511_T01	VIT_06s0004g02960	Chorismate synthase 1	-0.00557405	0.00861889
CHR13_JGVV47_36_T01	VIT_13s0047g00800	No hit	-0.003082	0.00861885
CHR1_JGVV11_596_T01	VIT_01s0011g00410	Nuclear transport factor 2 (NTF2)	-0.00468709	0.0086176
CHRUN_JGVV437_3_T01	VIT_00s0437g00050	Receptor kinase RK20-1	0.00611528	0.00861739
CHR6_JGVV4_302_T01	VIT_06s0004g05230	Plastid transcriptionally active18	-0.00547391	0.00861531
CHR16_JGVV22_174_T01	VIT_16s0022g00470	Peroxisomal biogenesis factor 11 (PEX11)	-0.0046649	0.00861511
CHR5_JGVV94_24_T01	VIT_05s0094g00280	Chitinase, class IV [Vitis vinifera]	0.00475698	0.00861473
CHR19_JGVV177_3_T01	VIT_19s0177g00030	Gibberellin 2-beta-dioxygenase 7	-0.00495831	0.00861323
CHR13_JGVV19_423_T01	VIT_13s0019g00210	Unknown	0.00377068	0.00861269
CHR3_JGVV38_332_T01	VIT_03s0038g01150	Auxin-responsive	0.00276409	0.00861158
CHR15_JGVV48_106_T01	VIT_15s0048g01880	Armadillo/beta-catenin repeat	-0.00251169	0.0086104
CHR2_JGVV154_26_T01	VIT_02s0154g00300	Small nuclear ribonucleoprotein Sm D3	-0.00545745	0.00861012
CHRUN_JGVV780_2_T01	VIT_00s0780g00020	Glucan endo-1,3-beta-glucosidase 5 precursor	-0.00437144	0.00860647
CHR17_JGVV0_708_T01	VIT_17s0000g02450	Tubulin beta-6	-0.0031813	0.00860562
CHR3_JGVV38_367_T01	VIT_03s0038g00670	fructose-bisphosphate aldolase, chloroplast precursor	-0.0046626	0.00860403
CHR9_JGVV70_40_T01	VIT_09s0070g00480	LRX2 (leucine-rich repeat/extensin 2)	-0.00436728	0.0086038
CHRUN_JGVV267_3_T01	VIT_00s0267g00030	Unknown	-0.0049688	0.00860371
CHR1_JGVV10_157_T01	VIT_01s0010g02200	Zinc finger (C3HC4-type ring finger)	-0.00100861	0.00860265
CHR4_JGVV69_15_T01	VIT_04s0069g00200	Glutamate receptor 2.8	0.00567779	0.0086026
CHR9_JGVV2_465_T01	VIT_09s0002g05180	No hit	-0.00426601	0.0086023
CHR2_JGVV25_406_T01	VIT_02s0025g04490	UDP-galactose transporter 2 ATUTR2/UTR2	0.000487586	0.00860192
CHR4_JGVV8_593_T01	VIT_04s0008g06380	TPR1 (topless-related 1)	-0.00572064	0.0086016
CHR18_RANDOM_JGVV126_9_T01	VIT_18s0001g01610	Heat shock protein 16.9 kDa class I	0.00362602	0.0085994
CHR2_JGVV12_103_T01	VIT_02s0012g01820	Lipase-related	-0.00500597	0.00859837
CHRUN_GSVIVT00005313001_T01	VIT_00s0276g00030	No hit	-0.00533208	0.00859711
CHR16_JGVV39_71_T01	VIT_16s0039g01230	VPS5A subunit of retromer complex	0.0045086	0.00859435
CHR5_GSVIVT00020890001_T01	VIT_05s0029g01510	No hit	0.0046801	0.0085937
CHR14_PDVV6_239_T01	VIT_14s0006g03100	No hit	0.00435651	0.00859355
CHR18_GSVIVT00026097001_T01	VIT_18s0041g00230	TIR-NBS-LRR disease resistance	-0.00489378	0.00859277
CHR3_JGVV38_29_T01	VIT_03s0038g04470	SEC14 cytosolic factor	0.00163932	0.0085923
CHR13_JGVV175_14_T01	VIT_13s0175g00170	No hit	0.00428831	0.00859058
CHR6_JGVV4_410_T01	VIT_06s0004g04050	Laccase	0.000713526	0.00859033
CHR12_JGVV28_51_T01	VIT_12s0028g03510	S-locus lectin protein kinase	0.00495127	0.0085882
CHR16_JGVV98_65_T01	VIT_16s0098g01290	Major Facilitator Superfamily protein	-0.00240694	0.00858758
CHR14_JGVV66_168_T01	VIT_14s0066g01830	SAG101 (senescence-associated gene 101)	0.00589069	0.00858745
CHR10_JGVV71_72_T01	VIT_10s0071g00340	GRAM domain-containing protein / ABA-responsive	0.00419073	0.00858721
CHR17_JGVV0_8_T01	VIT_17s0000g10400	Ribosomal protein S14 (Clone MCH1) 40S	-0.00416082	0.0085859
CHR14_JGVV83_101_T01	VIT_14s0083g01150	COBRA protein	0.001181	0.00858574
CHR5_JGVV94_69_T01	VIT_05s0094g00770	Short-chain dehydrogenase/reductase (SDR)	0.00556283	0.00858432
CHR6_JGVV4_28_T01	VIT_06s0004g08210	Receptor protein kinase	-0.00592529	0.00858354
CHR19_JGVV90_141_T01	VIT_19s0090g01530	Pirin	0.00549717	0.00858353
CHR18_JGVV1_1055_T01	VIT_18s0001g14140	No hit	-0.00458354	0.0085809
CHRUN_JGVV271_3_T01	VIT_00s0271g00030	Linalool synthase (VvTPS65)	0.00554519	0.00857947
CHR14_JGVV36_106_T01	VIT_14s0036g00120	RPS2 (resistant to p. syringae 2)	-0.00541511	0.00857897
CHR5_JGVV102_55_T01	VIT_05s0102g00620	No hit	-0.00489764	0.00857896
CHR12_JGVV28_250_T01	VIT_12s0028g01360	PMR5 (powdery mildew resistant 5)	-0.00500317	0.00857857
CHR15_JGVV46_280_T01	VIT_15s0046g00510	Wax synthase	-0.00493407	0.0085785
CHR7_JGVV31_142_T01	VIT_07s0031g01600	Shikimate kinase	-0.00298321	0.00857764
CHR7_JGVV31_48_T01	VIT_07s0031g00540	Rapid ALkalinization Factor RALFL34	-0.00493909	0.00857684
CHR15_GSVIVT00027131001_T01	VIT_15s0046g00640	Wax synthase	-0.00488039	0.00857664
CHR12_JGVV134_38_T01	VIT_12s0134g00460	Unknown	-0.000695419	0.00857625
CHR8_JGVV40_294_T01	VIT_08s0040g00250	Tyrosine-specific protein phosphatase	-0.00531022	0.00857621
CHR19_GSVIVT00014816001_T01	VIT_19s0015g01570	No hit	-0.00191945	0.00857596
CHR3_JGVV38_80_T01	VIT_03s0038g03950	Phosphate carrier protein	-0.00441346	0.00857586
CHR3_JGVV91_70_T01	VIT_03s0091g00500	Unknown protein	-0.00531138	0.00857567
CHR8_JGVV58_113_T01	VIT_08s0058g00230	Unknown	-0.00237679	0.00857408
CHR8_JGVV7_466_T01	VIT_08s0007g04060	CYPLXXVIA2	0.0006387	0.00856969
CHR7_RANDOM_JGVV224_6_T01	VIT_07s0151g00010	No hit	-0.00314631	0.00856838
CHR4_JGVV8_398_T01	VIT_04s0008g04260	Cyclin A2	0.00596622	0.00856788
CHR11_JGVV65_9_T01	VIT_11s0065g00130	Taxane 10-beta-hydroxylase	-0.00524419	0.00856787
CHR3_JGVV91_8_T01	VIT_03s0091g01200	Sinapoylglucose:malate sinapoyltransferase (SNG1)	-0.00533649	0.00856776
CHR4_JGVV8_521_T01	VIT_04s0008g05580	Unknown protein	0.00560354	0.00856686
CHR4_JGVV8_24_T01	VIT_04s0008g00330	Clavata1 receptor kinase (CLV1)	-0.00554211	0.00856639
CHRUN_JGVV288_4_T01	VIT_00s0288g00050	V-type H+-transporting ATPase subunit G	-0.00491623	0.00856579
CHR18_JGVV1_403_T01	VIT_18s0001g07150	Serine/threonine-protein kinase	-0.0058779	0.00856526
CHR11_JGVV16_23_T01	VIT_11s0016g00430	Lipase GDSL 5	0.000855114	0.00856512
CHR1_JGVV10_17_T01	VIT_01s0010g00330	Clavata1 receptor kinase (CLV1)	-0.00240846	0.00856489
CHR4_JGVV8_75_T01	VIT_04s0008g00850	Unknown	-0.00214046	0.0085641
CHR13_JGVV19_204_T01	VIT_13s0019g03170	Heat shock protein 16.9 kDa class I	-0.00544173	0.00856359
CHR8_JGVV7_774_T01	VIT_08s0007g00810	Lectin receptor kinase 7	0.00524573	0.00856274
CHR8_JGVV7_452_T01	VIT_08s0007g04200	Late meristem identity1 HB51/LMI1 (VvATHB-5)	-0.00338049	0.00856189
CHR18_JGVV41_98_T01	VIT_18s0041g01270	Amino acid permease 2	-0.000110619	0.00856041
CHR4_JGVV44_150_T01	VIT_04s0044g00210	Mannitol dehydrogenase	0.000537554	0.00855892
CHR12_JGVV134_45_T01	VIT_12s0134g00550	Equilibrative nucleoside transporter (ENT3)	0.00195068	0.00855812
CHR8_JGVV7_809_T01	VIT_08s0007g00440	Expansin (VvEXPA11)	-0.00426913	0.00855753
CHR18_GSVIVT00008989001_T01	VIT_18s0001g04960	Sulfate transporter 1.2	0.00287091	0.00855733
CHR18_JGVV1_359_T01	VIT_18s0001g06430	Homeobox-leucine zipper protein ATHB-6	0.00114356	0.00855627
CHR7_PDVV5_548_T01	VIT_07s0005g06020	Galacturonosyltransferase 14	0.00579914	0.00855605
CHR1_JGVV26_174_T01	VIT_01s0026g00810	Leaf senescence protein	-0.000110569	0.00855582
CHRUN_PDVV218_20_T01	VIT_00s0218g00220	UDP-glucoronosyl/UDP-glucosyl transferase	-0.00522439	0.00855435
CHR3_RANDOM_JGVV114_3_T01	VIT_03s0038g00070	No hit	0.000987941	0.00855384
CHR11_JGVV52_47_T01	VIT_11s0052g01350	No hit	-0.00413343	0.00855275
CHR8_JGVV7_498_T01	VIT_08s0007g03740	DEAD box RNA helicase (PRH75)	0.00385684	0.00855246
CHR3_JGVV38_8_T01	VIT_03s0038g04690	Isoflavone reductase protein 6	-0.00474917	0.00855014
CHR12_RANDOM_JGVV99_48_T01	VIT_12s0028g00840	Chromatin remodeling 17	-0.000322191	0.0085487
CHR18_JGVV1_211_T01	VIT_18s0001g03440	No hit	0.00393641	0.00854839
CHR3_JGVV91_71_T01	VIT_03s0091g00490	Unknown protein	-0.00526419	0.00854766
CHRUN_GSVIVT00004407001_T01	VIT_00s1313g00020	Deacetoxyvindoline 4-hydroxylase	-0.00584882	0.00854648
CHRUN_PDVV183_20_T01	VIT_00s0183g00250	No hit	0.00573444	0.00854574
CHR12_JGVV57_92_T01	VIT_12s0057g01030	Glucose-6-phosphate 1-dehydrogenase 2, chloroplast precursor	-0.00459236	0.00854517
CHR14_JGVV6_65_T01	VIT_14s0006g01220	Unknown protein	-0.00496392	0.00854377
CHR3_JGVV17_131_T01	VIT_03s0017g02200	Protease inhibitor/seed storage/lipid transfer protein (LTP)	-0.00490585	0.0085436
CHRUN_JGVV279_5_T01	VIT_00s0279g00050	Heat shock protein binding	0.00195354	0.00854262
CHR1_JGVV10_165_T01	VIT_01s0010g02290	Heat shock protein 26a, chloroplast	-0.00457912	0.00854248
CHR18_JGVV41_21_T01	VIT_18s0041g02190	LIM domain containing protein-like	-0.000565356	0.00854222
CHR4_JGVV23_250_T01	VIT_04s0023g01170	Unknown protein	-0.00472352	0.00854218
CHR8_JGVV58_61_T01	VIT_08s0058g00840	U4/U6 small nuclear ribonucleoprotein PRP4	0.00219345	0.00854112
CHR6_JGVV4_137_T01	VIT_06s0004g07040	Glutaredoxin	0.00392101	0.00854087
CHR7_JGVV141_28_T01	VIT_07s0141g00500	V-type H+-transporting ATPase 21kDa proteolipid subunit	-0.00543629	0.00853939
CHR1_JGVV11_442_T01	VIT_01s0011g02040	Splicing factor 3A subunit 1	0.0044103	0.00853853
CHR2_JGVV25_4_T01	VIT_02s0025g00050	ARID/BRIGHT DNA-binding domain-containing protein	-0.00110193	0.00853746
CHR12_GSVIVT00000807001_T01	VIT_12s0142g00410	No hit	0.00513501	0.0085371
CHR1_JGVV11_185_T01	VIT_01s0011g04770	Armadillo/beta-catenin repeat / U-box domain-containing protein	-0.0048674	0.00853689
CHR6_JGVV4_365_T01	VIT_06s0004g04530	Armadillo/beta-catenin repeat protein/U-box domain-containing	-0.00557216	0.00853577
CHR5_JGVV20_371_T01	VIT_05s0020g03970	Sulfate transporter 3.1 (AST12) (AtST1)	-0.00537245	0.00853458
CHR9_JGVV2_712_T01	VIT_09s0002g08030	Arogenate dehydrogenase isoform 2	0.00308554	0.00853334
CHR18_RANDOM_JGVV126_34_T01	VIT_18s0001g02350	Laccase	0.00365274	0.0085331
CHR12_JGVV57_91_T01	VIT_12s0057g01020	fasciclin-like arabinogalactan protein FLA2	-0.00488724	0.00853255
CHR13_JGVV156_55_T01	VIT_13s0156g00630	S-receptor kinase	0.00374226	0.00853228
CHR17_JGVV0_584_T01	VIT_17s0000g03860	Kin17 DNA-binding protein	-0.00533676	0.00853165
CHR18_RANDOM_JGVV170_12_T01	VIT_18s0001g03260	R protein L6	-0.00488287	0.00853137
CHR16_JGVV39_47_T01	VIT_16s0039g00860	CYP89A28	0.00617261	0.00853107
CHRUN_JGVV245_2_T01	VIT_00s0245g00030	Integral membrane family protein	-0.00528007	0.00852935
CHR15_JGVV46_196_T01	VIT_15s0046g01560	Unknown protein	-0.00506912	0.00852871
CHR2_JGVV12_209_T01	VIT_02s0012g00550	Inositol polyphosphate 5-phosphatase II	-0.00509831	0.00852776
CHR14_JGVV6_44_T01	VIT_14s0006g00880	Protein phosphatase 2C	-0.00406455	0.00852634
CHR7_JGVV5_431_T01	VIT_07s0005g04610	Alcohol dehydrogenase class III	-0.00591207	0.00852603
CHR13_JGVV47_42_T01	VIT_13s0047g00690	No hit	0.00430321	0.00852535
CHR19_JGVV14_282_T01	VIT_19s0014g03190	Unknown protein	-0.00526105	0.00852535
CHR14_JGVV6_66_T01	VIT_14s0006g01230	Unknown protein	-0.0049832	0.00852495
CHR13_JGVV64_41_T01	VIT_13s0064g01400	Anthranilate phosphoribosyltransferase	0.00518453	0.00852479
CHR17_PDVV0_720_T01	VIT_17s0000g01900	No hit	0.00192949	0.00852298
CHR18_JGVV117_39_T01	VIT_18s0117g00080	R protein L6	-0.0050676	0.00852228
CHR3_JGVV38_243_T01	VIT_03s0038g02230	Subtilisin-like serine protease 2	-0.00500871	0.0085221
CHR13_JGVV47_78_T01	VIT_13s0047g00110	Ripening regulated protein DDTFR8	-0.00471126	0.0085219
CHR19_JGVV15_140_T01	VIT_19s0015g01580	Phenylalanine-tRNA ligase	-0.00311046	0.00851997
CHR8_JGVV56_88_T01	VIT_08s0056g01050	NADH-plastoquinone oxidoreductase SU I	3.18307e-05	0.00851984
CHR3_JGVV17_135_T01	VIT_03s0017g02260	Protease inhibitor/seed storage/lipid transfer protein (LTP)	-0.00495755	0.00851824
CHR18_JGVV1_281_T01	VIT_18s0001g05030	Glucan 1,3-beta-glucosidase precursor	-0.00490871	0.00851802
CHR17_JGVV0_712_T01	VIT_17s0000g02410	Cold-induced wall associated kinase	0.0051744	0.00851582
CHR12_JGVV59_177_T01	VIT_12s0059g01870	GH3-like protein	-0.0050037	0.00851565
CHR18_RANDOM_JGVV82_98_T01	VIT_18s0001g05850	Dehydration Responsive Element-Binding Transcription Factor (VvDREB31)	0.00221991	0.00851488
CHR3_JGVV38_116_T01	VIT_03s0038g03560	CAO (CHAOS); chromatin binding	-0.00294448	0.00851348
CHRUN_JGVV131_1_T01	VIT_00s0131g00010	Annexin ANN3	-0.00568219	0.00851324
CHRUN_JGVV448_2_T01	VIT_00s0448g00020	R protein PRF disease resistance protein	0.00558391	0.00851181
CHR16_GSVIVT00013971001_T01	VIT_16s0013g01470	Lysyl-tRNA synthetase	-0.000673243	0.00850955
CHR14_PDVV6_108_T01	VIT_14s0006g01330	No hit	0.00410343	0.00850914
CHR3_JGVV132_5_T01	VIT_03s0132g00050	ATHVA22A (Arabidopsis thaliana HVA22 homologue A)	-0.00354794	0.00850748
CHR19_PDVV15_173_T01	VIT_19s0015g02120	Clathrin assembly protein 2	-0.00237401	0.0085072
CHR10_JGVV3_293_T01	VIT_10s0003g03250	Unknown protein	-0.00363683	0.00850642
CHR7_JGVV95_14_T01	VIT_07s0095g00230	No hit	-0.0029901	0.00850376
CHR2_JGVV25_49_T01	VIT_02s0025g00510	Respiratory burst oxidase protein F (RBOHF)	-0.00129432	0.00850342
CHR4_JGVV8_4_T01	VIT_04s0008g00050	Ribosomal protein L5-1 60S	0.00384664	0.00850339
CHR12_JGVV59_18_T01	VIT_12s0059g00190	Expansin (VvEXPB2)	-0.00189564	0.0085033
CHR8_JGVV7_711_T01	VIT_08s0007g01490	Unknown protein	0.0021733	0.00850296
CHR7_JGVV130_10_T01	VIT_07s0130g00100	Auxin responsive SAUR protein	-0.00256829	0.00850253
CHR17_JGVV0_327_T01	VIT_17s0000g06680	Unknown protein	-0.00534653	0.00850211
CHR12_PDVV59_193_T01	VIT_12s0059g02200	No hit	0.00288164	0.00850164
CHR14_JGVV30_171_T01	VIT_14s0030g00150	CC-NBS-LRR class	-0.003476	0.00850033
CHR19_PDVV90_149_T01	VIT_19s0090g01620	CYP89H3	0.000615218	0.00849844
CHR8_JGVV7_342_T01	VIT_08s0007g05390	ARR3 typeA	-0.00523716	0.0084979
CHR18_GSVIVT00009940001_T01	VIT_18s0001g14600	Pentatricopeptide (PPR) repeat-containing protein	0.00556869	0.00849769
CHRUN_JGVV434_6_T01	VIT_00s0434g00090	Aspartic Protease (VvAP49)	-0.00518303	0.00849659
CHR7_JGVV95_8_T01	VIT_07s0095g00160	Serine/threonine kinase BRLK	-0.00552564	0.00849503
CHR5_JGVV20_231_T01	VIT_05s0020g02480	Glutamine synthetase	-0.0057479	0.00849473
CHR8_JGVV32_15_T01	VIT_08s0032g00190	F-box family protein	-0.0048819	0.00849444
CHR18_JGVV89_3_T01	VIT_18s0089g01410	Purine permease 4 PUP4	0.000292933	0.00849342
CHR12_JGVV59_10_T01	VIT_12s0059g00110	Ankyrin repeat	-0.004997	0.0084931
CHR11_JGVV16_401_T01	VIT_11s0016g04480	Acyl ACP-thioesterase	-0.00188302	0.00849262
CHR18_JGVV117_42_T01	VIT_18s0117g00050	R protein L6	-0.00516992	0.0084924
CHR18_JGVV122_28_T01	VIT_18s0122g01140	Wuschel-related homeobox 13	-0.00420562	0.0084915
CHR14_JGVV83_96_T01	VIT_14s0083g01100	Alpha-1,4-glucan-protein synthase 1	0.00476206	0.00849107
CHR2_JGVV154_3_T01	VIT_02s0154g00040	Thylakoid lumenal protein	-0.00491957	0.00849065
CHR13_RANDOM_JGVV123_18_T01	VIT_13s0067g03480	ARR8 typeA	-0.00554074	0.00849012
CHR9_JGVV2_540_T01	VIT_09s0002g05990	6-4 photolyase	0.00266357	0.00848896
CHR2_JGVV25_405_T01	VIT_02s0025g04470	No hit	-0.00502784	0.00848894
CHR5_JGVV49_68_T01	VIT_05s0049g00790	No hit	-0.00543762	0.00848877
CHR3_JGVV91_17_T01	VIT_03s0091g01090	Unknown	-0.00573961	0.00848796
CHR18_GSVIVT00009592001_T01	VIT_18s0001g11420	CYP82C2	8.72463e-05	0.00848715
CHR18_JGVV1_1195_T01	VIT_18s0001g15690	Endo-1,4-beta-glucanase	-0.001964	0.00848713
CHR15_JGVV24_59_T01	VIT_15s0024g01070	No hit	0.00160792	0.00848669
CHRUN_GSVIVT00006476001_T01	VIT_00s0373g00050	basic helix-loop-helix (bHLH) family	-0.00475932	0.0084862
CHR10_JGVV42_47_T01	VIT_10s0042g00640	Cinnamoyl-CoA reductase	0.00412344	0.00848233
CHR3_JGVV88_58_T01	VIT_03s0088g00620	Stress-induced	-0.00482823	0.00848224
CHR6_JGVV80_111_T01	VIT_06s0080g00040	ABC Transporter (VvPDR33 - VvABCG63)	-0.000262604	0.0084822
CHRUN_JGVV908_1_T01	VIT_00s0908g00010	Unknown	-0.00254894	0.00848046
CHR7_JGVV130_22_T01	VIT_07s0130g00220	Peroxidase ATP32, class III	-0.00472683	0.00847991
CHR18_JGVV72_63_T01	VIT_18s0072g00580	Taxadiene 5-alpha-hydroxylase	-0.00524001	0.00847931
CHR1_JGVV11_232_T01	VIT_01s0011g04290	Receptor serine/threonine kinase PR5K	-0.00285614	0.00847751
CHRUN_JGVV2504_1_T01	VIT_00s2504g00010	Elongation factor 1-alpha 1	-0.00204103	0.0084762
CHRUN_JGVV1261_1_T01	VIT_00s1261g00010	CC-NBS-LRR class	-0.00561502	0.00847561
CHR1_JGVV11_438_T01	VIT_01s0011g02080	Ribosomal protein L36a/L44 (RPL36aB) 60S	-0.00275161	0.00847553
[truncated: 27,551 more rows]

## Sheet: 100 PC1+
Var ID (Primary)	Gene_ID	Gene annotation	GO	M1.p[1]	M1.p[2]
CHR2_JGVV154_8_T01	VIT_02s0154g00090	Vacuolar invertase 2, GIN2	Carbohydrate metabolism	0.00844339	0.000309149
CHR18_JGVV1_266_T01	VIT_18s0001g04730	Kelch repeat-containing F-box protein	Carbohydrate metabolism	0.0084562	-0.00103281
CHR14_JGVV108_82_T01	VIT_14s0108g00890	beta-1,3-galactosyltransferase	Lipid metabolism	0.00843192	0.0003668
CHR5_JGVV49_176_T01	VIT_05s0049g01990	lipase GDSL	Lipid metabolism	0.00846003	-0.00113861
CHR14_JGVV128_8_T01	VIT_14s0128g00080	lipase GDSL	Lipid metabolism	0.00846668	-0.000881133
CHR5_JGVV62_2_T01	VIT_05s0062g00020	F-box family protein	No hit / Unknown	0.00842056	-0.000340465
CHRUN_JGVV198_10_T01	VIT_00s0198g00120	no hit	No hit / Unknown	0.00844798	-0.000466124
CHR1_JGVV11_546_T01	VIT_01s0011g00940	no hit	No hit / Unknown	0.00841054	-0.000286087
CHR3_JGVV38_12_T01	VIT_03s0038g04650	no hit	No hit / Unknown	0.00841217	0.000776796
CHR8_JGVV7_825_T01	VIT_08s0007g00270	no hit	No hit / Unknown	0.00847142	-0.000720357
CHR9_JGVV70_70_T01	VIT_09s0070g00860	no hit	No hit / Unknown	0.00841228	-0.000465418
CHR12_JGVV34_56_T01	VIT_12s0034g01920	no hit	No hit / Unknown	0.00841343	-0.000356625
CHR13_JGVV106_41_T01	VIT_13s0106g00560	no hit	No hit / Unknown	0.00843095	-0.000146878
CHR14_JGVV68_122_T01	VIT_14s0068g01270	no hit	No hit / Unknown	0.00841099	-0.000572149
CHR16_RANDOM_GSVIVT00003533001_T01	VIT_16s0039g00330	no hit	No hit / Unknown	0.00841965	-0.000290249
CHR16_JGVV39_161_T01	VIT_16s0039g02430	no hit	No hit / Unknown	0.008414	7.66408e-05
CHR18_GSVIVT00009395001_T01	VIT_18s0001g09560	no hit	No hit / Unknown	0.00840898	6.6292e-05
CHR18_PDVV72_69_T01	VIT_18s0072g00530	no hit	No hit / Unknown	0.00842218	-0.000893899
CHR19_JGVV140_4_T01	VIT_19s0140g00050	no hit	No hit / Unknown	0.00844266	-0.000974064
CHRUN_JGVV386_3_T01	VIT_00s0386g00030	Unknown protein	No hit / Unknown	0.00843599	-0.000190168
CHR4_JGVV8_92_T01	VIT_04s0008g01030	Unknown protein	No hit / Unknown	0.00841772	-0.00134255
CHR5_JGVV102_26_T01	VIT_05s0102g00290	Unknown protein	No hit / Unknown	0.00847779	-0.000291508
CHR6_JGVV9_52_T01	VIT_06s0009g03190	Unknown protein	No hit / Unknown	0.00843886	0.00033862
CHR7_JGVV31_110_T01	VIT_07s0031g01240	Unknown protein	No hit / Unknown	0.00841359	-1.24906e-05
CHR8_JGVV7_587_T01	VIT_08s0007g02830	Unknown protein	No hit / Unknown	0.00844047	-2.1946e-05
CHR8_JGVV7_253_T01	VIT_08s0007g06360	Unknown protein	No hit / Unknown	0.00843964	-0.000612856
CHR10_JGVV3_41_T01	VIT_10s0003g00430	Unknown protein	No hit / Unknown	0.00842747	-4.54573e-05
CHR12_JGVV28_43_T01	VIT_12s0028g03590	Unknown protein	No hit / Unknown	0.00842651	0.00117593
CHR13_JGVV320_3_T01	VIT_13s0320g00030	unknown protein	No hit / Unknown	0.0084413	0.00094077
CHR16_JGVV39_57_T01	VIT_16s0039g01020	Unknown protein	No hit / Unknown	0.00840981	-0.00173773
CHR16_JGVV39_162_T01	VIT_16s0039g02440	Unknown protein	No hit / Unknown	0.00843983	-0.000192589
CHR16_JGVV98_42_T01	VIT_16s0098g01530	Unknown protein	No hit / Unknown	0.00846356	0.000186321
CHR17_JGVV0_175_T01	VIT_17s0000g08440	Unknown protein	No hit / Unknown	0.00843919	0.000115915
CHR18_JGVV1_473_T01	VIT_18s0001g07870	Unknown protein	No hit / Unknown	0.00844518	0.000816397
CHR19_JGVV90_109_T01	VIT_19s0090g01200	Unknown protein	No hit / Unknown	0.00845154	-0.000845529
CHR4_JGVV8_468_T01	VIT_04s0008g05040	Agenet domain-containing protein	No hit / Unknown	0.00844287	0.000528602
CHR9_JGVV54_30_T01	VIT_09s0054g01540	Octicosapeptide/Phox/Bem1p (PB1) domain-containing protein	No hit / Unknown	0.00841781	2.55051e-05
CHRUN_JGVV173_18_T01	VIT_00s0173g00220	CTV.22	No hit / Unknown	0.00841134	-0.000766667
CHRUN_JGVV198_3_T01	VIT_00s0198g00040	CTV.22	No hit / Unknown	0.00843604	-0.000432407
CHR2_JGVV12_11_T01	VIT_02s0012g03110	CTV.22	No hit / Unknown	0.00844221	-0.000689545
CHR2_JGVV12_7_T01	VIT_02s0012g03190	CTV.22	No hit / Unknown	0.00844062	0.000548098
CHR14_JGVV66_70_T01	VIT_14s0066g00800	proline-rich family protein	No hit / Unknown	0.00841305	-0.000748932
CHR12_JGVV57_117_T01	VIT_12s0057g01340	transposon protein	No hit / Unknown	0.00841771	-1.17809e-05
CHR16_RANDOM_JGVV196_5_T01	VIT_16s0039g00130	CTV.22	Nucleic acid metabolism	0.00843175	0.000815196
CHR6_JGVV9_190_T01	VIT_06s0009g01590	DNA repair protein Nse1	Nucleic acid metabolism	0.00843192	0.00159429
CHR18_JGVV1_426_T01	VIT_18s0001g07380	DNA-binding protein	Nucleic acid metabolism	0.00841035	0.000878837
CHR6_JGVV4_61_T01	VIT_06s0004g07840	endo/excinuclease	Nucleic acid metabolism	0.00843124	0.000718701
CHR19_JGVV14_266_T01	VIT_19s0014g02990	Nuclear GTP-binding protein NUG2	Nucleic acid metabolism	0.00844691	0.000227833
CHR7_JGVV5_173_T01	VIT_07s0005g01770	Pre-mRNA-splicing factor ATP-dependent RNA helicase DHX15/PRP43	Nucleic acid metabolism	0.00845901	2.4117e-05
CHR10_JGVV3_476_T01	VIT_10s0003g05640	UDP-arabinose 4-epimerase 3	Nucleic acid metabolism	0.00842878	0.00160597
CHR14_JGVV36_37_T01	VIT_14s0036g01020	polyubiquitin (UBQ4)	Other processes	0.00846713	0.000644495
CHR4_JGVV8_186_T01	VIT_04s0008g01990	Myosin-like protein XI-I	Other processes	0.00844878	0.000518541
CHR3_JGVV38_407_T01	VIT_03s0038g00090	epoxide hydrolase-like protein	Other processes	0.00844778	0.000442543
CHR15_JGVV21_32_T01	VIT_15s0021g02470	epoxide hydrolase-like protein	Other processes	0.0084105	0.00141627
CHR9_JGVV2_760_T01	VIT_09s0002g08660	F-box protein (FBL14)	Other processes	0.00844954	-0.00114156
CHR8_JGVV56_19_T01	VIT_08s0056g00210	Cyclin-dependent kinase B1;2	Cell reprogramming and development	0.00845319	0.000884525
CHR18_JGVV122_83_T01	VIT_18s0122g00470	spindle checkpoint protein Bub1b	Cell reprogramming and development	0.00841705	0.000917467
CHR4_JGVV8_44_T01	VIT_04s0008g00540	Oleosin OLE-3	Cell reprogramming and development	0.00843956	-0.000798314
CHR16_JGVV39_64_T01	VIT_16s0039g01110	phenylalanin ammonia-lyase [Vitis vinifera]	Phenylalanine ammonia-lyases	0.00841879	0.000579512
CHR16_JGVV39_73_T01	VIT_16s0039g01280	phenylalanin ammonia-lyase [Vitis vinifera]	Phenylalanine ammonia-lyases	0.00842247	-0.0014107
CHR16_JGVV39_75_T01	VIT_16s0039g01320	phenylalanin ammonia-lyase [Vitis vinifera]	Phenylalanine ammonia-lyases	0.00841052	0.00048091
CHR16_JGVV39_77_T01	VIT_16s0039g01360	phenylalanin ammonia-lyase [Vitis vinifera]	Phenylalanine ammonia-lyases	0.00843626	-0.000426948
CHRUN_JGVV2508_1_T01	VIT_00s2508g00010	Phenylalanine ammonia-lyase	Phenylalanine ammonia-lyases	0.008489	-0.000170198
CHRUN_JGVV2849_1_T01	VIT_00s2849g00010	Phenylalanine ammonia-lyase	Phenylalanine ammonia-lyases	0.00842224	-0.000796028
CHR8_JGVV40_155_T01	VIT_08s0040g01710	Phenylalanine ammonia-lyase	Phenylalanine ammonia-lyases	0.00845163	-0.000411452
CHR10_JGVV3_14_T01	VIT_10s0003g00150	NSL1 (necrotic spotted lesions 1)	Response to stress and hormone	0.0084908	0.000211452
CHR2_JGVV234_13_T01	VIT_02s0234g00130	Ethylene responsive element binding factor 1	Response to stress and hormone	0.00844193	-0.000524727
CHR8_JGVV7_433_T01	VIT_08s0007g04400	Low expression of osmotically responsive genes 1	Response to stress and hormone	0.00845651	-0.000214253
CHR4_JGVV69_74_T01	VIT_04s0069g01010	harpin-induced protein	Response to stress and hormone	0.00842332	0.00118793
CHR19_JGVV27_21_T01	VIT_19s0027g01680	Tetratricopeptide helical	Response to stress and hormone	0.00844915	0.000597367
CHR16_JGVV100_52_T01	VIT_16s0100g00750	Stilbene synthase (VvSTS7)	Stilbene synthases	0.00845159	-0.000917367
CHR17_JGVV0_291_T01	VIT_17s0000g07080	UDP-glucosyltransferase HRA25	Secondary metabolism	0.00841158	0.00134972
CHRUN_JGVV480_3_T01	VIT_00s0480g00030	polyphenol oxidase	Secondary metabolism	0.00842028	0.000102652
CHR10_JGVV42_64_T01	VIT_10s0042g00870	Stilbene synthase (VvSTS2)	Stilbene synthases	0.0084404	0.000588328
CHR16_JGVV100_39_T01	VIT_16s0100g00910	Stilbene synthase (VvSTS21)	Stilbene synthases	0.00843186	-0.00116902
CHR16_JGVV100_35_T01	VIT_16s0100g00950	Stilbene synthase (VvSTS25)	Stilbene synthases	0.0084519	0.00117824
CHR16_JGVV100_33_T01	VIT_16s0100g00990	Stilbene synthase (VvSTS27)	Stilbene synthases	0.0084817	0.000333461
CHR16_JGVV100_31_T01	VIT_16s0100g01010	Stilbene synthase (VvSTS29)	Stilbene synthases	0.00842368	-0.00069656
CHR16_JGVV100_30_T01	VIT_16s0100g01020	Stilbene synthase (VvSTS30)	Stilbene synthases	0.00843859	7.22319e-05
CHR16_JGVV100_12_T01	VIT_16s0100g01200	Stilbene synthase (VvSTS48)	Stilbene synthases	0.00841772	-0.00137798
CHR19_JGVV15_155_T01	VIT_19s0015g01750	WD-40 repeat	Transcription factors	0.00848472	-0.000405073
CHR8_JGVV40_201_T01	VIT_08s0040g01240	basic helix-loop-helix (bHLH) family	Transcription factors	0.00845175	0.00106331
CHR14_JGVV108_90_T01	VIT_14s0108g00980	Cycling DOF factor 1	Transcription factors	0.00846394	-0.00120983
CHR5_JGVV124_45_T01	VIT_05s0124g00540	EMB1674	Transcription factors	0.00844088	0.000501535
CHRUN_JGVV179_15_T01	VIT_00s0179g00170	Indeterminate(ID)-domain 12	Transcription factors	0.00840925	0.00175726
CHR13_JGVV19_329_T01	VIT_13s0019g01810	scarecrow transcription factor 14 (SCL14)	Transcription factors	0.0084526	0.000106789
CHR10_JGVV116_50_T01	VIT_10s0116g00960	transcription factor jumonji (jmjC) domain-containing protein	Transcription factors	0.00846484	-8.55876e-05
CHR10_JGVV3_147_T01	VIT_10s0003g01600	WRKY DNA-binding protein 65	Transcription factors	0.00841179	0.000209214
CHR6_JGVV4_501_T01	VIT_06s0004g03070	zinc finger (C2H2 type) JACKDAW	Transcription factors	0.00849826	-0.000592145
CHR11_JGVV16_443_T01	VIT_11s0016g04940	Zinc finger (CCCH-type) family protein	Transcription factors	0.00845143	0.00115673
CHR7_JGVV141_44_T01	VIT_07s0141g00810	Zinc finger, SWIM-type	Transcription factors	0.00843935	0.000767437
CHR14_JGVV68_130_T01	VIT_14s0068g01360	GEM-like protein 5	Transport and signaling	0.00847267	0.000694102
CHR17_JGVV0_98_T01	VIT_17s0000g09290	Protein kinase ATN1	Transport and signaling	0.0084855	0.000756961
CHR8_JGVV7_263_T01	VIT_08s0007g06250	strubbelig receptor family 2	Transport and signaling	0.00841245	0.00173056
CHR4_JGVV8_552_T01	VIT_04s0008g05920	Golgi SNARE 11 protein	Transport and signaling	0.00841596	-0.000551533
CHR4_JGVV8_417_T01	VIT_04s0008g04460	Molybdate transporter 1	Transport and signaling	0.00845086	-0.000785783
CHR8_JGVV40_81_T01	VIT_08s0040g02500	nodulin MtN21 family	Transport and signaling	0.00841492	0.000586039
CHR14_JGVV66_211_T01	VIT_14s0066g02290	P-GLYCOPROTEIN 17	Transport and signaling	0.00841469	0.000497526
CHRUN_JGVV1372_2_T01	VIT_00s1372g00020	RAB GTPase RAB1B	Transport and signaling	0.00841489	-5.28554e-05
CHR6_JGVV4_107_T01	VIT_06s0004g07350	substrate carrier, Mitochondrial	Transport and signaling	0.00845576	0.000850276

## Sheet: 100 PC1-
Var ID (Primary)	Gene_ID	Gene Annotation	GO	M1.p[1]	M1.p[2]
CHR18_JGVV122_52_T01	VIT_18s0122g00850	Tonoplast monosaccharide transporter2	Carbohydrate metabolism	-0.00850834	0.0005711
CHRUN_JGVV585_3_T01	VIT_00s0585g00030	BETA-1,2-N-acetylglucosaminyltransferase I	Carbohydrate metabolism	-0.0084265	0.00155324
CHR17_JGVV0_41_T01	VIT_17s0000g10010	Callose synthase catalytic subunit	Carbohydrate metabolism	-0.0084687	0.00125721
CHR12_JGVV59_83_T01	VIT_12s0059g00890	Dienelactone hydrolase	Carbohydrate metabolism	-0.00843363	0.000841472
CHR3_JGVV38_38_T01	VIT_03s0038g04370	Inositol-1-monophosphatase	Carbohydrate metabolism	-0.00842175	0.000780226
CHR3_JGVV38_358_T01	VIT_03s0038g00800	NADP-dependent D-sorbitol-6-phosphate dehydrogenase	Carbohydrate metabolism	-0.00842507	0.00158283
CHR13_JGVV67_192_T01	VIT_13s0067g00900	Phosphoinositide-specific phospholipase C	Carbohydrate metabolism	-0.00846361	0.000919891
CHR6_JGVV4_244_T01	VIT_06s0004g05900	Phosphopyruvate hydratase	Carbohydrate metabolism	-0.00849307	-0.000221409
CHR10_RANDOM_JGVV235_19_T01	VIT_10s0116g00360	Pyrophosphate-dependent phosphofructokinase beta subunit	Carbohydrate metabolism	-0.00843731	0.000712923
CHR7_JGVV31_239_T01	VIT_07s0031g02630	Aldehyde Dehydrogenase (VvALDH3H5)	Carbohydrate metabolism (Oxidative Stress)	-0.0084894	0.000123782
CHR10_JGVV3_130_T01	VIT_10s0003g01430	MEE62 (maternal effect embryo arrest 62)	Defence	-0.00842803	0.00100594
CHR3_JGVV88_3_T01	VIT_03s0088g01260	TIP growth defective 1	Defence	-0.00844862	0.000335827
CHR4_JGVV8_370_T01	VIT_04s0008g03930	RD22	Defence	-0.00845288	0.000202243
CHR19_JGVV85_93_T01	VIT_19s0085g00140	Abhydrolase domain-containing protein	Homeostasis maintenance	-0.00846402	-0.00018943
CHR3_JGVV91_50_T01	VIT_03s0091g00700	ATP-dependent Clp protease proteolytic subunit (ClpR1) (nClpP5)	Homeostasis maintenance	-0.00842542	-0.000877606
CHR14_JGVV108_11_T01	VIT_14s0108g00110	Serine carboxypeptidase S10	Homeostasis maintenance	-0.00845161	0.00134404
CHR7_JGVV5_332_T01	VIT_07s0005g03500	Serine-type peptidase	Homeostasis maintenance	-0.00845179	-0.000231195
CHR13_JGVV19_182_T01	VIT_13s0019g03400	Signal peptidase complex subunit 2	Homeostasis maintenance	-0.00842441	-0.00102573
CHR4_JGVV44_19_T01	VIT_04s0044g01860	Auxin efflux carrier	Hormone responses	-0.0084236	-0.00063891
CHR18_JGVV1_436_T01	VIT_18s0001g07490	Auxin-independent growth promoter	Hormone responses	-0.00846033	2.82941e-05
CHR7_JGVV95_51_T01	VIT_07s0095g00750	Auxin-independent growth promoter (axi 1)	Hormone responses	-0.00843168	0.000676378
CHR8_JGVV7_594_T01	VIT_08s0007g02760	IAA-amino acid hydrolase 1 (ILR1)	Hormone responses	-0.0084549	0.000461045
CHR2_JGVV25_11_T01	VIT_02s0025g00130	Hydroxyproline-rich glycoprotein	Lipid and cell wall metabolism	-0.00845302	0.000249664
CHR7_JGVV5_506_T01	VIT_07s0005g05600	UDP-glucose:sterol 3-O-glucosyltransferase	Lipid and cell wall metabolism	-0.00844275	-0.000740916
CHR9_JGVV2_62_T01	VIT_09s0002g00790	Beta-ketoacyl-ACP synthase II	Lipid and cell wall metabolism	-0.00844322	-0.000741543
CHR13_JGVV64_5_T01	VIT_13s0064g01840	No hit	No hit / Unknown	-0.00842155	0.00165225
CHR14_JGVV66_19_T01	VIT_14s0066g00210	Unknown protein	No hit / Unknown	-0.00847971	-0.000467055
CHRUN_JGVV1308_2_T01	VIT_00s1308g00020	Unknown protein	No hit / Unknown	-0.00847412	0.00011288
CHR4_JGVV8_574_T01	VIT_04s0008g06170	Unknown protein	No hit / Unknown	-0.00846609	0.00039642
CHR7_JGVV104_149_T01	VIT_07s0104g00260	Unknown protein	No hit / Unknown	-0.00845073	-0.000954735
CHR12_JGVV55_33_T01	VIT_12s0055g00430	Unknown protein	No hit / Unknown	-0.00844843	-0.000139501
CHRUN_JGVV233_16_T01	VIT_00s0233g00190	Unknown protein	No hit / Unknown	-0.0084477	0.000298476
CHR16_JGVV39_106_T01	VIT_16s0039g01660	Unknown protein	No hit / Unknown	-0.00844616	0.000293394
CHR4_JGVV8_247_T01	VIT_04s0008g02650	Unknown protein	No hit / Unknown	-0.00842964	0.000325279
CHR18_JGVV41_197_T01	VIT_18s0041g00100	Unknown protein	No hit / Unknown	-0.00842961	-0.00113624
CHR19_JGVV27_106_T01	VIT_19s0027g00240	Unknown protein	No hit / Unknown	-0.00842388	-0.000640475
CHR14_JGVV30_41_T01	VIT_14s0030g01880	Calmodulin-binding region IQD26	No hit / Unknown	-0.00846481	-0.000368555
CHR3_JGVV91_15_T01	VIT_03s0091g01110	Meprin and TRAF homology domain-containing protein	No hit / Unknown	-0.00843059	0.00115758
CHR3_JGVV63_47_T01	VIT_03s0063g00500	Prpk (p53-related protein kinase)	No hit / Unknown	-0.00843574	0.000648548
CHR10_JGVV3_97_T01	VIT_10s0003g01060	Topoisomerase, B subunit type IIA	No hit / Unknown	-0.00842242	-0.000953075
CHR14_JGVV6_47_T01	VIT_14s0006g00960	DNA-repair protein complementing XP-C cells RAD4	Nucleic acid metabolism	-0.00845329	-0.00110744
CHR10_JGVV116_51_T01	VIT_10s0116g00970	Leucyl tRNA synthetase	Nucleic acid metabolism	-0.00846809	-0.000516139
CHR15_JGVV24_91_T01	VIT_15s0024g00700	Lysyl-tRNA synthetase	Nucleic acid metabolism	-0.00846554	0.000490786
CHR8_JGVV7_610_T01	VIT_08s0007g02580	Ubiquitin-conjugating enzyme E2 variant	Nucleic acid metabolism	-0.00842998	-0.00143835
CHR11_JGVV103_57_T01	VIT_11s0103g00120	Phenylalanyl-tRNA synthetase	Nucleic acid metabolism	-0.00848413	-0.000316776
CHR16_JGVV39_177_T01	VIT_16s0039g02640	AIN1 (ACC insensitive 1) 5'-3' exoribonuclease (XRN4)	Nucleic acid metabolism	-0.00844737	-0.000487146
CHR1_JGVV11_293_T01	VIT_01s0011g03670	Bifunctional nuclease	Nucleic acid metabolism	-0.00843799	0.00112241
CHR17_JGVV0_45_T01	VIT_17s0000g09970	Endonuclease	Nucleic acid metabolism	-0.0084234	0.000251227
CHR17_JGVV0_274_T01	VIT_17s0000g07280	Histone deacetylase HDA05	Nucleic acid metabolism	-0.00842862	-0.00127892
CHR17_JGVV0_211_T01	VIT_17s0000g08000	Nuclear fusion defective 2 protein ribonuclease iii	Nucleic acid metabolism	-0.00843002	-0.000742557
CHR12_JGVV28_59_T01	VIT_12s0028g03420	Ribonuclease P/MRP protein subunit POP1	Nucleic acid metabolism	-0.00843204	-0.00120099
CHR18_JGVV1_594_T01	VIT_18s0001g09200	Ubiquitin system component Cue domain-containing protein	Nucleic acid metabolism	-0.00842346	-7.55677e-05
CHR19_JGVV135_15_T01	VIT_19s0135g00190	CYP72A59	Other processes	-0.00842489	0.000456348
CHR19_JGVV14_267_T01	VIT_19s0014g03000	Leucine-rich repeat-containing protein 40	Other processes	-0.00842366	-0.00031216
CHR8_JGVV56_143_T01	VIT_08s0056g01640	3-isopropylmalate dehydratase large subunit 2	Other processes	-0.00843609	-1.34534e-05
CHR13_JGVV64_102_T01	VIT_13s0064g00730	Actin-related protein 7	Other processes	-0.00847759	0.00020414
CHR12_JGVV28_176_T01	VIT_12s0028g02170	ATP synthase protein I	Other processes	-0.008448	-0.000265151
CHR18_JGVV1_33_T01	VIT_18s0001g00490	MaoC-like dehydratase domain-containing protein	Other processes	-0.00843662	-0.00040917
CHR12_JGVV35_109_T01	VIT_12s0035g01040	NSL1 (necrotic spotted lesions 1)	Other processes	-0.00842274	0.000500996
CHR4_JGVV23_284_T01	VIT_04s0023g00780	Phage shock protein A	Other processes	-0.00842234	-0.000288904
CHR14_JGVV171_17_T01	VIT_14s0171g00190	Protoporphyrinogen oxidase	Other processes	-0.00844976	0.000202924
CHR18_JGVV1_195_T01	VIT_18s0001g03190	Glutaredoxin 2	Other processes	-0.00848365	1.94466e-05
CHR1_JGVV11_575_T01	VIT_01s0011g00650	Calcineurin phosphoesterase	Other processes	-0.00845593	-0.000184675
CHR12_JGVV28_262_T01	VIT_12s0028g01240	fanconi anemia, complementation group D2	Cell reprogramming and development	-0.00842486	-0.000254766
CHR4_JGVV8_573_T01	VIT_04s0008g06160	Neurochondrin family protein	Cell reprogramming and development	-0.00845728	0.000253366
CHR9_JGVV18_112_T01	VIT_09s0018g01600	Nudix hydrolase 3 (AtNUDT3)	Cell reprogramming and development	-0.00845273	-0.000262912
CHR10_JGVV3_373_T01	VIT_10s0003g04180	Early-responsive to dehydration stress protein (ERD4)	Response to abiotic stress	-0.0085059	-4.91419e-06
CHR1_JGVV11_292_T01	VIT_01s0011g03680	ER6 protein universal stress protein (USP) family	Response to abiotic stress	-0.00845076	0.000882369
CHR2_JGVV25_130_T01	VIT_02s0025g01400	Leucine-rich repeat family protein stress	Response to abiotic stress	-0.00843837	0.000923677
CHR6_JGVV4_262_T01	VIT_06s0004g05680	Glutathione S-transferase 25 GSTU7	Response to abiotic stress	-0.00846174	0.00108589
CHR10_JGVV3_223_T01	VIT_10s0003g02450	flavonol synthase	Secondary metabolism	-0.00843899	-0.000474532
CHR9_JGVV2_748_T01	VIT_09s0002g08480	NADP-dependent oxidoreductase (quinone oxidoreductase 1)	Secondary metabolism	-0.00842234	-0.000500458
CHR8_JGVV56_47_T01	VIT_08s0056g00580	Nuclear shuttle interacting (ATNSI1)	Secondary metabolism	-0.00842606	0.000487404
CHR8_JGVV7_514_T01	VIT_08s0007g03570	Anthocyanin membrane protein 1 (Anm1)	Secondary metabolism	-0.0084399	0.00124013
CHR4_JGVV23_261_T01	VIT_04s0023g01040	LIM domain containing protein	Transcription factors	-0.00846016	-0.000266501
CHR4_JGVV43_25_T01	VIT_04s0043g00340	Myb KAN1 (KANADI 1)	Transcription factors	-0.0084694	-0.00063421
CHR14_JGVV128_81_T01	VIT_14s0128g00870	MYB related DIRP family protein	Transcription factors	-0.0084381	0.00108801
CHR2_JGVV12_169_T01	VIT_02s0012g01040	NAC domain-containing protein (VvNAC13)	Transcription factors	-0.00844898	-0.000615595
CHR14_JGVV30_43_T01	VIT_14s0030g01860	Transcription factor	Transcription factors	-0.00842677	0.000501219
CHR7_JGVV104_31_T01	VIT_07s0104g01520	Transcription termination factor mitochondrial mTERF	Transcription factors	-0.00842998	8.41624e-06
CHR7_JGVV151_23_T01	VIT_07s0151g00790	Transducin family protein / WD-40 repeat	Transcription factors	-0.0084269	-0.000802216
CHR9_JGVV2_370_T01	VIT_09s0002g04060	Transducin protein	Transcription factors	-0.00846336	-0.000526858
CHR4_JGVV43_39_T01	VIT_04s0043g00570	Translational activator	Transcription factors	-0.008468	-0.000733369
CHR3_JGVV38_356_T01	VIT_03s0038g00840	BPC4/BBR/BPC4/BPC4	Transcription factors	-0.00842214	0.000794988
CHR19_JGVV15_124_T01	VIT_19s0015g01320	Calcium exchanger 5	Transport and signaling	-0.00847481	-7.17661e-05
CHR13_JGVV64_152_T01	VIT_13s0064g00030	Choline transporter	Transport and signaling	-0.0084245	0.00103095
CHR19_JGVV15_122_T01	VIT_19s0015g01300	Amino acid permease 7	Transport and signaling	-0.00843338	-0.000124997
CHR18_JGVV1_305_T01	VIT_18s0001g05530	Annexin 1 (ANN1)	Transport and signaling	-0.00847351	0.000712164
CHR1_RANDOM_JGVV155_6_T01	VIT_01s0011g00480	Aspartate/glutamate/uridylate kinase	Transport and signaling	-0.00845135	0.00047023
CHR12_JGVV35_169_T01	VIT_12s0035g00280	Endomembrane protein 70	Transport and signaling	-0.0084512	-0.00132326
CHR14_JGVV66_106_T01	VIT_14s0066g01170	MAP4K alpha1	Transport and signaling	-0.00846523	0.000765434
CHRUN_JGVV2317_1_T01	VIT_00s2317g00010	RAB GDP dissociation inhibitor 2 ATGDI2	Transport and signaling	-0.00843589	-0.00096901
CHR12_JGVV35_99_T01	VIT_12s0035g01140	RAB GTPase RAB11C	Transport and signaling	-0.00845516	-9.65233e-05
CHR14_JGVV68_12_T01	VIT_14s0068g00130	feronia receptor-like kinase	Transport and signaling	-0.0084398	6.4351e-05
CHR19_JGVV14_325_T01	VIT_19s0014g03640	Myosin VII	Transport and signaling	-0.00843021	0.000891113
CHR9_JGVV2_8_T01	VIT_09s0002g00130	H(+)-ATPase (VvPH5)	Vacuolar traffiking	-0.00843351	0.00105255
CHR17_JGVV0_429_T01	VIT_17s0000g05540	H(+)-ATPase 11 AHA11	Vacuolar traffiking	-0.00846903	0.000921154
CHR1_JGVV113_27_T01	VIT_01s0113g00540	Vesicle transport v-SNARE 13	Vacuolar traffiking	-0.00844931	-0.000167675
CHR9_JGVV2_516_T01	VIT_09s0002g05720	V-type H+-transporting ATPase 21kDa proteolipid subunit	Vacuolar traffiking	-0.00842183	0.000833035
CHR10_JGVV3_316_T01	VIT_10s0003g03500	Katanin p60 catalytic subunit	Vacuolar traffiking	-0.00843724	-0.000331845

## Sheet: 100 PC2+
Var ID (Primary)	Gene_ID	Gene Annotation	GO	M1.p[1]	M1.p[2]
CHR4_JGVV44_85_T01	VIT_04s0044g01130	Alcohol dehydrogenase 2 [Vitis vinifera]	Anaerobic metabolism	-0.000677376	0.0120429
CHR4_JGVV44_86_T01	VIT_04s0044g01120	Alcohol dehydrogenase 2 [Vitis vinifera]	Anaerobic metabolism	-0.000531069	0.0118723
CHR15_JGVV21_166_T01	VIT_15s0021g00950	1-aminocyclopropane-1-carboxylate oxidase	Carbohydrate metabolism	0.000784476	0.011864
CHR3_JGVV63_39_T01	VIT_03s0063g00410	Alpha-amylase	Carbohydrate metabolism	0.000250604	0.012314
CHR3_JGVV63_42_T01	VIT_03s0063g00450	Alpha-amylase	Carbohydrate metabolism	-0.00216451	0.0118119
CHR18_JGVV1_511_T01	VIT_18s0001g08310	Inositol 1,3,4-trisphosphate 5/6-kinase	Carbohydrate metabolism	0.00204049	0.0117408
CHR11_JGVV16_450_T01	VIT_11s0016g05010	Lactoylglutathione lyase	Carbohydrate metabolism	0.00188573	0.0117839
CHR3_JGVV63_140_T01	VIT_03s0063g01510	Trehalose-phosphatase	Carbohydrate metabolism	-0.000148619	0.012098
CHR12_JGVV55_2_T01	VIT_12s0055g00030	UDP-glucose glucosyltransferase	Carbohydrate metabolism	0.00101357	0.0117259
CHR3_JGVV38_63_T01	VIT_03s0038g04120	Cellulose synthase CSLD4	Cell Wall Metabolism	-0.000193277	0.0117099
CHR2_JGVV25_179_T01	VIT_02s0025g01920	Cellulose synthase CSLG3	Cell Wall Metabolism	0.00115662	0.0116717
CHRUN_JGVV2620_1_T01	VIT_00s2620g00010	Endo-1,4-beta-glucanase korrigan (KOR)	Cell Wall Metabolism	0.000143411	0.0121794
CHR11_JGVV16_254_T01	VIT_11s0016g02900	Leucine-rich repeat family protein / extensin	Cell Wall Metabolism	0.00151087	0.0118087
CHRUN_JGVV386_5_T01	VIT_00s0386g00050	Xyloglucan endotransglucosylase/hydrolase precursor	Cell Wall Metabolism	0.000100381	0.0120664
CHR16_JGVV50_56_T01	VIT_16s0050g02220	Acidic endochitinase (CHIB1)	Defence	-0.0022546	0.0118855
CHR13_GSVIVT00034639001_T01	VIT_13s0073g00200	Disease resistance protein (TIR-NBS-LRR class)	Defence	0.000534467	0.0122248
CHR12_JGVV35_72_T01	VIT_12s0035g01470	Disease resistance protein RPS2	Defence	0.0023386	0.0119123
CHR15_JGVV46_140_T01	VIT_15s0046g02130	EMB3001 (embryo defective 3001)	Defence	-0.00170329	0.0121218
CHR13_RANDOM_JGVV143_19_T01	VIT_13s0019g01120	R protein PRF disease resistance protein	Defence	0.00110845	0.0115242
CHR12_JGVV35_86_T01	VIT_12s0035g01280	R protein disease resistance protein	Defence	-0.000986942	0.0119035
CHR18_JGVV75_75_T01	VIT_18s0075g00990	R protein L6	Defence	0.00111488	0.0121615
CHR4_JGVV23_151_T01	VIT_04s0023g02290	S-adenosyl-L-methionine:salicylic acid carboxyl methyltransferase	Defence	0.000476268	0.0118087
CHR4_JGVV23_156_T01	VIT_04s0023g02240	S-adenosyl-L-methionine:salicylic acid carboxyl methyltransferase	Defence	0.00107419	0.01159
CHR4_JGVV23_150_T01	VIT_04s0023g02310	S-adenosyl-L-methionine:salicylic acid methyltransferase	Defence	-0.00233358	0.0115564
CHR18_JGVV117_3_T01	VIT_18s0117g00570	TIR-NBS-LRR-TIR disease resistance protein	Defence	-0.00173691	0.0117881
CHR19_JGVV140_8_T01	VIT_19s0140g00120	Gibberellin 2-beta-dioxygenase 1	Hormone responses	0.000570386	0.0116952
CHR4_GSVIVT00018899001_T01	VIT_04s0023g02320	Jasmonate O-methyltransferase	Hormone responses	-0.00090427	0.0119338
CHR6_JGVV4_39_T01	VIT_06s0004g08100	VP1/ABI3 family regulatory protein	Hormone responses	0.00162945	0.0116777
CHR7_PDVV289_10_T01	VIT_07s0289g00100	Acetyl-CoA carboxylase	Lipid metabolism	-0.00162534	0.0118829
CHR17_JGVV0_37_T01	VIT_17s0000g10060	Lipase GDSL	Lipid metabolism	-0.00115142	0.011583
CHR8_GSVIVT00029837001_T01	VIT_08s0056g00170	No hit	No hit / Unknown	0.00121544	0.0123015
CHR8_GSVIVT00022523001_T01	VIT_08s0032g00770	No hit	No hit / Unknown	0.000846256	0.0120197
CHR5_PDVV20_86_T01	VIT_05s0020g01020	No hit	No hit / Unknown	0.00105677	0.0119468
CHR8_JGVV7_162_T01	VIT_08s0007g07330	No hit	No hit / Unknown	-0.00112308	0.0118472
CHR4_JGVV69_25_T01	VIT_04s0069g00320	No hit	No hit / Unknown	0.00109125	0.0116655
CHR6_JGVV9_272_T01	VIT_06s0009g00500	No hit	No hit / Unknown	-0.000556816	0.0115816
CHR19_JGVV14_356_T01	VIT_19s0014g04030	Unknown protein	No hit / Unknown	0.000114514	0.0121249
CHR9_JGVV2_525_T01	VIT_09s0002g05820	Unknown protein	No hit / Unknown	0.00189054	0.011768
CHR9_JGVV54_12_T01	VIT_09s0054g01750	Unknown protein	No hit / Unknown	0.000734085	0.0121191
CHR7_JGVV151_14_T01	VIT_07s0151g00930	Unknown protein	No hit / Unknown	-7.2963e-05	0.0120726
CHR10_JGVV3_93_T01	VIT_10s0003g01020	Unknown protein	No hit / Unknown	-0.000254956	0.0118693
CHRUN_JGVV2377_1_T01	VIT_00s2377g00010	Unknown protein	No hit / Unknown	-0.000467498	0.0117151
CHR14_GSVIVT00022036001_T01	VIT_14s0030g00190	Unknown protein	No hit / Unknown	-0.00140945	0.0116784
CHR16_JGVV39_182_T01	VIT_16s0039g02700	Unknown protein	No hit / Unknown	0.000409554	0.0116728
CHR14_PDVV60_122_T01	VIT_14s0060g01420	Unknown protein	No hit / Unknown	0.000975263	0.0116544
CHR17_JGVV0_764_T01	VIT_17s0000g01800	Unknown protein	No hit / Unknown	0.00119496	0.0115643
CHR6_JGVV4_84_T01	VIT_06s0004g07600	Aspartyl-tRNA synthetase	Nucleic acid metabolism	-0.00245693	0.0116228
CHR14_JGVV171_35_T01	VIT_14s0171g00380	DNA-binding bromodomain-containing protein	Nucleic acid metabolism	0.00178415	0.0117057
CHR8_JGVV7_503_T01	VIT_08s0007g03690	Inosine-uridine preferring nucleoside hydrolase family protein	Nucleic acid metabolism	-0.000367167	0.0116169
CHR5_JGVV77_82_T01	VIT_05s0077g01080	PAPA-1-like family protein	Nucleic acid metabolism	5.28821e-05	0.0118204
CHR11_JGVV16_403_T01	VIT_11s0016g04500	Protein phosphatase 2 (formerly 2A), regulatory subunit B'	Nucleic acid metabolism	-0.00187776	0.0117259
CHR5_JGVV20_394_T01	VIT_05s0020g04210	Sulfate adenylyltransferase 3	Nucleic acid metabolism	0.00108645	0.01161
CHR11_JGVV37_76_T01	VIT_11s0037g00840	Tetratricopeptide repeat (TPR)-containing	Nucleic acid metabolism	-0.000212858	0.0116389
CHR8_JGVV7_237_T01	VIT_08s0007g06520	Actin beta/gamma 1	Other processes	-0.00055736	0.0120493
CHR5_JGVV94_103_T01	VIT_05s0094g01140	Allyl alcohol dehydrogenase	Other processes	-0.00257464	0.0116679
CHR3_JGVV38_317_T01	VIT_03s0038g01330	Anthranilate N-benzoyltransferase protein 1	Other processes	0.000206514	0.0117608
CHR3_JGVV63_138_T01	VIT_03s0063g01490	CYP82C1p	Other processes	0.00135839	0.0121828
CHR2_JGVV12_162_T01	VIT_02s0012g01120	Glycine cleavage system H protein, mitochondrial	Other processes	0.00199741	0.0119681
CHR7_JGVV5_51_T01	VIT_07s0005g00530	NADH glutamate synthase	Other processes	-0.00169221	0.0118757
CHR8_JGVV7_763_T01	VIT_08s0007g00920	Tropinone reductase	Other processes	-0.000335252	0.011985
CHR18_JGVV1_1161_T01	VIT_18s0001g15310	Thioredoxin M-type	Other processes	-0.00166641	0.0121383
CHR8_JGVV7_623_T01	VIT_08s0007g02450	Aspartic Protease (VvAP22)	Response to abiotic stress	6.2125e-05	0.0115727
CHR6_JGVV4_214_T01	VIT_06s0004g06200	DegP2 protease	Response to abiotic stress	0.000500773	0.0116232
CHR6_JGVV4_215_T01	VIT_06s0004g06190	DEGP9 (DEGP protease 9)	Response to abiotic stress	-0.00061293	0.0117369
CHRUN_JGVV632_1_T01	VIT_00s0632g00010	Dehydration Responsive Element-Binding Transcription Factor (VvDREB36)	Response to abiotic stress	-0.000552964	0.0115605
CHR15_GSVIVT00011304001_T01	VIT_15s0107g00160	Glutathione S-transferase GSTU7	Response to abiotic stress	-0.000546382	0.0117258
CHR13_JGVV19_375_T01	VIT_13s0019g00930	Heat shock protein 70	Response to abiotic stress	-0.00119074	0.0115274
CHR14_JGVV68_181_T01	VIT_14s0068g01910	Peroxidase 55	Response to abiotic stress	0.00053347	0.0121451
CHR8_JGVV58_42_T01	VIT_08s0058g01040	SOS2 (salt overly sensitive 2)	Response to abiotic stress	-0.00194109	0.0118959
CHRUN_JGVV341_7_T01	VIT_00s0341g00070	ERF/AP2 Gene Family (VvERF031),Dehydration Responsive Element-Binding Transcription Factor (VvDREB34)	Hormone responses	0.00110174	0.0118873
CHR4_JGVV8_319_T01	VIT_04s0008g03400	ERF/AP2 Gene Family (VvERF035),Dehydration Responsive Element-Binding Transcription Factor (VvDREB04)	Hormone responses	0.000866322	0.011528
CHR15_JGVV46_156_T01	VIT_15s0046g01970	Anthocyanidine rhamnosyl-transferase	Secondary metabolism	-0.00109288	0.0116229
CHRUN_JGVV522_1_T01	VIT_00s0522g00010	Linalool synthase	Secondary metabolism	-0.00117118	0.0115502
CHR8_JGVV40_211_T01	VIT_08s0040g01130	Serine carboxypeptidase II	Secondary metabolism	-0.0005071	0.0118844
CHR12_JGVV28_74_T01	VIT_12s0028g03240	Tyrosine aminotransferase	Secondary metabolism	0.00173483	0.0117531
CHR15_JGVV46_154_T01	VIT_15s0046g01990	UDP-glucosyltransferase	Secondary metabolism	0.00123835	0.0117317
CHR14_JGVV68_129_T01	VIT_14s0068g01350	BTB/POZ domain-containing protein POB1	Transcription factors	0.00169691	0.012144
CHR15_JGVV46_258_T01	VIT_15s0046g00890	MIKC-Type MADS Box Genes Family (VvFLC1)	Transcription factors	-0.00149795	0.0117373
CHR1_JGVV26_20_T01	VIT_01s0026g02550	MYR1 (MYB-related protein 1)	Transcription factors	-0.000546625	0.0117613
CHRUN_JGVV475_2_T01	VIT_00s0475g00020	Zinc finger (C3HC4-type ring finger)	Transcription factors	-0.00228098	0.0116711
CHR12_JGVV35_165_T01	VIT_12s0035g00330	AAA-type ATPase	Transport and signaling	0.00136986	0.0117874
CHR12_JGVV35_163_T01	VIT_12s0035g00350	AAA-type ATPase	Transport and signaling	3.81852e-05	0.0115363
CHR12_JGVV28_6_T01	VIT_12s0028g03990	Ankyrin repeat	Transport and signaling	-0.000422018	0.0119707
CHR12_JGVV59_12_T01	VIT_12s0059g00130	Ankyrin repeat	Transport and signaling	-0.00253893	0.0117623
CHR7_JGVV129_18_T01	VIT_07s0129g00180	Ca2+-ATPase 2 ACA2, plasma membrane	Transport and signaling	-5.62075e-05	0.0123147
CHR7_JGVV129_11_T01	VIT_07s0129g00110	Ca2+-ATPase 2 ACA2, plasma membrane	Transport and signaling	0.000931427	0.0121556
CHR18_JGVV72_25_T01	VIT_18s0072g01030	Calcium-dependent protein kinase (VvCPK16)	Transport and signaling	7.44593e-05	0.0118424
CHR5_JGVV20_395_T01	VIT_05s0020g04220	Calcium-transporting ATPase 13 ACA13	Transport and signaling	0.000594258	0.0116956
CHR15_JGVV24_40_T01	VIT_15s0024g01420	DEAD (Asp-Glu-Ala-Asp) box polypeptide 18	Transport and signaling	-0.00175401	0.0119767
CHR4_JGVV69_47_T01	VIT_04s0069g00710	Glutamate receptor 2.8	Transport and signaling	0.000506183	0.0118382
CHR14_JGVV108_30_T01	VIT_14s0108g00310	Leucine Rich Repeat receptor-like kinase	Transport and signaling	-0.000358127	0.0117057
CHR2_JGVV25_230_T01	VIT_02s0025g02510	Metal-nicotianamine transporter YSL1	Transport and signaling	0.000636896	0.0123248
CHR4_JGVV23_140_T01	VIT_04s0023g02420	Mitogen-activated Protein Kinase (VvMPK3)	Transport and signaling	0.00175054	0.0115545
CHR11_GSVIVT00010921001_T01	VIT_11s0103g00140	Potassium-sodium symporter HKT1	Transport and signaling	-0.00125014	0.0119283
CHR8_JGVV7_821_T01	VIT_08s0007g00310	Protein phosphatase 2C POLTERGEIST-like 4	Transport and signaling	0.000309881	0.0115279
CHR18_JGVV41_162_T01	VIT_18s0041g00500	Proton-dependent oligopeptide transport (POT) family protein	Transport and signaling	-0.000529668	0.0115361
CHR19_GSVIVT00014503001_T01	VIT_19s0014g04300	S-locus protein kinase	Transport and signaling	0.000453734	0.0122835
CHR6_JGVV4_252_T01	VIT_06s0004g05810	TPR-containing protein kinase	Transport and signaling	-0.000980499	0.0119332
CHR17_PDVV0_152_T01	VIT_17s0000g08700	TPR-containing protein kinase	Transport and signaling	-0.000528422	0.0121174
CHR8_JGVV7_132_T01	VIT_08s0007g07630	Tryptophan/tyrosine permease family	Transport and signaling	-0.00095502	0.0119513

## Sheet: 100 PC2-
Var ID (Primary)	Gene_ID	Gene Annotation	GO	M1.p[1]	M1.p[2]
CHR2_JGVV87_54_T01	VIT_02s0087g00440	Beta-amylase 8	Carbohydrate metabolism	-0.00163917	-0.0119751
CHR7_JGVV5_13_T01	VIT_07s0005g00130	Alpha-1,3-mannosyltransferase ALG3	Carbohydrate metabolism	0.00169505	-0.0118922
CHR8_JGVV40_251_T01	VIT_08s0040g00680	Phosphatidylinositol 4-kinase type-II	Carbohydrate metabolism	4.11397e-05	-0.0124041
CHR17_JGVV0_70_T01	VIT_17s0000g09670	Stachyose synthase precursor	Carbohydrate metabolism	-0.00169054	-0.0118849
CHR18_JGVV166_9_T01	VIT_18s0166g00120	Concanavalin A lectin	Carbohydrate metabolism	0.00141157	-0.0120705
CHR11_JGVV16_70_T01	VIT_11s0016g00900	Aldehyde Dehydrogenase (VvALDH7B5)	Carbohydrate metabolism	0.00104332	-0.0121913
CHR13_JGVV73_34_T01	VIT_13s0073g00310	Pyridine nucleotide-disulphide oxidoreductase	Nucleic acid metabolism	-0.000658847	-0.0121879
CHR2_JGVV25_220_T01	VIT_02s0025g02400	N6-adenosine-methyltransferase MT-A70	Nucleic acid metabolism	0.000853407	-0.0123358
CHR9_JGVV54_2_T01	VIT_09s0054g01880	Calreticulin interacted protein	Homeostasis maintenance	0.00172549	-0.0119035
CHR4_JGVV8_66_T01	VIT_04s0008g00760	Thioredoxin Trp26	Homeostasis maintenance	-0.00225488	-0.0119535
CHR14_JGVV66_179_T01	VIT_14s0066g01950	Metalloendoproteinase 1 precursor	Homeostasis maintenance	0.000660189	-0.0121735
CHR1_JGVV146_27_T01	VIT_01s0146g00300	Proteasome 20S beta subunit F1 (PBF1)	Homeostasis maintenance	-0.000865134	-0.0119099
CHR6_JGVV4_271_T01	VIT_06s0004g05570	Subtilase	Homeostasis maintenance	0.000280077	-0.0119825
CHR17_JGVV0_802_T01	VIT_17s0000g01380	Ubiquitin-activating enzyme E1 domain-containing protein 1	Homeostasis maintenance	-0.00134391	-0.0121604
CHR8_JGVV40_145_T01	VIT_08s0040g01810	Auxin response factor 10	Hormone responses	-0.000160884	-0.01246
CHR14_JGVV60_90_T01	VIT_14s0060g01720	Dormancy/auxin associated protein	Hormone responses	-0.000186181	-0.0122237
CHR2_JGVV12_106_T01	VIT_02s0012g01790	Pattern formation protein (EMB30) (GNOM)	Hormone responses	-0.000892194	-0.0120492
CHR5_JGVV77_68_T01	VIT_05s0077g00940	Phytochrome B	Hormone responses	-0.000640163	-0.0122175
CHR17_JGVV0_350_T01	VIT_17s0000g06420	Galactosyl transferase GMA12/MNN10	Lipid metabolism	0.000589326	-0.0120603
CHR14_JGVV60_10_T01	VIT_14s0060g02650	ATRAD3 (Arabidopsis thaliana Ras Associated with Diabetes protein 3	Lipid metabolism	0.00136757	-0.0119015
CHR12_JGVV35_77_T01	VIT_12s0035g01410	No hit	No hit / Unknown	0.00100216	-0.0121029
CHR16_JGVV100_8_T01	VIT_16s0100g01240	No hit	No hit / Unknown	-0.00062067	-0.0120955
CHR14_JGVV66_178_T01	VIT_14s0066g01940	No hit	No hit / Unknown	0.000691397	-0.0120241
CHR10_GSVIVT00021657001_T01	VIT_10s0003g04930	No hit	No hit / Unknown	-0.00157573	-0.0119985
CHR11_GSVIVT00001048001_T01	VIT_11s0149g00160	No hit	No hit / Unknown	0.00126777	-0.0119226
CHR18_JGVV1_575_T01	VIT_18s0001g09010	Unknown	No hit / Unknown	0.000539304	-0.0121094
CHR5_JGVV94_131_T01	VIT_05s0094g01450	Unknown	No hit / Unknown	-0.00079255	-0.0123546
CHRUN_JGVV2171_1_T01	VIT_00s2171g00010	Unknown	No hit / Unknown	-0.00150084	-0.0120487
CHR9_JGVV96_47_T01	VIT_09s0096g00630	Unknown	No hit / Unknown	0.00170924	-0.0119575
CHRUN_JGVV337_7_T01	VIT_00s0337g00070	Unknown protein	No hit / Unknown	0.000189323	-0.0123638
CHR12_JGVV57_119_T01	VIT_12s0057g01360	Unknown protein	No hit / Unknown	-0.000846058	-0.0121972
CHRUN_JGVV226_6_T01	VIT_00s0226g00060	Unknown protein	No hit / Unknown	0.00145116	-0.0121086
CHR3_JGVV38_304_T01	VIT_03s0038g01490	Unknown protein	No hit / Unknown	-0.00107034	-0.0120635
CHR17_JGVV119_5_T01	VIT_17s0119g00090	Unknown protein	No hit / Unknown	0.000455883	-0.0119787
CHRUN_JGVV566_2_T01	VIT_00s0566g00020	Unknown protein	No hit / Unknown	-0.00193904	-0.0119141
CHR11_JGVV37_44_T01	VIT_11s0037g00480	Unknown protein	No hit / Unknown	-0.00187247	-0.0118775
CHR14_JGVV108_125_T01	VIT_14s0108g01360	Unknown protein	No hit / Unknown	-0.000285567	-0.0118693
CHR19_JGVV90_106_T01	VIT_19s0090g01170	UPF0041	No hit / Unknown	-0.00026819	-0.0119636
CHR4_JGVV8_391_T01	VIT_04s0008g04190	Bromo adjacent region	No hit / Unknown	-0.000189579	-0.0119092
CHR6_JGVV61_89_T01	VIT_06s0061g00690	ATP dependent DNA ligase	Nucleic acid metabolism	0.000888431	-0.0119836
CHR16_JGVV39_116_T01	VIT_16s0039g01780	DNA replication complex GINS protein PSF2	Nucleic acid metabolism	-0.00152287	-0.0120933
CHR18_JGVV1_135_T01	VIT_18s0001g02090	DNA replication factor C complex subunit 4	Nucleic acid metabolism	-0.000307893	-0.0121698
CHR11_JGVV65_83_T01	VIT_11s0065g01010	Methyl-CpG-binding domain 2 MBD02	Nucleic acid metabolism	-0.00100455	-0.0121952
CHRUN_JGVV220_6_T01	VIT_00s0220g00080	Rad21/Rec8	Nucleic acid metabolism	0.00130904	-0.0119533
CHR19_JGVV90_83_T01	VIT_19s0090g00930	Rcd1 cell differentiation protein	Nucleic acid metabolism	-0.00057053	-0.0121593
CHR1_JGVV11_379_T01	VIT_01s0011g02770	Zinc finger CCHC domain-containing protein 8	Nucleic acid metabolism	-0.000668133	-0.0120387
CHR8_JGVV40_283_T01	VIT_08s0040g00360	SUVH3 (SU(VAR)3-9 homolog 3)	Nucleic acid metabolism	0.000322775	-0.0120177
CHR9_JGVV54_24_T01	VIT_09s0054g01600	Splicing factor YT521-B	Nucleic acid metabolism	0.00202164	-0.0118696
CHR6_JGVV4_411_T01	VIT_06s0004g04040	Pentatricopeptide (PPR) repeat	Nucleic acid metabolism	0.000271876	-0.0121708
CHR8_JGVV7_474_T01	VIT_08s0007g03980	Pentatricopeptide (PPR) repeat-containing	Nucleic acid metabolism	-0.000818695	-0.012282
CHR19_JGVV15_86_T01	VIT_19s0015g00900	Pentatricopeptide (PPR) repeat-containing	Nucleic acid metabolism	-0.00105143	-0.0118933
CHR1_JGVV10_48_T01	VIT_01s0010g00730	Pentatricopeptide (PPR) repeat-containing protein	Nucleic acid metabolism	0.000711889	-0.0121413
CHR17_JGVV0_381_T01	VIT_17s0000g06100	Pentatricopeptide (PPR) repeat-containing protein	Nucleic acid metabolism	0.000527162	-0.0120292
CHR14_JGVV68_159_T01	VIT_14s0068g01660	Pentatricopeptide (PPR) repeat-containing protein	Nucleic acid metabolism	0.00159254	-0.0119888
CHR3_JGVV63_7_T01	VIT_03s0063g00070	PAB8 (poly(A) binding protein 8)	Nucleic acid metabolism	-0.00104501	-0.0119399
CHR17_JGVV0_76_T01	VIT_17s0000g09610	CYP71D10	Other processes	-0.000999605	-0.0118684
CHR12_JGVV35_37_T01	VIT_12s0035g01920	Methionine S-methyltransferase	Other processes	-0.000731364	-0.0120753
CHR2_JGVV154_53_T01	VIT_02s0154g00610	Pex19 protein	Other processes	0.00055703	-0.0119027
CHR19_JGVV27_120_T01	VIT_19s0027g00010	Leucine-rich repeat family protein	Other processes	0.000553243	-0.012064
CHR12_JGVV59_225_T01	VIT_12s0059g02380	Accumulation of photosystem one 4 apo protein 4, mitochondrial	Other processes	0.000454419	-0.0123135
CHR11_JGVV16_241_T01	VIT_11s0016g02770	Meiotic nuclear divisions 1	Other processes	-0.000676588	-0.0120064
CHR14_JGVV66_126_T01	VIT_14s0066g01390	Metal-dependent phosphohydrolase HD domain-containing protein	Other processes	8.72083e-05	-0.0118793
CHR6_JGVV4_675_T01	VIT_06s0004g01120	YqeH GTP binding	Other processes	-0.000227361	-0.0122739
CHR1_PDVV26_109_T01	VIT_01s0026g01580	Glyoxal oxidase	Other processes	-6.24683e-05	-0.0121528
CHR14_JGVV68_79_T01	VIT_14s0068g00840	RBR1 (retinoblastoma-related 1)	Other processes	0.000794516	-0.0121953
CHR7_JGVV5_386_T01	VIT_07s0005g04120	PHR1 (phosphate starvation response 1)	Response to abiotic stress	-0.00147803	-0.0119584
CHR3_JGVV38_25_T01	VIT_03s0038g04510	Chaperone BCS1 mitochondrial	Response to abiotic stress	-0.000445592	-0.012175
CHR10_JGVV116_47_T01	VIT_10s0116g00910	CERK1 (chitin elicitor receptor kinase 1)	Response to abiotic stress	0.000589213	-0.0121055
CHR14_JGVV171_24_T01	VIT_14s0171g00260	Phosducin	Response to abiotic stress	0.000851907	-0.0122405
CHR18_JGVV117_17_T01	VIT_18s0117g00370	R protein L6	Response to abiotic stress	-0.000398095	-0.0119412
CHR6_JGVV4_702_T01	VIT_06s0004g00820	phytoene synthase	Secondary metabolism	0.00107613	-0.0121717
CHR15_JGVV48_75_T01	VIT_15s0048g02200	Caffeoyl-CoA O-methyltransferase	Secondary metabolism	0.000354847	-0.0120012
CHR9_JGVV96_18_T01	VIT_09s0096g00210	Coniferyl alcohol acyltransferase	Secondary metabolism	-1.16229e-05	-0.0121558
CHR9_PDVV96_56_T01	VIT_09s0096g00720	C2-HC type zinc finger protein C.e-MyT1	Transcription factors	-0.000805267	-0.0122023
CHR9_JGVV96_50_T01	VIT_09s0096g00660	C2-HC type zinc finger protein C.e-MyT1	Transcription factors	-0.00100011	-0.0119866
CHR19_JGVV14_1_T01	VIT_19s0014g00010	forkhead-associated domain-containing protein	Transcription factors	-0.00142013	-0.0121244
CHR2_JGVV25_466_T01	VIT_02s0025g05130	High mobility group HMG-I and HMG-Y, DNA-binding	Transcription factors	0.000295016	-0.0122114
CHR8_JGVV7_761_T01	VIT_08s0007g00940	LHW (lonesome highway)	Transcription factors	-0.00218022	-0.0119132
CHR4_JGVV23_48_T01	VIT_04s0023g03430	basic helix-loop-helix (bHLH) family	Transcription factors	-0.00151171	-0.0121848
CHR5_JGVV20_434_T01	VIT_05s0020g04620	basic helix-loop-helix (bHLH) family	Transcription factors	-0.000666758	-0.0121807
CHR16_JGVV39_120_T01	VIT_16s0039g01840	Heat shock transcription factor protein 3 (HSF3)	Transcription factors	-0.000235909	-0.0121721
CHR14_JGVV108_99_T01	VIT_14s0108g01070	NAC domain-containing protein (VvNAC11)	Transcription factors	0.00191749	-0.0119203
CHR18_JGVV1_408_T01	VIT_18s0001g07200	SUPPRESSOR OF ACAULIS 51	Transcription factors	0.00023707	-0.0122871
CHR9_JGVV18_148_T01	VIT_09s0018g02000	Transcription factor	Transcription factors	-0.00199398	-0.0119038
CHR4_JGVV8_171_T01	VIT_04s0008g01840	TT2 (transparent testa 2)	Transcription factors	-0.00151532	-0.0119612
CHR12_JGVV28_60_T01	VIT_12s0028g03410	Zinc finger (C3HC4-type ring finger)	Transcription factors	0.0011602	-0.0119431
CHR7_JGVV31_114_T01	VIT_07s0031g01280	Zinc finger (C3HC4-type ring finger)	Transcription factors	3.20637e-05	-0.0119149
CHR1_JGVV113_20_T01	VIT_01s0113g00420	Zinc finger (DHHC type)	Transcription factors	9.18002e-06	-0.0120601
CHRUN_JGVV302_5_T01	VIT_00s0302g00050	Zinc finger (DHHC type) family	Transcription factors	0.00085543	-0.0121727
CHR6_JGVV4_623_T01	VIT_06s0004g01700	Ribosomal protein L6 60S (transducin wd40 domain-containing protein)	Transport and signaling	9.31231e-06	-0.012183
CHR18_JGVV1_1163_T01	VIT_18s0001g15330	Nodulin MtN3 family	Transport and signaling	0.000380966	-0.0122277
CHR14_JGVV68_58_T01	VIT_14s0068g00630	Importin	Transport and signaling	0.000746874	-0.0118891
CHR16_JGVV50_22_T01	VIT_16s0050g02570	Protein phosphatase 2C	Transport and signaling	-0.00125364	-0.0119316
CHR12_JGVV28_318_T01	VIT_12s0028g00450	Carrier protein, Mitochondrial	Transport and signaling	0.00177068	-0.0118859
CHR9_JGVV2_610_T01	VIT_09s0002g06820	Equilibrative nucleoside transporter ENT8	Transport and signaling	0.000325736	-0.0120863
CHR6_JGVV9_294_T01	VIT_06s0009g00240	OEP80 (outer envelope protein of 80 kda)	Transport and signaling	0.000491299	-0.0121489
CHR11_JGVV16_263_T01	VIT_11s0016g03000	Phosphoinositide 3-kinase regulatory subunit 4	Transport and signaling	-0.000238515	-0.0119016
CHR3_JGVV38_259_T01	VIT_03s0038g02070	TOC132	Transport and signaling	-0.00172415	-0.0119131
CHR7_JGVV255_10_T01	VIT_07s0255g00100	Extra-large G-protein (XLG1)	Transport and signaling	0.00139237	-0.0119578
CHR16_JGVV50_189_T01	VIT_16s0050g00690	Protein kinase	Transport and signaling	0.00119332	-0.0119275
