# Supplementary material for: Rapid dehydration of grape berries dampens the post-ripening transcriptomic program and the metabolite profile evolution
Source: Hortic Res. 2020 Sep 1;7:141. doi: 10.1038/s41438-020-00362-5 (PMC7459318; doi:10.1038/s41438-020-00362-5)
Supplement: Supplementary file 6 — data set S5 [file 41438_2020_362_MOESM6_ESM.xlsx]

## Sheet: DEGs |FC|>2
Gene_ID	Gene Annoation	NT time-based	NT wloss-based	FR	STS Family membres	LAC Family members	PME Family members	TPS Family membres
VIT_16s0050g01090	β-carotene hydroxylase (BCH2) (VvBCH2)	*		*
VIT_02s0025g00240	β-carotene hydroxylase (BCH1) (VvBCH1)	*	*	*
VIT_03s0017g02190	ZIP family transporter	*	*	*
VIT_06s0061g00860	zinc-binding protein		*
VIT_11s0052g00530	zinc-binding protein	*	*
VIT_06s0004g06940	zinc transporter ZIP6		*
VIT_03s0017g02170	zinc transporter ZIP5	*	*	*
VIT_06s0004g01860	Zinc transporter ZIP3		*	*
VIT_19s0015g00190	zinc transporter ZIP11	*	*	*
VIT_02s0025g02900	zinc transporter MTPA2	*	*
VIT_15s0048g02520	zinc transporter (ZAT)	*	*	*
VIT_12s0059g01630	Zinc metalloproteinase	*
VIT_03s0063g00680	Zinc metalloprotease pitrilysin sub A		*
VIT_18s0001g13550	Zinc knuckle (CCHC-type) family	*	*	*
VIT_05s0020g04860	Zinc knuckle	*	*
VIT_16s0022g00760	Zinc knuckle	*	*	*
VIT_13s0047g00150	Zinc knuckle	*	*	*
VIT_12s0028g00670	Zinc knuckle	*	*	*
VIT_07s0141g00810	Zinc finger, SWIM-type	*	*	*
VIT_04s0008g04520	Zinc finger, FYVE domain containing 26		*
VIT_09s0018g01070	Zinc finger protein 830		*	*
VIT_01s0011g03780	Zinc finger protein 6	*	*	*
VIT_03s0091g00260	Zinc finger protein 4	*	*	*
VIT_11s0052g01120	ZINC FINGER PROTEIN 2	*	*	*
VIT_17s0000g05980	zinc finger protein / regulator of chromosome condensation (RCC1)		*
VIT_18s0001g12580	zinc finger homeobox 33		*
VIT_01s0011g06360	zinc finger homeobox 32	*	*	*
VIT_01s0026g02460	zinc finger homeobox 30	*	*	*
VIT_18s0117g00270	zinc finger homeobox 22		*
VIT_12s0035g00650	zinc finger homeobox 21		*
VIT_07s0130g00240	zinc finger homeobox 21		*
VIT_12s0035g01880	zinc finger homeobox 21	*	*
VIT_01s0011g02770	Zinc finger CCHC domain-containing protein 8	*	*	*
VIT_12s0059g01450	Zinc finger CCCH domain-containing protein ZFN-like 4		*
VIT_19s0085g00620	Zinc finger CCCH domain-containing protein 2			*
VIT_09s0018g01020	Zinc finger and C2 domain protein	*	*	*
VIT_09s0018g01120	Zinc finger and C2 domain protein	*	*	*
VIT_01s0026g00930	zinc finger (MYND type)	*	*	*
VIT_08s0007g08060	zinc finger (HIT type) SEF		*
VIT_10s0003g01800	zinc finger (FYVE type)	*	*	*
VIT_00s0174g00230	Zinc finger (FYVE type)	*	*	*
VIT_06s0004g04540	Zinc finger (DHHC type) family		*
VIT_08s0040g00380	Zinc finger (DHHC type) family	*
VIT_14s0030g00490	zinc finger (DHHC type)		*
VIT_14s0006g00580	Zinc finger (DHHC type)	*	*	*
VIT_01s0150g00350	zinc finger (DHHC type)	*	*	*
VIT_07s0005g02580	zinc finger (DHHC type)	*	*	*
VIT_02s0012g01550	Zinc finger (CCCH-type) family protein		*
VIT_12s0035g01430	Zinc finger (CCCH-type) family protein		*
VIT_04s0023g03180	Zinc finger (CCCH-type) family protein		*
VIT_01s0011g04260	Zinc finger (CCCH-type) family protein			*
VIT_18s0001g01670	Zinc finger (CCCH-type) family protein		*
VIT_12s0057g00570	Zinc finger (CCCH-type) family protein	*	*
VIT_12s0028g03300	Zinc finger (CCCH-type) family protein	*	*	*
VIT_11s0016g04940	Zinc finger (CCCH-type) family protein	*	*	*
VIT_06s0061g00150	Zinc finger (CCCH-type) family protein	*	*	*
VIT_19s0090g01780	Zinc finger (CCCH-type) family protein	*	*	*
VIT_11s0016g02790	Zinc finger (CCCH-type) family protein	*	*	*
VIT_07s0005g00300	Zinc finger (CCCH type) helicase family protein		*
VIT_07s0005g00310	Zinc finger (CCCH type) helicase family protein		*
VIT_06s0004g01930	zinc finger (C3HC4-type RING finger)BIG BROTHER		*
VIT_02s0025g01430	Zinc finger (C3HC4-type ring finger) family protein ATL1E	*	*	*
VIT_18s0001g02280	Zinc finger (C3HC4-type ring finger) family protein		*
VIT_09s0002g01500	Zinc finger (C3HC4-type ring finger) family protein	*	*
VIT_04s0044g00600	Zinc finger (C3HC4-type ring finger) family protein	*	*	*
VIT_01s0026g00300	zinc finger (C3HC4-type RING finger)			*
VIT_03s0091g00720	zinc finger (C3HC4-type RING finger)		*
VIT_13s0019g00990	zinc finger (C3HC4-type RING finger)		*
VIT_17s0000g08210	zinc finger (C3HC4-type RING finger)		*
VIT_06s0004g08090	zinc finger (C3HC4-type RING finger)		*
VIT_06s0004g05080	zinc finger (C3HC4-type RING finger)		*
VIT_07s0205g00030	zinc finger (C3HC4-type RING finger)		*
VIT_02s0025g01990	zinc finger (C3HC4-type RING finger)		*
VIT_18s0001g01050	zinc finger (C3HC4-type RING finger)		*	*
VIT_06s0004g06530	zinc finger (C3HC4-type RING finger)		*	*
VIT_14s0219g00030	zinc finger (C3HC4-type RING finger)	*	*
VIT_17s0000g03210	zinc finger (C3HC4-type RING finger)		*
VIT_05s0020g04000	zinc finger (C3HC4-type RING finger)		*
VIT_06s0004g08080	zinc finger (C3HC4-type RING finger)		*
VIT_12s0028g02530	zinc finger (C3HC4-type RING finger)	*	*
VIT_15s0024g01990	zinc finger (C3HC4-type RING finger)	*	*
VIT_13s0067g02880	zinc finger (C3HC4-type RING finger)		*
VIT_01s0011g04310	zinc finger (C3HC4-type RING finger)	*	*
VIT_06s0004g02970	zinc finger (C3HC4-type RING finger)		*
VIT_12s0035g01420	zinc finger (C3HC4-type RING finger)	*	*
VIT_08s0007g04790	zinc finger (C3HC4-type RING finger)	*	*
VIT_07s0005g01360	zinc finger (C3HC4-type RING finger)	*	*	*
VIT_15s0046g00930	zinc finger (C3HC4-type RING finger)	*	*	*
VIT_11s0016g00390	zinc finger (C3HC4-type RING finger)	*	*	*
VIT_00s0125g00180	Zinc finger (C3HC4-type ring finger)	*	*	*
VIT_14s0219g00040	zinc finger (C3HC4-type RING finger)	*	*	*
VIT_11s0065g01210	zinc finger (C3HC4-type RING finger)	*	*	*
VIT_01s0146g00510	zinc finger (C3HC4-type RING finger)	*	*	*
VIT_13s0084g00140	zinc finger (C3HC4-type RING finger)	*	*	*
VIT_11s0016g01430	zinc finger (C3HC4-type RING finger)	*	*	*
VIT_01s0010g02220	zinc finger (C3HC4-type RING finger)	*	*	*
VIT_07s0130g00050	zinc finger (C3HC4-type RING finger)	*	*	*
VIT_07s0005g00420	zinc finger (C3HC4-type RING finger)		*	*
VIT_08s0007g01530	zinc finger (C3HC4-type RING finger)	*	*	*
VIT_12s0028g01220	zinc finger (C3HC4-type RING finger)	*	*	*
VIT_01s0011g02950	zinc finger (C3HC4-type RING finger)	*	*	*
VIT_05s0020g02080	zinc finger (C3HC4-type RING finger)	*	*	*
VIT_07s0104g01370	zinc finger (C3HC4-type RING finger)	*	*	*
VIT_03s0063g00160	zinc finger (C3HC4-type RING finger)	*	*	*
VIT_11s0118g00780	zinc finger (C3HC4-type RING finger)	*	*	*
VIT_11s0037g01400	zinc finger (C3HC4-type RING finger)	*	*	*
VIT_02s0012g01440	zinc finger (C3HC4-type RING finger)	*	*	*
VIT_01s0011g04590	zinc finger (C3HC4-type RING finger)	*	*	*
VIT_19s0015g01000	zinc finger (C3HC4-type RING finger)	*	*	*
VIT_16s0050g02750	zinc finger (C3HC4-type RING finger)	*	*	*
VIT_16s0148g00250	zinc finger (C3HC4-type RING finger)	*	*	*
VIT_13s0019g04440	zinc finger (C3HC4-type RING finger)	*	*	*
VIT_11s0016g00070	zinc finger (C3HC4-type RING finger)	*	*	*
VIT_18s0122g01230	zinc finger (C3HC4-type RING finger)	*	*	*
VIT_18s0122g00580	zinc finger (C3HC4-type RING finger)	*	*	*
VIT_19s0014g00340	zinc finger (C3HC4-type RING finger)	*	*	*
VIT_18s0122g00870	zinc finger (C3HC4-type RING finger)	*	*	*
VIT_00s0475g00020	Zinc finger (C3HC4-type ring finger)	*	*	*
VIT_08s0058g01270	zinc finger (C3HC4-type RING finger)	*	*	*
VIT_13s0074g00370	zinc finger (C3HC4-type RING finger)	*	*	*
VIT_18s0001g09530	zinc finger (C3HC4-type RING finger)	*	*	*
VIT_02s0087g00420	zinc finger (C3HC4-type RING finger)	*	*	*
VIT_06s0061g00710	zinc finger (C3HC4-type RING finger)	*	*	*
VIT_18s0001g01060	zinc finger (C3HC4-type RING finger)	*	*	*
VIT_05s0049g00480	zinc finger (C3HC4-type RING finger)	*	*	*
VIT_07s0031g02250	zinc finger (C3HC4-type RING finger)	*	*	*
VIT_00s0264g00020	zinc finger (C3HC4-type RING finger)		*
VIT_08s0040g01950	zinc finger (C3HC4-type RING finger)		*
VIT_12s0028g03750	zinc finger (C3HC4-type RING finger)		*
VIT_14s0108g01430	zinc finger (C3HC4-type RING finger)		*
VIT_09s0054g00980	zinc finger (C3HC4-type RING finger)		*
VIT_14s0066g01610	zinc finger (C3HC4-type RING finger)		*
VIT_07s0031g02640	zinc finger (C3HC4-type RING finger)		*
VIT_13s0019g01960	zinc finger (C3HC4-type RING finger)		*
VIT_09s0018g01220	zinc finger (C3HC4-type RING finger)	*	*	*
VIT_08s0007g00150	zinc finger (C3HC4-type RING finger)	*	*	*
VIT_12s0028g01570	zinc finger (C3HC4-type RING finger)	*	*	*
VIT_18s0001g03270	zinc finger (C3HC4-type RING finger)	*	*
VIT_03s0017g00670	zinc finger (C3HC4-type RING finger)	*	*	*
VIT_17s0000g06610	zinc finger (C3HC4-type RING finger)	*
VIT_12s0028g01560	zinc finger (C3HC4-type RING finger)	*
VIT_05s0077g01390	zinc finger (C2H2 type) protein (ZFP6)		*
VIT_06s0080g00270	zinc finger (C2H2 type) protein (WIP3)	*	*
VIT_06s0004g03070	zinc finger (C2H2 type) JACKDAW	*	*	*
VIT_08s0040g02100	zinc finger (C2H2 type) JACKDAW	*	*	*
VIT_11s0037g00410	Zinc finger (C2H2 type) family		*
VIT_13s0019g00480	Zinc finger (C2H2 type) family		*	*
VIT_08s0040g00240	Zinc finger (C2H2 type) family		*	*
VIT_11s0037g00400	Zinc finger (C2H2 type) family		*
VIT_04s0008g06710	Zinc finger (C2H2 type) family	*	*
VIT_06s0009g02470	Zinc finger (C2H2 type) family	*	*	*
VIT_06s0009g02460	Zinc finger (C2H2 type) family	*	*	*
VIT_16s0050g01100	Zinc finger (C2H2 type) family	*	*	*
VIT_06s0061g00760	Zinc finger (C2H2 type) family	*	*	*
VIT_14s0006g01690	Zinc finger (C2H2 type) family	*	*	*
VIT_08s0040g00750	Zinc finger (C2H2 type) family		*
VIT_18s0001g02000	Zinc finger (C2H2 type) family	*	*
VIT_05s0102g00750	zinc finger (B-box type)		*
VIT_12s0134g00400	zinc finger (B-box type)		*
VIT_04s0023g03030	zinc finger (B-box type)	*	*	*
VIT_01s0011g04240	zinc finger (B-box type)	*	*	*
VIT_01s0011g04250	zinc finger (B-box type)	*	*	*
VIT_00s0347g00030	zinc finger (B-box type)		*
VIT_00s0203g00210	zinc finger (B-box type)		*
VIT_16s0022g01680	Zinc finger (AN1-like)		*
VIT_18s0122g01410	zinc carboxypeptidase A	*	*	*
VIT_13s0047g00010	ZIFL2 (zinc induced facilitator-like 1)		*	*
VIT_13s0047g00030	ZIFL1 (Zinc induced facilitator 1)		*
VIT_13s0047g00040	ZIFL1 (Zinc induced facilitator 1)		*
VIT_13s0047g00020	ZIF1 (zinc induced facilitator 1); carbohydrate transporter		*
VIT_10s0071g00410	Zfwd2 protein (ZFWD2)	*	*	*
VIT_03s0091g00940	Zfwd2 protein (ZFWD2)	*	*	*
VIT_10s0071g00490	Zfwd2 protein (ZFWD2)	*	*	*
VIT_03s0091g00920	Zfwd2 protein (ZFWD2)	*	*	*
VIT_13s0047g01130	Zfwd2 protein (ZFWD2)	*	*	*
VIT_10s0071g00460	Zfwd2 protein (ZFWD2)		*	*
VIT_04s0023g00220	Zfwd2 protein (ZFWD2)	*	*	*
VIT_10s0071g00570	ZFWD1 (zinc finger WD40 repeat protein 1)	*	*	*
VIT_10s0071g00520	ZFWD1 (zinc finger WD40 repeat protein 1)	*	*	*
VIT_01s0011g02290	Zf A20 and AN1 domain-containing stress-associated protein 7	*	*
VIT_08s0007g03530	Zf A20 and AN1 domain-containing stress-associated protein 4	*
VIT_03s0038g02680	Zeta-carotene desaturase		*
VIT_13s0156g00350	zeaxanthin epoxidase (ZEP; ABA1) (VvZEP2)	*	*	*
VIT_07s0031g00620	zeaxanthin epoxidase (ZEP; ABA1) (VvZEP1)		*
VIT_01s0026g01140	ZCW32 (BIGPETAL, BIGPETALUB)	*	*	*
VIT_01s0010g02140	Z-ring ARC3		*	*
VIT_15s0046g00080	yippee	*	*
VIT_00s2871g00010	yippee		*	*
VIT_02s0025g02370	yippee	*	*	*
VIT_11s0037g00310	Yip1 interacting factor homolog B		*
VIT_14s0128g00380	yip1 domain , member 1		*
VIT_08s0007g03460	YIP1		*	*
VIT_17s0000g06380	YGL010w	*	*	*
VIT_04s0008g03370	YebC	*	*	*
VIT_16s0050g00770	YDA (YODA)		*
VIT_09s0096g00150	Ycf2 [Vitis vinifera]		*
VIT_18s0001g08260	xylulose kinase	*	*	*
VIT_07s0005g04580	Xyloglucanase inhibitor	*	*	*
VIT_07s0005g04570	Xyloglucanase inhibitor	*	*	*
VIT_03s0088g00650	xyloglucan:xyloglucosyl transferase		*
VIT_14s0060g01670	xyloglucan:xyloglucosyl transferase	*	*	*
VIT_07s0185g00050	xyloglucan:xyloglucosyl transferase	*	*	*
VIT_10s0003g02480	xyloglucan endotransglycosylase/hydrolase precursor XTH-21	*		*
VIT_12s0142g00210	xyloglucan endotransglycosylase/hydrolase precursor XTH-14	*	*
VIT_12s0134g00160	Xyloglucan endotransglycosylase/hydrolase 16	*	*	*
VIT_11s0052g01170	Xyloglucan endotransglycosylase 6	*		*
VIT_11s0052g01220	Xyloglucan endotransglycosylase 6		*	*
VIT_11s0052g01310	Xyloglucan endotransglycosylase 6	*	*	*
VIT_11s0052g01320	Xyloglucan endotransglycosylase 6	*	*	*
VIT_11s0052g01300	Xyloglucan endotransglycosylase 6	*	*	*
VIT_11s0052g01270	Xyloglucan endotransglycosylase 6	*	*	*
VIT_18s0041g00750	xyloglucan endotransglucosylase/hydrolase XTHB	*	*
VIT_15s0048g01850	xyloglucan endotransglucosylase/hydrolase XTH19		*
VIT_01s0150g00460	xyloglucan endotransglucosylase/hydrolase precursor	*	*	*
VIT_06s0061g00550	xyloglucan endotransglucosylase/hydrolase 32	*	*	*
VIT_10s0003g02440	xyloglucan endotransglucosylase/hydrolase 23		*
VIT_11s0052g01260	xyloglucan endotransglucosylase/hydrolase 23	*	*	*
VIT_11s0052g01280	xyloglucan endotransglucosylase/hydrolase 23	*	*	*
VIT_11s0052g01180	xyloglucan endotransglucosylase/hydrolase 23	*	*	*
VIT_11s0052g01250	xyloglucan endotransglucosylase/hydrolase 23	*	*	*
VIT_11s0052g01330	xyloglucan endotransglucosylase/hydrolase 23	*	*	*
VIT_11s0052g01200	xyloglucan endotransglucosylase/hydrolase 23	*	*	*
VIT_05s0062g00240	xyloglucan endotransglucosylase/hydrolase 23	*	*	*
VIT_05s0062g00610	xyloglucan endotransglucosylase/hydrolase 23	*	*	*
VIT_05s0062g00250	xyloglucan endotransglucosylase/hydrolase 15	*	*	*
VIT_11s0052g01190	xyloglucan endotransglucosylase-hydrolase XTH3	*	*	*
VIT_11s0016g03480	Xyloglucan endo-transglycosylase, C-terminal	*	*	*
VIT_11s0052g01340	Xyloglucan endo-transglycosylase, C-terminal	*	*	*
VIT_05s0062g00480	Xyloglucan endo-transglycosylase, C-terminal	*	*	*
VIT_08s0040g02340	Xylan synthase		*	*
VIT_08s0040g02350	Xylan synthase	*	*
VIT_04s0008g03610	Xylan synthase	*	*	*
VIT_06s0061g01450	XS domain-containing protein	*	*	*
VIT_06s0004g04850	XH/XS domain-containing protein	*	*
VIT_11s0037g01410	XBAT32 (XB3 ortholog 2 in Arabidopsis thaliana 32)	*	*	*
VIT_17s0000g10090	xanthine/uracil/vitamin C permease	*	*	*
VIT_13s0067g02500	xanthine/uracil permease	*	*	*
VIT_11s0016g02540	xaa-Pro dipeptidase	*	*
VIT_18s0122g01140	Wuschel-related homeobox 13	*	*	*
VIT_04s0023g03310	wuschel protein		*
VIT_12s0055g00340	WRKY DNA-binding protein 9	*	*	*
VIT_01s0010g03930	WRKY DNA-binding protein 75	*	*	*
VIT_14s0068g01770	WRKY DNA-binding protein 75	*	*	*
VIT_17s0000g05810	WRKY DNA-binding protein 72	*	*	*
VIT_01s0026g01730	WRKY DNA-binding protein 72	*	*	*
VIT_14s0108g00120	WRKY DNA-binding protein 72	*	*	*
VIT_10s0003g02810	WRKY DNA-binding protein 71	*	*	*
VIT_08s0058g01390	WRKY DNA-binding protein 70		*
VIT_13s0067g03140	WRKY DNA-binding protein 70		*
VIT_10s0003g01600	WRKY DNA-binding protein 65	*	*	*
VIT_12s0028g01700	WRKY DNA-binding protein 65		*
VIT_12s0028g01690	WRKY DNA-binding protein 65	*	*
VIT_19s0090g00840	WRKY DNA-binding protein 6		*
VIT_10s0116g01200	WRKY DNA-binding protein 6		*
VIT_12s0059g00880	WRKY DNA-binding protein 6	*	*	*
VIT_13s0067g03130	WRKY DNA-binding protein 55	*	*	*
VIT_16s0050g02510	WRKY DNA-binding protein 53	*	*	*
VIT_02s0025g01280	WRKY DNA-binding protein 53	*	*	*
VIT_15s0046g01140	WRKY DNA-binding protein 53	*	*	*
VIT_04s0069g00970	WRKY DNA-binding protein 51		*
VIT_04s0008g01470	WRKY DNA-binding protein 50	*	*	*
VIT_05s0077g00730	WRKY DNA-binding protein 48	*	*	*
VIT_07s0141g00680	WRKY DNA-binding protein 39		*
VIT_08s0058g00690	WRKY DNA-binding protein 33	*	*	*
VIT_04s0008g06600	WRKY DNA-binding protein 32		*
VIT_02s0025g00420	WRKY DNA-binding protein 27		*
VIT_15s0046g02150	WRKY DNA-binding protein 24		*
VIT_15s0046g02190	WRKY DNA-binding protein 22	*	*	*
VIT_00s2547g00010	WRKY DNA-binding protein 21	*		*
VIT_02s0154g00210	WRKY DNA-binding protein 21	*
VIT_00s0463g00010	WRKY DNA-binding protein 20	*
VIT_04s0008g05760	WRKY DNA-binding protein 18		*
VIT_04s0008g05750	WRKY DNA-binding protein 18	*	*	*
VIT_10s0003g05740	WRKY DNA-binding protein 14	*	*	*
VIT_04s0069g00920	WRKY DNA-binding protein 11	*	*	*
VIT_11s0052g00450	WRKY DNA-binding protein 11	*	*	*
VIT_08s0040g03070	WRKY (VvPH3)		*
VIT_18s0001g05870	WPP domain-associated protein	*	*	*
VIT_05s0020g01280	wound-responsive protein		*
VIT_00s1683g00010	wound-responsive protein	*
VIT_12s0057g00100	Wound-responsive		*
VIT_00s1818g00020	Wound-responsive	*	*
VIT_06s0004g07550	Wound-induced protein WI12	*	*	*
VIT_12s0057g00080	Wound-induced			*
VIT_12s0057g00070	Wound-induced		*
VIT_12s0057g00140	Wound-induced		*
VIT_12s0057g00120	Wound-induced	*	*	*
VIT_12s0057g00090	Wound-induced	*	*	*
VIT_12s0057g00170	Wound-induced	*	*	*
VIT_12s0057g00110	Wound-induced	*	*	*
VIT_12s0057g00150	Wound-induced	*	*
VIT_09s0002g07270	WNK7 (Arabidopsis WNK kinase 7		*	*
VIT_04s0044g00850	WNK6 (Arabidopsis WNK kinase 6)	*	*	*
VIT_08s0058g01130	WNK5 (Arabidopsis WNK kinase 5)		*
VIT_06s0004g07920	WNK5 (Arabidopsis WNK kinase 5)	*	*	*
VIT_19s0090g01690	WNK3 (Arabidopsis WNK kinase 3)	*	*	*
VIT_05s0020g03380	WNK1 (with no lysine (K) 1)	*	*	*
VIT_10s0116g00480	WNK kinase 6	*	*	*
VIT_15s0046g00100	WNK kinase 6		*
VIT_05s0029g00410	Werner Syndrome exonuclease (WEX)		*
VIT_14s0060g01000	Werner Syndrome exonuclease (WEX)		*
VIT_18s0001g15130	WD40 repeat protein		*
VIT_06s0061g00180	WD40	*	*
VIT_07s0255g00110	WD40	*	*	*
VIT_07s0104g00870	WD40	*	*	*
VIT_07s0104g00860	WD40		*	*
VIT_17s0000g01670	WD40	*	*	*
VIT_16s0013g01510	WD-repeat protein 8	*	*	*
VIT_10s0003g01570	WD-repeat protein 53		*
VIT_05s0029g01120	WD-repeat protein		*	*
VIT_05s0102g00640	WD-repeat protein		*	*
VIT_05s0102g00680	WD-repeat protein		*
VIT_00s0181g00120	WD-repeat protein	*	*	*
VIT_03s0038g02430	WD-40 repeat protein (MSI3)	*	*	*
VIT_04s0008g04910	WD-40 repeat protein (LEUNIG)		*
VIT_08s0007g00240	WD-40 repeat protein	*	*	*
VIT_00s0526g00010	WD-40 repeat family protein / beige-related	*
VIT_13s0073g00220	WD-40 repeat family protein / beige-related	*
VIT_19s0015g02190	WD-40 repeat family protein / beige-related	*	*	*
VIT_15s0048g01650	WD-40 repeat family protein / beige-related		*
VIT_19s0015g01750	WD-40 repeat	*	*	*
VIT_16s0098g01520	WD-40 repeat	*	*	*
VIT_04s0023g03630	WD repeat domain 60	*	*
VIT_19s0090g01420	Wax synthase isoform 1	*	*	*
VIT_19s0090g01400	Wax synthase isoform 1	*	*	*
VIT_15s0046g00630	wax synthase	*	*	*
VIT_15s0046g00700	wax synthase	*	*	*
VIT_15s0046g00710	wax synthase	*	*	*
VIT_15s0046g00660	wax synthase	*	*	*
VIT_15s0046g00650	Wax synthase	*	*	*
VIT_15s0046g00490	wax synthase	*	*	*
VIT_15s0046g00570	wax synthase	*	*	*
VIT_15s0046g00480	wax synthase	*	*	*
VIT_15s0046g00680	wax synthase	*	*	*
VIT_15s0046g00590	wax synthase	*	*	*
VIT_12s0028g03480	wax synthase	*	*	*
VIT_15s0046g00640	wax synthase	*	*	*
VIT_03s0063g00120	wax synthase		*
VIT_13s0019g02300	Wall-associated receptor kinase-like 20		*
VIT_18s0001g01310	Wall-associated receptor kinase 5		*
VIT_06s0004g02530	Wall-associated receptor kinase 5	*	*	*
VIT_10s0003g05160	wall-associated kinase 3 (WAK3)	*	*
VIT_10s0003g05170	wall-associated kinase 3 (WAK3)	*	*	*
VIT_17s0000g04360	wall-associated kinase 2 (WAK2)	*	*	*
VIT_17s0000g04380	wall-associated kinase 1 (WAK1)	*	*	*
VIT_17s0000g04370	wall-associated kinase	*	*	*
VIT_01s0011g03980	wall-associated kinase	*	*	*
VIT_01s0011g03950	wall-associated kinase	*	*	*
VIT_18s0001g11620	WAK receptor protein kinase	*	*
VIT_15s0046g00170	VvMybPA1	*	*
VIT_02s0033g00450	VvMybA3	*	*	*
VIT_02s0033g00390	VvMybA2	*	*	*
VIT_02s0033g00410	VvMybA1	*	*	*
VIT_08s0007g07230	VvMyb5a	*	*	*
VIT_05s0049g01020	VvMYB15	*	*	*
VIT_07s0005g03340	VvMYB14	*	*	*
VIT_14s0006g01370	VTC2	*	*	*
VIT_08s0040g00540	VQ motif-containing protein		*
VIT_02s0012g01280	VQ motif-containing protein		*	*
VIT_19s0014g02490	VQ motif-containing protein	*	*	*
VIT_18s0001g06350	VQ motif-containing protein	*	*	*
VIT_18s0166g00090	VQ motif-containing protein	*	*	*
VIT_00s0304g00030	VQ motif-containing protein	*
VIT_08s0007g06470	VQ motif-containing protein	*	*	*
VIT_09s0002g07540	VQ motif-containing protein	*	*	*
VIT_10s0092g00360	VPS2.2 SNF7	*	*	*
VIT_03s0063g01730	Viral-response family protein-like	*	*	*
VIT_02s0025g03910	VIP3 (VERNALIZATION INDEPENDENCE 3); nucleotide binding	*	*
VIT_04s0043g01010	violaxanthin de-epoxidase (VDE1) (VvVDE1)	*	*	*
VIT_18s0001g00450	Vinorine synthase	*	*	*
VIT_06s0004g06500	villin		*
VIT_19s0014g04810	Vetispiradiene synthase (VvTPS26)	*	*	*				*
VIT_15s0048g00600	vesicle-associated membrane protein		*
VIT_00s0203g00040	vesicle-associated membrane protein	*	*	*
VIT_01s0113g00540	vesicle transport v-SNARE 13		*
VIT_07s0130g00230	Vesicle transport protein SFT2B	*	*	*
VIT_16s0050g00060	vesicle trafficking protein	*	*
VIT_16s0039g01910	vegetative storage protein win4.5			*
VIT_15s0107g00400	vegetative storage protein		*
VIT_17s0053g00670	vegetative storage protein		*
VIT_16s0100g00370	valyl-tRNA synthetase		*
VIT_02s0012g01980	valyl tRNA synthetase	*	*
VIT_11s0118g00350	Vacuolar pyrophosphatase	*	*	*
VIT_04s0069g00410	Vacuolar protein-sorting-associated protein 4	*	*
VIT_03s0038g04070	vacuolar protein sorting 9 (VPS9)		*
VIT_18s0089g01070	vacuolar protein sorting 9 (VPS9)	*	*	*
VIT_18s0089g01060	vacuolar protein sorting 9 (VPS9)	*	*
VIT_00s0233g00090	vacuolar protein sorting 41 (VPS41)	*	*	*
VIT_04s0069g00420	Vacuolar protein sorting 4	*	*	*
VIT_04s0069g00430	Vacuolar protein sorting 4	*	*	*
VIT_13s0019g04720	Vacuolar protein sorting 33		*
VIT_02s0012g02520	vacuolar protein sorting 25		*
VIT_02s0154g00090	Vacuolar invertase 2, GIN2	*	*	*
VIT_16s0022g00670	Vacuolar invertase 1, GIN1	*	*	*
VIT_00s0187g00270	V-type H+-transporting ATPase subunit H		*
VIT_19s0090g01330	V-type H+-transporting ATPase subunit H	*	*	*
VIT_17s0000g00460	V-type H+-transporting ATPase subunit C	*	*	*
VIT_04s0008g02580	V-type H+-transporting ATPase subunit A			*
VIT_18s0086g00440	V-type H+-transporting ATPase 21kDa proteolipid subunit		*
VIT_04s0008g04760	V-type H+-transporting ATPase 21kDa proteolipid subunit	*	*	*
VIT_09s0002g05720	V-type H+-transporting ATPase 21kDa proteolipid subunit	*	*	*
VIT_19s0014g04820	V-type H+-transporting ATPase 21kDa proteolipid subunit	*	*	*
VIT_07s0031g02850	UVB-resistance protein UVR8		*
VIT_07s0031g02560	UVB-resistance protein UVR8	*	*	*
VIT_13s0067g02450	uroporphyrinogen decarboxylase	*	*	*
VIT_13s0064g01470	urophorphyrin III methylase	*	*	*
VIT_17s0000g01620	uridine/cytidine kinase 1			*
VIT_17s0000g01600	uridine kinase	*		*
VIT_00s1715g00010	Ureidoglycine aminohydrolase	*	*	*
VIT_14s0030g02030	Ureidoglycine aminohydrolase		*
VIT_10s0003g03120	Urease accessory protein G		*
VIT_06s0009g02490	urease accessory protein F		*
VIT_01s0011g01440	urease accessory protein D		*
VIT_02s0033g00360	urease		*
VIT_01s0010g02760	urease		*	*
VIT_18s0001g12030	Uracil-DNA glycosylase		*
VIT_08s0007g01100	uracil phosphoribosyltransferase		*
VIT_17s0000g05280	UPF0737 protein AFP3	*	*	*
VIT_13s0019g01390	UPF0497 membrane protein		*
VIT_14s0068g01400	UPF0497 family	*	*	*
VIT_17s0000g00560	UPF0497 family	*	*	*
VIT_18s0072g01100	UPF0326 protein hag1	*	*
VIT_19s0090g01170	UPF0041	*	*	*
VIT_17s0000g02170	Unknown protein			*
VIT_11s0052g00920	Unknown protein			*
VIT_16s0050g01780	Unknown protein			*
VIT_04s0044g00300	unknown protein			*
VIT_18s0001g11210	Unknown protein			*
VIT_13s0019g04870	Unknown protein			*
VIT_16s0013g02030	Unknown protein			*
VIT_16s0098g01740	Unknown protein		*
VIT_12s0035g02200	Unknown protein		*
VIT_06s0009g02610	Unknown protein		*
VIT_07s0031g01560	Unknown protein		*
VIT_15s0046g00990	Unknown protein		*
VIT_11s0016g01340	Unknown protein		*
VIT_16s0050g02270	Unknown protein		*
VIT_07s0151g00950	Unknown protein		*
VIT_04s0008g01020	Unknown protein		*
VIT_11s0016g01330	Unknown protein		*
VIT_03s0063g02540	Unknown protein		*
VIT_08s0040g02910	Unknown protein		*
VIT_05s0136g00380	Unknown protein		*
VIT_18s0041g02110	Unknown protein		*
VIT_05s0062g01340	Unknown protein		*
VIT_09s0002g02660	Unknown protein		*
VIT_12s0059g01640	Unknown protein		*
VIT_13s0067g02710	Unknown protein		*
VIT_18s0001g15150	Unknown protein		*
VIT_08s0105g00510	Unknown protein		*
VIT_13s0019g02270	Unknown protein		*
VIT_15s0048g00850	Unknown protein		*
VIT_18s0001g07760	Unknown protein		*
VIT_01s0011g04550	Unknown protein		*
VIT_05s0029g00470	Unknown protein		*
VIT_16s0098g01530	Unknown protein		*
VIT_06s0004g02250	Unknown protein		*
VIT_19s0014g02800	Unknown protein		*
VIT_08s0007g08460	Unknown protein		*
VIT_05s0102g00760	Unknown protein		*
VIT_07s0031g01350	Unknown protein		*
VIT_04s0023g02660	Unknown protein		*
VIT_18s0001g10360	Unknown protein		*
VIT_09s0002g01530	Unknown protein		*
VIT_03s0091g00850	Unknown protein		*
VIT_19s0014g02770	Unknown protein		*
VIT_05s0102g00430	Unknown protein		*
VIT_03s0088g00370	Unknown protein		*
VIT_14s0108g01480	Unknown protein		*
VIT_02s0033g01350	Unknown protein		*
VIT_06s0009g02680	Unknown protein		*
VIT_13s0064g00200	Unknown protein		*
VIT_01s0010g00560	Unknown protein		*
VIT_01s0026g02420	unknown protein		*
VIT_17s0000g09850	Unknown protein		*
VIT_11s0016g01110	Unknown protein		*
VIT_07s0005g04900	Unknown protein		*
VIT_05s0102g00300	Unknown protein		*
VIT_00s0333g00020	Unknown protein		*
VIT_02s0033g00230	Unknown protein		*
VIT_03s0063g00960	Unknown protein		*
VIT_10s0116g00900	Unknown protein		*
VIT_18s0001g15220	Unknown protein		*
VIT_05s0049g01170	unknown protein		*
VIT_18s0001g08820	Unknown protein		*
VIT_07s0031g01910	Unknown protein		*
VIT_08s0058g01250	Unknown protein		*
VIT_09s0002g02960	Unknown protein		*
VIT_05s0020g01270	Unknown protein		*
VIT_07s0104g00260	unknown protein		*
VIT_10s0042g01060	Unknown protein		*
VIT_04s0023g00360	Unknown protein		*
VIT_00s0332g00040	Unknown protein		*
VIT_03s0038g00570	Unknown protein		*
VIT_00s0508g00040	Unknown protein		*
VIT_17s0000g02040	Unknown protein		*
VIT_08s0007g08680	Unknown protein		*
VIT_15s0046g01340	Unknown protein		*
VIT_19s0014g03390	Unknown protein		*
VIT_04s0008g02000	Unknown protein		*
VIT_02s0025g05030	Unknown protein		*
VIT_05s0094g00520	Unknown protein		*
VIT_09s0002g01060	Unknown protein		*
VIT_18s0122g00300	Unknown protein		*
VIT_08s0007g01600	Unknown protein		*
VIT_13s0019g03990	Unknown protein		*
VIT_10s0003g01310	Unknown protein		*
VIT_01s0010g02620	Unknown protein		*
VIT_19s0014g01920	Unknown protein		*
VIT_05s0062g01330	Unknown protein		*
VIT_00s0771g00020	Unknown protein		*
VIT_05s0102g00720	Unknown protein		*
VIT_01s0010g01230	Unknown protein		*
VIT_16s0098g01820	Unknown protein		*
VIT_07s0005g02140	Unknown protein		*
VIT_04s0044g00100	Unknown protein		*
VIT_19s0014g03060	Unknown protein		*
VIT_16s0039g00310	Unknown protein		*
VIT_03s0091g00660	Unknown protein		*
VIT_05s0136g00320	Unknown protein		*
VIT_04s0023g03700	Unknown protein		*
VIT_16s0050g01440	Unknown protein		*
VIT_05s0020g03340	unknown protein		*
VIT_02s0012g01880	Unknown protein		*
VIT_03s0091g00220	Unknown protein		*
VIT_00s0875g00010	Unknown protein		*
VIT_07s0005g00450	Unknown protein		*
VIT_12s0028g02500	Unknown protein		*
VIT_17s0000g04100	Unknown protein		*
VIT_06s0080g01100	Unknown protein		*
VIT_01s0011g00910	Unknown protein		*
VIT_07s0005g02650	Unknown protein		*
VIT_12s0059g00600	Unknown protein		*
VIT_05s0077g00350	Unknown protein		*
VIT_10s0116g00350	Unknown protein		*
VIT_14s0006g01900	Unknown protein		*
VIT_08s0007g07590	Unknown protein		*
VIT_06s0004g02700	Unknown protein		*
VIT_18s0001g14930	Unknown protein		*
VIT_10s0003g05660	Unknown protein		*
VIT_18s0001g13080	Unknown protein		*
VIT_01s0026g01130	Unknown protein		*
VIT_19s0014g00420	unknown protein		*
VIT_06s0080g01050	Unknown protein		*
VIT_09s0002g01540	Unknown protein		*
VIT_14s0030g01400	Unknown protein		*
VIT_09s0018g00560	Unknown protein		*
VIT_18s0001g03690	Unknown protein		*
VIT_04s0044g00740	Unknown protein		*
VIT_06s0004g07370	Unknown protein		*
VIT_14s0006g03220	Unknown protein		*
VIT_04s0023g02560	Unknown protein		*
VIT_04s0023g02550	unknown protein		*
VIT_02s0012g00240	Unknown protein		*
VIT_08s0007g08780	Unknown protein	*
VIT_02s0025g03060	Unknown protein	*
VIT_16s0039g00080	Unknown protein	*
VIT_09s0002g06920	Unknown protein	*
VIT_08s0040g02680	Unknown protein	*
VIT_00s0802g00020	Unknown protein	*
VIT_00s0865g00020	Unknown protein	*
VIT_02s0025g02490	Unknown protein	*
VIT_18s0117g00190	Unknown protein	*
VIT_13s0158g00160	Unknown protein			*
VIT_07s0005g03390	Unknown protein			*
VIT_06s0080g00750	Unknown protein		*
VIT_09s0002g06770	Unknown protein		*
VIT_09s0054g01750	Unknown protein		*
VIT_01s0011g03050	Unknown protein		*
VIT_18s0122g00110	Unknown protein		*
VIT_08s0007g04030	Unknown protein	*		*
VIT_00s0510g00020	Unknown protein		*	*
VIT_19s0027g00240	Unknown protein		*	*
VIT_00s0854g00010	Unknown protein		*	*
VIT_01s0011g01880	Unknown protein		*	*
VIT_07s0031g02410	Unknown protein		*	*
VIT_00s0291g00070	Unknown protein		*	*
VIT_00s0265g00090	unknown protein		*	*
VIT_11s0052g00220	Unknown protein		*	*
VIT_01s0011g00610	Unknown protein		*	*
VIT_16s0039g00300	Unknown protein		*	*
VIT_15s0021g02070	Unknown protein		*	*
VIT_05s0094g00410	Unknown protein		*	*
VIT_01s0026g02100	Unknown protein		*	*
VIT_13s0019g03230	Unknown protein		*	*
VIT_09s0018g00290	Unknown protein		*	*
VIT_14s0060g00340	Unknown protein		*	*
VIT_00s0510g00010	Unknown protein		*	*
VIT_00s1308g00020	Unknown protein		*	*
VIT_05s0124g00450	Unknown protein		*	*
VIT_00s0566g00010	Unknown protein		*	*
VIT_06s0061g00800	Unknown protein		*	*
VIT_04s0023g00990	Unknown protein	*	*
VIT_17s0000g05830	Unknown protein	*	*
VIT_14s0066g00600	Unknown protein	*	*
VIT_07s0031g01900	Unknown protein	*	*
VIT_13s0101g00090	Unknown protein	*	*
VIT_19s0085g00030	Unknown protein	*	*
VIT_11s0016g04990	Unknown protein		*
VIT_08s0040g00440	Unknown protein	*	*
VIT_12s0178g00050	Unknown protein		*
VIT_09s0054g00800	Unknown protein	*	*
VIT_18s0001g02480	Unknown protein		*
VIT_13s0074g00640	Unknown protein	*	*
VIT_14s0219g00090	Unknown protein	*	*
VIT_15s0046g01740	Unknown protein	*	*
VIT_04s0044g01430	Unknown protein		*
VIT_08s0040g00160	Unknown protein	*	*
VIT_14s0068g01180	Unknown protein		*
VIT_06s0004g02320	Unknown protein	*	*
VIT_01s0010g01590	Unknown protein	*	*
VIT_19s0015g00610	Unknown protein		*
VIT_17s0000g06890	Unknown protein		*
VIT_00s0174g00320	Unknown protein		*
VIT_19s0027g00600	Unknown protein		*
VIT_11s0037g00090	Unknown protein		*
VIT_04s0008g03090	unknown protein	*	*
VIT_10s0092g00010	Unknown protein		*
VIT_19s0014g05200	Unknown protein		*
VIT_18s0001g02750	Unknown protein		*
VIT_19s0014g02100	Unknown protein		*
VIT_02s0025g02470	Unknown protein		*
VIT_10s0071g01010	Unknown protein		*
VIT_18s0001g10750	Unknown protein		*
VIT_05s0020g01880	Unknown protein	*	*
VIT_18s0001g08020	Unknown protein		*
VIT_19s0014g02320	Unknown protein	*	*
VIT_11s0103g00230	Unknown protein		*
VIT_05s0020g02640	Unknown protein		*
VIT_02s0012g00190	Unknown protein		*
VIT_03s0063g00440	Unknown protein	*	*
VIT_15s0048g02220	Unknown protein		*
VIT_12s0035g02030	Unknown protein		*
VIT_05s0102g01130	Unknown protein	*	*
VIT_15s0021g01860	Unknown protein	*	*
VIT_01s0026g02260	Unknown protein	*	*
VIT_14s0066g00610	Unknown protein	*	*
VIT_16s0022g00590	Unknown protein	*	*
VIT_05s0049g00140	Unknown protein		*
VIT_00s0386g00030	Unknown protein	*	*
VIT_05s0077g02200	Unknown protein		*
VIT_15s0107g00360	Unknown protein		*
VIT_14s0006g01930	Unknown protein	*	*
VIT_00s0301g00020	Unknown protein		*
VIT_16s0050g00710	Unknown protein	*	*
VIT_19s0090g00370	Unknown protein	*	*
VIT_13s0019g04630	Unknown protein		*
VIT_14s0066g01570	Unknown protein	*	*
VIT_07s0005g02530	Unknown protein	*	*
VIT_08s0007g03840	Unknown protein	*	*
VIT_07s0130g00060	Unknown protein	*	*
VIT_01s0011g02320	Unknown protein	*	*
VIT_15s0046g02500	Unknown protein	*	*
VIT_15s0048g02650	Unknown protein	*	*
VIT_09s0002g04180	Unknown protein	*	*
VIT_18s0001g12400	Unknown protein	*	*
VIT_07s0191g00100	Unknown protein	*	*
VIT_01s0011g06580	Unknown protein	*	*
VIT_01s0127g00480	Unknown protein		*
VIT_16s0100g00330	Unknown protein	*	*
VIT_08s0056g00500	Unknown protein	*	*
VIT_11s0037g00030	Unknown protein	*	*
VIT_06s0004g03470	Unknown protein	*	*
VIT_09s0054g00430	Unknown protein	*	*
VIT_01s0011g03040	Unknown protein	*	*
VIT_09s0054g01760	Unknown protein	*	*
VIT_05s0062g01360	Unknown protein	*	*
VIT_09s0054g01040	Unknown protein		*
VIT_13s0019g00080	Unknown protein	*	*
VIT_01s0010g03870	Unknown protein		*
VIT_17s0000g03420	Unknown protein		*
VIT_07s0191g00110	Unknown protein	*	*
VIT_04s0008g05530	Unknown protein	*	*
VIT_09s0002g00940	Unknown protein		*
VIT_04s0008g03680	Unknown protein		*
VIT_07s0031g00770	Unknown protein	*	*
VIT_12s0059g02290	Unknown protein		*
VIT_01s0011g04850	Unknown protein		*
VIT_19s0015g00970	Unknown protein		*
VIT_02s0025g02640	Unknown protein	*	*
VIT_10s0116g01820	Unknown protein	*	*
VIT_17s0000g03670	Unknown protein	*	*
VIT_11s0016g02520	Unknown protein	*	*
VIT_04s0023g01520	Unknown protein	*	*
VIT_01s0010g01310	Unknown protein		*
VIT_02s0025g00390	Unknown protein		*
VIT_16s0022g01740	Unknown protein	*	*
VIT_11s0052g00890	Unknown protein	*	*
VIT_15s0046g02050	Unknown protein	*	*
VIT_10s0003g02780	Unknown protein	*	*
VIT_07s0129g00050	Unknown protein	*	*
VIT_05s0049g00800	Unknown protein	*	*
VIT_12s0059g00180	Unknown protein		*
VIT_06s0004g00380	Unknown protein		*
VIT_05s0029g01270	Unknown protein		*
VIT_12s0055g00430	Unknown protein		*
VIT_13s0073g00160	Unknown protein		*
VIT_10s0116g01550	Unknown protein		*
VIT_06s0004g01320	Unknown protein		*
VIT_06s0009g02660	Unknown protein		*
VIT_00s0160g00220	Unknown protein		*
VIT_18s0001g00230	Unknown protein		*
VIT_04s0043g00870	Unknown protein		*
VIT_07s0031g02520	Unknown protein		*
VIT_18s0122g00950	Unknown protein		*
VIT_00s0333g00070	Unknown protein		*
VIT_15s0021g00250	Unknown protein		*
VIT_08s0007g07340	Unknown protein	*
VIT_06s0004g08500	Unknown protein	*
VIT_11s0016g01810	Unknown protein	*	*
VIT_00s0583g00020	Unknown protein	*
VIT_14s0068g01830	Unknown protein	*
VIT_02s0025g00330	Unknown protein	*	*
VIT_14s0030g00800	Unknown protein	*		*
VIT_19s0014g00930	Unknown protein	*	*
VIT_01s0011g03330	Unknown protein	*	*
VIT_18s0001g00460	Unknown protein	*	*
VIT_08s0007g01490	Unknown protein	*	*
VIT_14s0068g01990	Unknown protein	*		*
VIT_13s0067g01150	Unknown protein	*
VIT_06s0004g02870	Unknown protein		*
VIT_06s0004g08440	Unknown protein	*
VIT_06s0004g00810	Unknown protein		*
VIT_08s0007g02950	Unknown protein	*	*
VIT_02s0241g00100	Unknown protein	*	*
VIT_12s0035g02080	Unknown protein	*		*
VIT_18s0001g09330	Unknown protein	*	*
VIT_14s0060g01420	Unknown protein	*	*
VIT_17s0000g01800	Unknown protein	*	*
VIT_04s0044g00970	unknown protein	*	*
VIT_13s0019g05380	Unknown protein	*	*
VIT_13s0019g02660	Unknown protein	*	*
VIT_01s0137g00780	Unknown protein	*	*
VIT_04s0023g01890	Unknown protein	*
VIT_07s0104g00730	Unknown protein	*		*
VIT_18s0001g12300	Unknown protein			*
VIT_14s0030g00180	Unknown protein		*	*
VIT_07s0151g00930	unknown protein		*	*
VIT_05s0077g02120	Unknown protein			*
VIT_11s0052g00900	Unknown protein	*	*	*
VIT_18s0072g00450	unknown protein	*	*	*
VIT_13s0320g00030	unknown protein	*	*	*
VIT_13s0019g01510	Unknown protein	*	*	*
VIT_04s0008g05970	Unknown protein	*	*	*
VIT_11s0016g00930	Unknown protein	*	*	*
VIT_11s0016g02980	unknown protein	*	*	*
VIT_01s0011g04660	Unknown protein	*	*	*
VIT_01s0127g00700	Unknown protein	*	*	*
VIT_14s0006g03050	Unknown protein	*	*	*
VIT_09s0002g01520	Unknown protein	*	*	*
VIT_01s0011g05440	Unknown protein	*	*	*
VIT_07s0031g00040	Unknown protein	*	*	*
VIT_14s0060g01240	Unknown protein	*	*	*
VIT_16s0050g00840	Unknown protein	*	*	*
VIT_01s0011g03850	Unknown protein	*	*	*
VIT_06s0004g02510	Unknown protein	*	*	*
VIT_13s0084g00670	Unknown protein	*	*	*
VIT_12s0035g00920	Unknown protein	*	*	*
VIT_10s0003g01580	Unknown protein	*	*	*
VIT_08s0040g02430	Unknown protein	*	*	*
VIT_06s0004g06600	unknown protein	*	*	*
VIT_06s0004g05790	Unknown protein	*	*	*
VIT_14s0066g02470	Unknown protein	*	*	*
VIT_13s0147g00230	Unknown protein	*	*	*
VIT_19s0015g00340	Unknown protein	*	*	*
VIT_10s0003g00430	Unknown protein	*	*	*
VIT_00s0181g00050	Unknown protein	*	*	*
VIT_17s0000g04340	Unknown protein	*	*	*
VIT_01s0011g05680	Unknown protein	*	*	*
VIT_01s0011g00150	Unknown protein	*	*	*
VIT_01s0010g03670	Unknown protein	*	*	*
VIT_12s0028g03590	Unknown protein	*	*	*
VIT_02s0025g02670	Unknown protein	*	*	*
VIT_03s0063g02090	Unknown protein	*	*	*
VIT_09s0002g01570	Unknown protein	*	*	*
VIT_13s0067g03180	Unknown protein	*	*	*
VIT_18s0001g05370	Unknown protein	*	*	*
VIT_08s0007g06360	Unknown protein	*	*	*
VIT_14s0060g02630	Unknown protein	*	*	*
VIT_05s0102g00290	Unknown protein	*	*	*
VIT_17s0000g08380	Unknown protein	*	*	*
VIT_17s0000g08910	Unknown protein	*	*	*
VIT_08s0007g02830	Unknown protein	*	*	*
VIT_18s0001g07870	Unknown protein	*	*	*
VIT_08s0032g00950	Unknown protein	*	*	*
VIT_12s0028g01730	Unknown protein	*	*	*
VIT_08s0056g01500	unknown protein	*	*	*
VIT_16s0039g02440	Unknown protein	*	*	*
VIT_13s0084g00220	Unknown protein	*	*	*
VIT_18s0001g12650	Unknown protein	*	*	*
VIT_07s0005g05640	Unknown protein	*	*	*
VIT_17s0000g09930	Unknown protein	*	*	*
VIT_16s0013g00380	Unknown protein	*	*	*
VIT_13s0019g03570	Unknown protein	*	*	*
VIT_19s0027g00340	Unknown protein	*	*	*
VIT_15s0048g00910	Unknown protein	*	*	*
VIT_05s0020g00390	Unknown protein	*	*	*
VIT_18s0001g12280	Unknown protein	*	*	*
VIT_05s0020g02500	Unknown protein	*	*	*
VIT_06s0004g03270	Unknown protein	*	*	*
VIT_09s0002g03470	Unknown protein	*	*	*
VIT_01s0010g03680	Unknown protein	*	*	*
VIT_06s0004g07190	Unknown protein	*	*	*
VIT_08s0007g02220	Unknown protein	*	*	*
VIT_00s0201g00060	Unknown protein	*	*	*
VIT_10s0003g00320	unknown protein	*	*	*
VIT_01s0010g03980	Unknown protein	*	*	*
VIT_14s0068g01020	Unknown protein	*	*	*
VIT_08s0007g02890	Unknown protein	*	*	*
VIT_10s0071g00300	Unknown protein	*	*	*
VIT_07s0031g01240	Unknown protein	*	*	*
VIT_19s0014g01910	Unknown protein	*	*	*
VIT_04s0043g00860	Unknown protein	*	*	*
VIT_05s0062g01050	Unknown protein	*	*	*
VIT_19s0015g01060	Unknown protein	*	*	*
VIT_05s0102g00210	Unknown protein	*	*	*
VIT_14s0068g00730	Unknown protein	*	*	*
VIT_08s0040g02770	Unknown protein	*	*	*
VIT_11s0016g02190	Unknown protein	*	*	*
VIT_18s0001g09260	Unknown protein	*	*	*
VIT_18s0001g09060	Unknown protein	*	*	*
VIT_17s0000g08440	Unknown protein	*	*	*
VIT_17s0000g03300	Unknown protein	*	*	*
VIT_08s0007g06380	Unknown protein	*	*	*
VIT_05s0049g01850	Unknown protein	*	*	*
VIT_07s0104g00390	Unknown protein	*	*	*
VIT_06s0004g04910	Unknown protein	*	*	*
VIT_13s0106g00720	unknown protein	*	*	*
VIT_01s0011g02780	Unknown protein	*	*	*
VIT_17s0000g02180	Unknown protein	*	*	*
VIT_04s0008g04730	Unknown protein	*	*	*
VIT_08s0007g02250	Unknown protein	*	*	*
VIT_16s0039g00280	Unknown protein	*	*	*
VIT_04s0008g01030	Unknown protein	*	*	*
VIT_06s0004g00430	Unknown protein	*	*	*
VIT_14s0081g00610	Unknown protein	*	*	*
VIT_04s0023g00280	Unknown protein	*	*	*
VIT_00s0207g00060	Unknown protein	*	*	*
VIT_09s0054g00840	Unknown protein	*	*	*
VIT_18s0001g12860	Unknown protein		*	*
VIT_01s0010g02810	Unknown protein	*	*	*
VIT_14s0108g01260	Unknown protein	*	*	*
VIT_14s0066g01190	Unknown protein	*	*	*
VIT_10s0071g01080	Unknown protein		*	*
VIT_00s0207g00020	Unknown protein	*	*	*
VIT_11s0016g03810	Unknown protein	*	*	*
VIT_19s0090g00350	Unknown protein	*		*
VIT_18s0001g10480	Unknown protein	*	*	*
VIT_11s0103g00310	unknown protein	*	*	*
VIT_18s0001g03110	Unknown protein	*	*	*
VIT_09s0002g01870	Unknown protein	*	*	*
VIT_11s0016g00800	Unknown protein	*		*
VIT_13s0064g01020	Unknown protein	*		*
VIT_09s0002g05170	Unknown protein	*	*	*
VIT_01s0026g01540	Unknown protein	*	*	*
VIT_00s0338g00020	Unknown protein		*	*
VIT_19s0177g00340	Unknown protein	*	*	*
VIT_10s0003g01030	Unknown protein	*	*	*
VIT_17s0000g06010	Unknown protein		*	*
VIT_16s0050g01000	Unknown protein	*	*	*
VIT_01s0150g00430	Unknown protein	*	*	*
VIT_02s0025g00500	Unknown protein	*	*	*
VIT_14s0219g00080	Unknown protein	*	*	*
VIT_11s0118g00630	Unknown protein	*	*	*
VIT_10s0116g01830	Unknown protein	*	*	*
VIT_15s0046g01480	Unknown protein	*	*	*
VIT_01s0026g01930	Unknown protein	*	*	*
VIT_15s0046g01410	Unknown protein	*	*	*
VIT_18s0072g01020	Unknown protein	*	*	*
VIT_04s0043g00180	Unknown protein	*	*	*
VIT_14s0083g00360	Unknown protein	*	*	*
VIT_09s0002g08980	Unknown protein	*	*	*
VIT_04s0043g00330	Unknown protein		*	*
VIT_14s0066g01140	Unknown protein	*	*	*
VIT_02s0087g00740	Unknown protein	*	*	*
VIT_00s1373g00020	Unknown protein	*	*	*
VIT_11s0052g00680	Unknown protein	*	*	*
VIT_01s0011g04620	Unknown protein	*	*	*
VIT_13s0019g03450	Unknown protein		*	*
VIT_11s0016g01270	Unknown protein	*	*	*
VIT_15s0046g02890	Unknown protein	*	*	*
VIT_12s0035g01940	Unknown protein	*	*	*
VIT_05s0094g00390	Unknown protein	*	*	*
VIT_16s0100g00730	Unknown protein	*	*	*
VIT_06s0009g03360	Unknown protein	*	*	*
VIT_09s0018g01970	Unknown protein	*	*	*
VIT_18s0072g00410	Unknown protein	*	*	*
VIT_04s0044g01450	Unknown protein	*	*	*
VIT_14s0128g00470	Unknown protein		*	*
VIT_07s0031g02970	Unknown protein	*	*	*
VIT_17s0000g09720	Unknown protein	*	*	*
VIT_01s0026g01040	Unknown protein	*	*	*
VIT_10s0003g03250	Unknown protein	*	*	*
VIT_09s0002g04580	Unknown protein	*	*	*
VIT_01s0150g00270	Unknown protein	*	*	*
VIT_14s0036g00470	Unknown protein	*	*	*
VIT_17s0000g08630	Unknown protein	*	*	*
VIT_08s0007g08530	Unknown protein	*	*	*
VIT_08s0040g03230	Unknown protein	*	*	*
VIT_06s0080g00890	Unknown protein	*	*	*
VIT_05s0020g02830	Unknown protein	*	*	*
VIT_14s0108g01440	Unknown protein	*	*	*
VIT_16s0100g00310	Unknown protein	*	*	*
VIT_03s0091g00460	Unknown protein	*	*	*
VIT_00s0945g00010	Unknown protein	*	*	*
VIT_05s0020g04700	Unknown protein	*	*	*
VIT_02s0025g01370	Unknown protein	*	*	*
VIT_08s0040g02820	Unknown protein	*	*	*
VIT_13s0019g01570	Unknown protein	*	*	*
VIT_16s0100g00490	Unknown protein	*	*	*
VIT_18s0001g13920	Unknown protein	*	*	*
VIT_15s0046g01470	Unknown protein	*	*	*
VIT_03s0038g03970	Unknown protein	*	*	*
VIT_19s0090g00870	Unknown protein	*	*	*
VIT_08s0007g05650	Unknown protein	*	*	*
VIT_14s0006g02810	Unknown protein	*	*	*
VIT_00s0804g00020	Unknown protein	*	*	*
VIT_18s0001g03250	Unknown protein	*	*	*
VIT_02s0033g01340	Unknown protein	*	*	*
VIT_02s0025g01670	Unknown protein	*	*	*
VIT_04s0008g03180	Unknown protein	*	*	*
VIT_17s0000g01440	Unknown protein	*	*	*
VIT_17s0000g02910	Unknown protein	*	*	*
VIT_08s0058g00370	Unknown protein	*	*	*
VIT_10s0003g01840	Unknown protein	*	*	*
VIT_02s0025g01450	Unknown protein	*	*	*
VIT_11s0016g02250	Unknown protein	*	*	*
VIT_13s0064g00160	Unknown protein	*	*	*
VIT_08s0007g02540	Unknown protein	*	*	*
VIT_07s0031g01500	Unknown protein	*	*	*
VIT_04s0159g00050	Unknown protein	*	*	*
VIT_12s0057g00300	Unknown protein	*	*	*
VIT_12s0059g01040	Unknown protein	*	*	*
VIT_04s0023g01170	Unknown protein	*	*	*
VIT_07s0104g00120	Unknown protein	*	*	*
VIT_07s0005g01050	Unknown protein	*	*	*
VIT_02s0087g00610	Unknown protein	*	*	*
VIT_19s0014g03360	Unknown protein	*	*	*
VIT_01s0011g03310	Unknown protein	*	*	*
VIT_05s0077g01980	Unknown protein	*	*	*
VIT_05s0049g00440	Unknown protein	*	*	*
VIT_11s0118g00590	Unknown protein	*	*	*
VIT_14s0006g02760	Unknown protein	*	*	*
VIT_05s0094g00050	Unknown protein	*	*	*
VIT_09s0018g00270	Unknown protein	*	*	*
VIT_11s0052g00710	Unknown protein	*	*	*
VIT_15s0046g00120	Unknown protein	*	*	*
VIT_07s0005g01180	Unknown protein	*	*	*
VIT_08s0058g00490	Unknown protein	*	*	*
VIT_10s0116g01850	Unknown protein	*	*	*
VIT_13s0064g00380	Unknown protein	*	*	*
VIT_18s0001g12500	Unknown protein	*	*	*
VIT_07s0005g01190	Unknown protein	*	*	*
VIT_04s0043g00380	Unknown protein	*	*	*
VIT_02s0025g00080	Unknown protein	*	*	*
VIT_00s0233g00190	Unknown protein	*	*	*
VIT_07s0005g02710	Unknown protein	*	*	*
VIT_18s0001g14520	Unknown protein	*	*	*
VIT_12s0035g01750	Unknown protein	*	*	*
VIT_19s0014g02470	Unknown protein	*	*	*
VIT_08s0007g02790	Unknown protein	*	*	*
VIT_13s0084g00630	Unknown protein	*	*	*
VIT_03s0091g00490	Unknown protein	*	*	*
VIT_07s0005g05850	Unknown protein	*	*	*
VIT_09s0002g04260	Unknown protein	*	*	*
VIT_02s0154g00200	Unknown protein	*	*	*
VIT_00s0349g00020	Unknown protein	*	*	*
VIT_13s0139g00360	Unknown protein	*	*	*
VIT_19s0014g03190	Unknown protein	*	*	*
VIT_01s0113g00470	Unknown protein	*	*	*
VIT_07s0191g00220	Unknown protein	*	*	*
VIT_03s0091g00500	Unknown protein	*	*	*
VIT_13s0156g00100	Unknown protein	*	*	*
VIT_09s0018g02110	Unknown protein	*	*	*
VIT_04s0008g02650	Unknown protein	*	*	*
VIT_01s0010g00510	Unknown protein	*	*	*
VIT_19s0027g01010	Unknown protein	*	*	*
VIT_17s0000g03820	Unknown protein	*	*	*
VIT_07s0151g00360	Unknown protein	*	*	*
VIT_01s0010g02280	Unknown protein	*	*	*
VIT_15s0046g01560	Unknown protein	*	*	*
VIT_18s0001g11970	Unknown protein	*	*	*
VIT_18s0001g01080	Unknown protein	*	*	*
VIT_14s0060g00900	Unknown protein	*	*	*
VIT_12s0142g00160	Unknown protein	*	*	*
VIT_12s0034g01760	Unknown protein	*	*	*
VIT_18s0075g00250	Unknown protein	*	*	*
VIT_08s0056g00130	Unknown protein	*	*	*
VIT_01s0137g00380	Unknown protein	*	*	*
VIT_15s0021g02270	Unknown protein	*	*	*
VIT_05s0062g01040	Unknown protein	*	*	*
VIT_12s0028g03620	Unknown protein	*	*	*
VIT_07s0185g00040	Unknown protein		*	*
VIT_05s0062g00820	Unknown protein	*	*	*
VIT_06s0061g01440	Unknown protein	*	*	*
VIT_16s0039g01020	Unknown protein	*	*	*
VIT_18s0001g02100	Unknown protein	*	*	*
VIT_07s0005g02450	Unknown protein	*	*	*
VIT_09s0018g01290	Unknown protein	*	*	*
VIT_01s0026g01630	Unknown protein	*	*	*
VIT_14s0068g01820	Unknown protein	*	*	*
VIT_11s0016g02370	Unknown protein	*	*	*
VIT_13s0019g00460	Unknown protein	*	*	*
VIT_08s0040g02880	Unknown protein	*	*	*
VIT_11s0016g00890	Unknown protein	*	*	*
VIT_04s0008g01900	Unknown protein	*	*	*
VIT_05s0102g00070	Unknown protein		*	*
VIT_05s0077g01050	Unknown protein			*
VIT_12s0059g01140	Unknown protein	*	*	*
VIT_18s0001g00170	Unknown protein	*	*	*
VIT_02s0025g04710	Unknown protein	*	*	*
VIT_07s0129g00350	Unknown protein	*	*	*
VIT_13s0019g03290	Unknown protein	*	*	*
VIT_12s0028g02440	unknown protein	*	*	*
VIT_13s0067g02050	Unknown protein	*	*	*
VIT_06s0009g03470	Unknown protein	*	*	*
VIT_19s0015g01440	Unknown protein	*	*	*
VIT_19s0090g00500	Unknown protein	*	*	*
VIT_05s0102g00510	Unknown protein	*	*	*
VIT_12s0035g01340	Unknown protein	*	*	*
VIT_18s0001g00130	Unknown protein	*	*	*
VIT_18s0001g14920	unknown protein	*	*	*
VIT_17s0000g05270	Unknown protein	*	*	*
VIT_19s0015g01050	Unknown protein	*	*	*
VIT_12s0057g00240	Unknown protein	*	*	*
VIT_05s0102g00200	Unknown protein	*	*	*
VIT_11s0037g01110	Unknown protein	*	*	*
VIT_08s0007g08520	Unknown protein	*	*	*
VIT_09s0002g00260	Unknown protein	*	*	*
VIT_09s0002g06360	Unknown protein	*	*	*
VIT_07s0005g03990	Unknown protein	*	*	*
VIT_17s0000g09900	Unknown protein	*	*	*
VIT_12s0057g01390	Unknown protein	*	*	*
VIT_04s0023g03360	Unknown protein	*	*	*
VIT_00s0259g00170	Unknown protein	*	*	*
VIT_09s0002g07090	Unknown protein	*	*	*
VIT_06s0004g02860	Unknown protein	*	*	*
VIT_07s0031g02770	Unknown protein	*	*	*
VIT_06s0004g02230	Unknown protein	*	*	*
VIT_04s0023g03760	Unknown protein	*	*	*
VIT_02s0025g02720	Unknown protein	*	*	*
VIT_14s0068g01970	Unknown protein	*	*	*
VIT_11s0037g01240	Unknown protein	*	*	*
VIT_17s0000g01360	Unknown protein	*	*	*
VIT_06s0009g00870	Unknown protein	*	*	*
VIT_08s0007g07390	Unknown protein	*	*	*
VIT_06s0009g03190	Unknown protein	*	*	*
VIT_14s0108g01350	Unknown protein	*	*	*
VIT_01s0026g02180	Unknown protein	*	*	*
VIT_08s0056g01260	Unknown protein	*	*	*
VIT_00s0665g00030	Unknown protein	*	*	*
VIT_14s0066g02280	Unknown protein	*	*	*
VIT_00s0291g00080	Unknown protein	*	*	*
VIT_07s0104g00050	Unknown protein	*	*	*
VIT_06s0080g00570	Unknown protein	*	*	*
VIT_18s0001g06600	Unknown protein	*	*	*
VIT_04s0023g03290	Unknown protein	*	*	*
VIT_17s0000g00250	Unknown protein	*	*	*
VIT_16s0050g02260	Unknown protein	*	*	*
VIT_01s0010g01450	Unknown protein	*	*	*
VIT_13s0064g00900	Unknown protein	*	*	*
VIT_14s0036g01450	Unknown protein	*	*	*
VIT_06s0004g02830	Unknown protein	*	*	*
VIT_00s0274g00050	Unknown protein	*	*	*
VIT_07s0005g04140	Unknown protein	*	*	*
VIT_01s0011g03840	Unknown protein	*	*	*
VIT_00s0271g00090	Unknown protein	*	*	*
VIT_14s0066g00820	Unknown protein	*	*	*
VIT_11s0016g04380	Unknown protein	*	*	*
VIT_14s0030g00190	Unknown protein	*	*	*
VIT_14s0068g00280	Unknown protein		*	*
VIT_04s0023g01180	Unknown protein	*	*	*
VIT_14s0128g00030	Unknown protein	*	*	*
VIT_17s0053g00750	Unknown protein	*		*
VIT_08s0007g06340	Unknown protein	*	*	*
VIT_06s0004g04110	Unknown protein	*	*	*
VIT_14s0006g00570	Unknown protein	*	*	*
VIT_08s0056g00240	Unknown protein	*	*	*
VIT_18s0041g01890	Unknown protein	*	*	*
VIT_04s0008g03760	Unknown protein	*	*	*
VIT_08s0007g05010	Unknown protein	*	*	*
VIT_16s0039g02630	Unknown protein	*	*	*
VIT_15s0048g02980	Unknown protein	*	*	*
VIT_05s0020g03620	Unknown protein	*	*	*
VIT_16s0039g01420	Unknown protein	*	*	*
VIT_01s0010g00060	Unknown protein	*	*	*
VIT_15s0021g00530	Unknown protein		*	*
VIT_01s0026g00920	Unknown protein	*	*	*
VIT_07s0129g00630	Unknown protein	*	*	*
VIT_11s0103g00540	Unknown protein	*	*	*
VIT_18s0001g02790	Unknown protein	*	*	*
VIT_06s0004g07490	Unknown protein	*	*	*
VIT_15s0046g03680	Unknown protein	*	*	*
VIT_07s0031g01630	Unknown protein	*	*	*
VIT_01s0150g00280	Unknown protein	*	*	*
VIT_04s0008g02760	Unknown protein	*	*	*
VIT_02s0025g02450	Unknown protein	*	*	*
VIT_18s0001g13890	Unknown protein	*	*	*
VIT_01s0010g03750	Unknown protein	*	*	*
VIT_01s0011g00850	Unknown protein	*	*	*
VIT_10s0116g01810	Unknown protein	*	*	*
VIT_01s0146g00020	Unknown protein	*	*	*
VIT_16s0100g01290	Unknown protein	*	*	*
VIT_16s0050g02240	Unknown protein	*	*	*
VIT_04s0008g05520	Unknown protein	*	*	*
VIT_19s0014g03460	Unknown protein	*	*	*
VIT_00s1547g00010	Unknown protein	*	*	*
VIT_01s0011g04890	Unknown protein	*	*	*
VIT_01s0026g00960	Unknown protein	*	*	*
VIT_08s0007g07920	Unknown protein	*	*	*
VIT_01s0010g00940	Unknown protein	*	*	*
VIT_14s0030g01760	Unknown protein	*	*	*
VIT_01s0026g00670	Unknown protein	*	*	*
VIT_01s0244g00110	Unknown protein	*	*	*
VIT_07s0005g06620	Unknown protein	*	*	*
VIT_02s0025g01270	Unknown protein	*	*	*
VIT_08s0007g03370	Unknown protein	*	*	*
VIT_05s0062g00110	Unknown protein	*	*	*
VIT_09s0002g06780	Unknown protein	*	*	*
VIT_14s0060g01430	Unknown protein	*	*	*
VIT_18s0001g09450	Unknown protein	*	*	*
VIT_12s0057g01000	Unknown protein	*	*	*
VIT_03s0038g03980	Unknown protein	*	*	*
VIT_17s0000g00930	Unknown protein	*	*	*
VIT_05s0020g02810	Unknown protein	*	*	*
VIT_07s0141g00600	Unknown protein	*	*	*
VIT_17s0000g06680	Unknown protein	*	*	*
VIT_01s0137g00740	Unknown protein	*	*	*
VIT_09s0054g01720	Unknown protein	*	*	*
VIT_14s0006g01220	Unknown protein	*	*	*
VIT_03s0091g00410	Unknown protein	*	*	*
VIT_14s0036g01060	Unknown protein	*	*	*
VIT_02s0241g00060	Unknown protein	*	*	*
VIT_14s0036g01090	Unknown protein	*	*	*
VIT_10s0042g01360	Unknown protein	*	*	*
VIT_18s0089g01390	Unknown protein	*	*	*
VIT_03s0091g00230	Unknown protein	*	*	*
VIT_14s0006g01230	Unknown protein	*	*	*
VIT_01s0026g00730	Unknown protein	*	*	*
VIT_18s0001g02460	Unknown protein	*	*	*
VIT_11s0016g03760	Unknown protein	*	*	*
VIT_11s0016g02920	unknown protein	*	*	*
VIT_01s0150g00380	Unknown protein	*	*	*
VIT_04s0008g05010	Unknown protein	*	*	*
VIT_13s0064g00460	Unknown protein	*	*	*
VIT_17s0000g09700	Unknown protein	*	*	*
VIT_10s0003g00230	Unknown protein	*	*	*
VIT_04s0008g01700	Unknown protein	*	*	*
VIT_19s0014g00840	Unknown protein	*	*	*
VIT_07s0205g00040	Unknown protein	*	*	*
VIT_03s0038g02660	Unknown protein	*	*	*
VIT_10s0092g00640	Unknown protein	*	*	*
VIT_01s0011g04650	Unknown protein		*	*
VIT_05s0077g01420	Unknown protein	*	*	*
VIT_00s0238g00020	Unknown protein	*	*	*
VIT_13s0067g02530	Unknown protein	*	*	*
VIT_14s0060g00590	Unknown protein	*		*
VIT_17s0000g03650	Unknown protein			*
VIT_09s0002g03950	Unknown protein	*	*	*
VIT_19s0090g00040	Unknown protein	*	*	*
VIT_01s0137g00200	Unknown protein	*		*
VIT_10s0003g01020	Unknown protein	*	*	*
VIT_12s0028g03560	Unknown protein	*	*	*
VIT_00s0612g00030	Unknown protein			*
VIT_07s0129g00420	Unknown protein	*	*	*
VIT_01s0010g03800	Unknown protein	*	*	*
VIT_02s0025g03420	Unknown protein	*	*	*
VIT_13s0019g01640	Unknown protein	*	*	*
VIT_04s0079g00260	Unknown protein	*	*	*
VIT_08s0007g02970	Unknown protein	*	*	*
VIT_14s0068g01390	Unknown protein	*	*	*
VIT_06s0061g00680	Unknown protein	*	*	*
VIT_07s0005g01140	Unknown protein	*	*	*
VIT_00s0264g00050	Unknown protein	*	*	*
VIT_18s0001g00670	Unknown protein	*	*	*
VIT_08s0007g07700	Unknown protein	*	*	*
VIT_02s0025g02540	Unknown protein	*	*	*
VIT_12s0028g00200	Unknown protein	*	*	*
VIT_01s0137g00340	Unknown protein	*	*	*
VIT_18s0001g10080	Unknown protein	*	*	*
VIT_18s0001g03700	Unknown protein	*	*	*
VIT_08s0007g08170	Unknown protein	*	*	*
VIT_07s0005g06610	Unknown protein	*	*	*
VIT_06s0004g06970	Unknown protein	*	*	*
VIT_01s0010g00750	Unknown protein	*	*	*
VIT_17s0000g03800	Unknown protein	*	*	*
VIT_08s0040g01030	Unknown protein	*	*	*
VIT_17s0000g09200	Unknown protein	*	*	*
VIT_19s0014g03480	Unknown protein	*	*	*
VIT_15s0046g02880	Unknown protein	*	*	*
VIT_17s0000g03130	Unknown protein	*	*	*
VIT_06s0004g08380	Unknown protein	*	*	*
VIT_08s0007g03260	Unknown protein	*	*	*
VIT_04s0044g00320	Unknown protein	*	*	*
VIT_07s0005g01080	Unknown protein	*	*	*
VIT_11s0016g05260	Unknown protein	*	*	*
VIT_18s0001g11640	Unknown protein	*	*	*
VIT_11s0016g03500	Unknown protein	*	*	*
VIT_15s0046g03240	Unknown protein	*	*	*
VIT_18s0001g07840	Unknown protein	*	*	*
VIT_18s0122g00330	Unknown protein	*	*	*
VIT_10s0003g01070	Unknown protein	*	*	*
VIT_13s0084g00830	Unknown protein	*	*	*
VIT_14s0066g00210	Unknown protein	*	*	*
VIT_13s0067g02560	Unknown protein	*	*	*
VIT_00s0386g00040	Unknown protein	*	*	*
VIT_01s0137g00650	Unknown protein	*	*	*
VIT_07s0005g04340	Unknown protein	*	*
VIT_03s0038g03260	Unknown protein		*
VIT_01s0011g04000	Unknown protein	*	*
VIT_06s0004g04870	Unknown protein		*
VIT_14s0030g00620	Unknown protein	*	*
VIT_10s0003g00490	Unknown protein	*	*	*
VIT_03s0038g00590	Unknown protein	*	*
VIT_03s0038g02820	unknown protein		*
VIT_07s0031g00840	Unknown protein		*
VIT_16s0013g00480	Unknown protein		*
VIT_08s0007g08180	Unknown protein		*
VIT_06s0004g04490	Unknown protein	*	*
VIT_02s0012g02240	Unknown protein		*
VIT_17s0000g05780	Unknown protein	*	*	*
VIT_18s0001g09290	Unknown protein		*
VIT_05s0020g02570	Unknown protein		*
VIT_18s0001g14460	Unknown protein		*
VIT_07s0005g04950	Unknown protein		*
VIT_09s0054g00970	Unknown protein		*
VIT_00s0734g00030	Unknown protein		*
VIT_04s0008g06170	Unknown protein		*
VIT_12s0034g01110	Unknown protein		*
VIT_10s0003g04480	Unknown protein		*
VIT_12s0028g02380	Unknown protein		*
VIT_08s0007g06480	Unknown protein		*
VIT_16s0039g01820	Unknown protein		*
VIT_16s0039g01660	Unknown protein	*	*
VIT_06s0004g07080	Unknown protein		*
VIT_15s0021g01550	Unknown protein		*
VIT_01s0026g01610	Unknown protein		*
VIT_19s0085g00170	Unknown protein		*
VIT_07s0005g02170	Unknown protein		*
VIT_04s0023g00720	Unknown protein		*
VIT_01s0026g01430	Unknown protein		*
VIT_17s0000g02160	Unknown protein		*	*
VIT_19s0090g01200	Unknown protein		*
VIT_18s0122g00190	Unknown protein		*
VIT_10s0003g05840	Unknown protein		*
VIT_12s0057g00600	Unknown protein		*
VIT_18s0001g11160	Unknown protein		*
VIT_01s0011g00120	Unknown protein	*	*	*
VIT_17s0000g01330	Unknown protein		*
VIT_18s0001g02690	Unknown protein	*	*	*
VIT_16s0100g00590	Unknown protein	*	*
VIT_06s0009g00310	Unknown protein	*	*	*
VIT_18s0001g11680	Unknown protein	*	*	*
VIT_00s0179g00360	Unknown protein	*	*	*
VIT_19s0177g00330	Unknown protein	*	*
VIT_11s0052g00260	Unknown protein	*	*	*
VIT_18s0001g10780	Unknown protein		*
VIT_11s0016g00550	Unknown protein		*
VIT_04s0008g01340	Unknown protein		*
VIT_13s0019g01040	Unknown protein		*
VIT_15s0045g01090	Unknown protein		*
VIT_13s0019g02730	Unknown protein	*	*	*
VIT_08s0007g03250	Unknown protein		*
VIT_05s0020g02280	Unknown protein	*	*	*
VIT_15s0048g02780	Unknown protein	*	*	*
VIT_02s0012g00890	Unknown protein	*	*	*
VIT_14s0171g00170	Unknown protein	*	*	*
VIT_01s0011g02310	Unknown protein	*		*
VIT_12s0059g01350	Unknown protein		*
VIT_02s0012g00590	Unknown protein	*	*
VIT_09s0054g00380	Unknown protein	*		*
VIT_07s0005g02520	Unknown protein	*	*	*
VIT_04s0023g01150	Unknown protein	*
VIT_12s0035g01220	Unknown protein			*
VIT_08s0007g04230	Unknown protein	*	*	*
VIT_14s0108g00930	unknown protein	*	*	*
VIT_18s0001g05580	Unknown protein	*	*	*
VIT_14s0060g01870	Unknown protein	*	*	*
VIT_19s0014g03780	Unknown protein	*	*	*
VIT_14s0108g01180	Unknown protein	*		*
VIT_17s0000g08590	Unknown protein	*	*	*
VIT_18s0001g12680	Unknown protein	*		*
VIT_05s0020g02650	Unknown protein	*		*
VIT_10s0116g00630	Unknown protein	*		*
VIT_19s0014g03720	Unknown protein	*	*	*
VIT_00s0230g00130	Unknown			*
VIT_18s0001g10990	unknown			*
VIT_10s0092g00610	unknown			*
VIT_11s0016g04770	Unknown			*
VIT_08s0007g01950	Unknown		*
VIT_10s0116g01150	unknown		*
VIT_10s0042g00160	Unknown		*
VIT_17s0000g05010	Unknown		*
VIT_18s0001g07790	unknown		*
VIT_13s0064g00910	unknown		*
VIT_14s0006g01600	Unknown		*
VIT_15s0046g03420	Unknown		*
VIT_08s0007g02990	Unknown		*
VIT_00s0445g00050	unknown		*
VIT_11s0016g04110	unknown		*
VIT_13s0156g00150	Unknown		*
VIT_16s0050g02300	unknown		*
VIT_13s0019g00170	Unknown		*
VIT_13s0019g02680	Unknown		*
VIT_00s0125g00060	Unknown		*
VIT_01s0127g00880	unknown		*
VIT_13s0019g03580	unknown		*
VIT_04s0044g01660	unknown		*
VIT_19s0014g01270	unknown		*
VIT_09s0002g08320	Unknown		*
VIT_00s0851g00020	unknown		*
VIT_16s0098g01610	Unknown		*
VIT_16s0050g01080	unknown		*
VIT_00s0125g00420	Unknown		*
VIT_11s0016g02260	Unknown		*
VIT_18s0001g14430	unknown		*
VIT_14s0030g01890	unknown		*
VIT_18s0001g15230	unknown		*
VIT_15s0024g00860	Unknown		*
VIT_05s0077g01780	unknown		*
VIT_12s0059g01830	Unknown		*
VIT_10s0116g00650	unknown		*
VIT_12s0034g02510	unknown		*
VIT_18s0001g11550	Unknown		*
VIT_00s2855g00010	unknown		*
VIT_00s0396g00030	unknown		*
VIT_13s0101g00230	unknown		*
VIT_09s0002g08310	Unknown		*
VIT_11s0037g00980	unknown		*
VIT_18s0122g01180	unknown		*
VIT_13s0019g01200	Unknown		*
VIT_13s0067g03710	unknown		*
VIT_05s0020g03040	unknown		*
VIT_00s0471g00020	Unknown		*
VIT_13s0019g01360	unknown		*
VIT_14s0006g02940	unknown		*
VIT_00s2221g00010	unknown		*
VIT_02s0012g01390	Unknown		*
VIT_01s0010g00800	unknown		*
VIT_12s0035g00710	Unknown		*
VIT_13s0019g00920	unknown		*
VIT_06s0080g00500	unknown		*
VIT_14s0060g01480	unknown		*
VIT_05s0077g01730	Unknown		*
VIT_15s0046g02360	unknown		*
VIT_00s0516g00010	Unknown		*
VIT_16s0098g00980	unknown		*
VIT_12s0059g02120	unknown		*
VIT_19s0015g02580	unknown		*
VIT_07s0005g02760	Unknown		*
VIT_11s0037g00200	unknown		*
VIT_14s0006g02710	Unknown		*
VIT_04s0008g00710	Unknown		*
VIT_08s0058g01330	unknown		*
VIT_13s0064g01130	unknown		*
VIT_17s0000g07410	Unknown		*
VIT_12s0057g01050	unknown		*
VIT_02s0025g02050	Unknown		*
VIT_00s2829g00010	unknown		*
VIT_06s0009g02670	Unknown		*
VIT_16s0050g01990	Unknown		*
VIT_07s0129g00130	unknown		*
VIT_05s0020g02090	unknown		*
VIT_18s0001g08340	Unknown		*
VIT_00s0357g00030	unknown	*
VIT_06s0004g05110	Unknown	*
VIT_11s0016g05790	Unknown		*
VIT_04s0008g05110	Unknown			*
VIT_12s0055g00110	unknown		*
VIT_00s0753g00010	unknown		*
VIT_00s0561g00010	unknown			*
VIT_19s0090g00960	unknown		*
VIT_02s0087g00620	unknown			*
VIT_14s0006g01050	Unknown		*
VIT_16s0050g02140	Unknown	*		*
VIT_15s0048g02950	unknown			*
VIT_07s0129g01010	unknown		*	*
VIT_02s0012g00820	unknown		*	*
VIT_01s0010g03960	Unknown		*	*
VIT_14s0060g02550	unknown		*	*
VIT_19s0177g00350	Unknown		*	*
VIT_05s0102g01090	unknown		*	*
VIT_18s0001g15140	Unknown		*	*
VIT_00s0399g00010	unknown		*	*
VIT_04s0023g00620	Unknown		*	*
VIT_09s0002g02360	unknown	*	*
VIT_05s0029g01180	Unknown	*	*
VIT_04s0044g00090	Unknown	*	*
VIT_08s0040g02190	Unknown	*	*
VIT_03s0063g00350	Unknown	*	*
VIT_08s0007g03680	unknown	*	*
VIT_11s0016g05800	Unknown	*	*
VIT_18s0001g01650	Unknown	*	*
VIT_03s0097g00290	Unknown		*
VIT_07s0104g01760	unknown		*
VIT_01s0011g04220	unknown	*	*
VIT_09s0018g01910	unknown	*	*
VIT_07s0129g00510	Unknown	*	*
VIT_07s0005g06430	unknown		*
VIT_18s0001g13300	unknown		*
VIT_18s0001g14700	Unknown		*
VIT_06s0061g01420	Unknown		*
VIT_09s0002g03240	Unknown	*	*
VIT_00s0245g00040	Unknown	*	*
VIT_11s0016g00580	unknown	*	*
VIT_19s0015g02180	unknown	*	*
VIT_16s0022g00340	unknown	*	*
VIT_14s0060g00250	Unknown	*	*
VIT_09s0002g02970	Unknown	*	*
VIT_09s0002g03350	Unknown		*
VIT_01s0026g00910	Unknown	*	*
VIT_00s0169g00080	unknown		*
VIT_18s0075g00270	Unknown		*
VIT_08s0007g08870	unknown	*	*
VIT_00s0434g00070	unknown		*
VIT_08s0007g05180	Unknown	*	*
VIT_01s0011g04190	Unknown	*	*
VIT_00s0250g00080	unknown		*
VIT_01s0026g01090	Unknown		*
VIT_10s0003g01650	unknown	*	*
VIT_18s0075g00090	unknown		*
VIT_07s0031g01110	unknown	*	*
VIT_04s0008g06510	Unknown		*
VIT_14s0030g01700	Unknown		*
VIT_02s0012g02700	unknown		*
VIT_14s0108g00250	unknown		*
VIT_18s0001g08420	Unknown		*
VIT_01s0011g03360	unknown		*	*
VIT_11s0118g00520	Unknown	*	*
VIT_14s0006g02870	unknown	*
VIT_00s0199g00230	unknown	*
VIT_07s0005g02910	unknown	*
VIT_07s0151g00050	unknown	*	*
VIT_04s0008g04170	Unknown	*	*
VIT_02s0154g00590	unknown	*	*
VIT_10s0003g05270	unknown		*
VIT_07s0005g01320	Unknown	*
VIT_18s0001g08870	Unknown	*	*
VIT_15s0048g02930	unknown			*
VIT_04s0023g01550	unknown	*	*
VIT_08s0007g03170	unknown		*	*
VIT_05s0077g01330	unknown		*	*
VIT_12s0057g00190	unknown			*
VIT_09s0002g03340	Unknown	*	*	*
VIT_19s0090g00360	Unknown	*	*	*
VIT_13s0067g03010	unknown	*	*	*
VIT_13s0074g00350	unknown	*	*	*
VIT_03s0038g04330	Unknown	*	*	*
VIT_00s1350g00030	unknown	*	*	*
VIT_02s0012g01310	unknown	*	*	*
VIT_03s0017g01940	Unknown	*	*	*
VIT_02s0025g00530	unknown	*	*	*
VIT_13s0067g03730	unknown	*	*	*
VIT_11s0103g00520	unknown	*	*	*
VIT_14s0060g00990	unknown	*	*	*
VIT_15s0048g01080	Unknown	*	*	*
VIT_12s0028g01720	unknown	*	*	*
VIT_05s0049g01720	Unknown	*	*	*
VIT_09s0002g08110	Unknown	*	*	*
VIT_07s0005g04620	Unknown	*	*	*
VIT_12s0059g02040	Unknown	*	*	*
VIT_16s0039g02820	unknown	*	*	*
VIT_14s0006g01810	Unknown	*	*	*
VIT_14s0060g00700	unknown	*	*	*
VIT_06s0004g04620	unknown	*	*	*
VIT_13s0320g00020	Unknown	*	*	*
VIT_15s0048g02750	unknown	*	*	*
VIT_08s0058g01120	unknown	*	*	*
VIT_05s0020g01080	unknown	*	*	*
VIT_04s0044g01760	unknown	*	*	*
VIT_13s0019g03910	unknown	*	*	*
VIT_07s0104g00450	Unknown	*	*	*
VIT_13s0067g00970	Unknown	*	*	*
VIT_18s0001g14420	unknown	*	*	*
VIT_03s0038g00980	unknown	*	*	*
VIT_04s0023g02100	unknown	*	*	*
VIT_02s0025g00540	unknown	*	*	*
VIT_09s0070g00870	unknown	*	*	*
VIT_01s0113g00410	unknown	*	*	*
VIT_00s0286g00080	Unknown	*	*	*
VIT_04s0008g06060	Unknown	*	*	*
VIT_02s0025g01710	unknown	*	*	*
VIT_13s0019g03630	Unknown	*	*	*
VIT_13s0156g00330	Unknown	*	*	*
VIT_07s0005g03370	unknown	*	*	*
VIT_15s0048g01770	unknown	*	*	*
VIT_17s0000g01340	unknown	*	*	*
VIT_08s0007g05940	Unknown	*	*	*
VIT_01s0011g01670	unknown	*	*	*
VIT_14s0036g00080	unknown	*	*	*
VIT_02s0087g00640	unknown	*	*	*
VIT_08s0007g02520	unknown	*	*	*
VIT_04s0023g01760	Unknown	*	*	*
VIT_03s0038g00640	Unknown	*	*	*
VIT_08s0007g02370	Unknown	*	*	*
VIT_00s1045g00030	unknown	*	*	*
VIT_08s0040g03390	unknown	*	*	*
VIT_08s0007g00710	Unknown	*	*	*
VIT_00s1361g00010	unknown	*	*	*
VIT_02s0012g01300	Unknown	*	*	*
VIT_12s0059g02030	unknown	*	*	*
VIT_16s0022g00530	unknown	*	*	*
VIT_14s0030g00020	unknown	*	*	*
VIT_00s2006g00010	unknown	*	*	*
VIT_17s0000g09420	unknown	*	*	*
VIT_02s0241g00020	unknown	*	*	*
VIT_09s0018g01740	Unknown	*	*	*
VIT_12s0034g00960	Unknown	*	*	*
VIT_01s0011g02110	Unknown	*	*	*
VIT_00s0462g00010	unknown			*
VIT_14s0128g00270	Unknown			*
VIT_02s0025g00890	unknown	*	*	*
VIT_15s0048g02940	unknown	*	*	*
VIT_08s0007g06280	Unknown		*	*
VIT_00s1403g00010	unknown	*	*	*
VIT_00s0265g00060	unknown	*	*	*
VIT_12s0059g02240	Unknown		*	*
VIT_04s0044g00010	Unknown		*	*
VIT_02s0025g04200	unknown	*	*	*
VIT_01s0010g03890	unknown	*	*	*
VIT_08s0040g02610	Unknown	*	*	*
VIT_00s2024g00010	unknown	*	*	*
VIT_03s0017g01270	unknown	*	*	*
VIT_00s0409g00030	unknown	*	*	*
VIT_14s0171g00200	unknown	*	*	*
VIT_00s1321g00010	Unknown	*	*	*
VIT_19s0090g00880	Unknown	*	*	*
VIT_18s0001g15250	Unknown	*	*	*
VIT_09s0002g08990	Unknown	*	*	*
VIT_00s0216g00070	unknown	*	*	*
VIT_04s0023g00350	unknown	*	*	*
VIT_04s0079g00780	Unknown	*	*	*
VIT_00s0256g00050	Unknown	*	*	*
VIT_14s0030g01300	unknown	*	*	*
VIT_11s0016g01620	Unknown	*	*	*
VIT_16s0050g01210	Unknown	*	*	*
VIT_13s0074g00340	unknown	*	*	*
VIT_11s0016g03190	unknown	*	*	*
VIT_04s0008g01250	Unknown	*	*	*
VIT_12s0178g00190	unknown	*	*	*
VIT_16s0115g00110	unknown	*	*	*
VIT_19s0140g00250	unknown	*	*	*
VIT_08s0056g00300	unknown	*	*	*
VIT_14s0060g02480	unknown	*	*	*
VIT_00s0198g00010	unknown	*	*	*
VIT_09s0070g00980	unknown	*	*	*
VIT_03s0091g00250	unknown	*	*	*
VIT_15s0046g00850	unknown	*	*	*
VIT_00s2277g00010	unknown	*	*	*
VIT_08s0007g08980	Unknown	*	*	*
VIT_09s0002g05610	unknown	*	*	*
VIT_10s0003g04080	Unknown	*	*	*
VIT_08s0007g08240	unknown	*	*	*
VIT_18s0001g04130	Unknown	*	*	*
VIT_02s0012g00720	unknown	*	*	*
VIT_14s0068g00650	Unknown	*	*	*
VIT_10s0116g00840	Unknown	*	*	*
VIT_05s0049g01050	unknown	*	*	*
VIT_10s0116g01450	unknown	*	*	*
VIT_12s0059g01580	Unknown	*	*	*
VIT_18s0001g00220	unknown	*	*	*
VIT_18s0001g08350	Unknown	*	*	*
VIT_18s0001g08690	Unknown	*	*	*
VIT_18s0001g08660	Unknown	*	*	*
VIT_16s0050g01650	unknown	*	*	*
VIT_03s0017g00690	unknown	*	*	*
VIT_00s0650g00040	unknown	*	*	*
VIT_16s0022g01990	Unknown	*	*	*
VIT_02s0154g00120	unknown	*	*	*
VIT_03s0038g02410	Unknown	*	*	*
VIT_15s0046g02080	unknown	*	*	*
VIT_00s0445g00030	unknown	*	*	*
VIT_04s0008g03990	Unknown	*	*	*
VIT_18s0001g02270	Unknown	*	*	*
VIT_12s0028g00560	unknown	*	*	*
VIT_18s0001g10770	unknown	*	*	*
VIT_04s0008g01940	unknown	*	*	*
VIT_01s0010g00720	unknown	*	*	*
VIT_14s0128g00280	Unknown	*	*	*
VIT_08s0007g02330	Unknown		*	*
VIT_17s0000g01350	unknown	*	*	*
VIT_03s0038g04050	Unknown	*		*
VIT_09s0096g00630	unknown	*	*	*
VIT_18s0001g11200	unknown	*		*
VIT_08s0007g05670	unknown	*	*	*
VIT_03s0091g01090	Unknown	*	*	*
VIT_05s0051g01070	unknown	*	*	*
VIT_19s0138g00070	unknown	*	*	*
VIT_07s0205g00010	unknown	*	*	*
VIT_12s0055g01120	unknown	*	*	*
VIT_00s0659g00010	unknown	*	*	*
VIT_05s0049g00570	Unknown	*	*	*
VIT_09s0002g04840	Unknown	*	*	*
VIT_00s0208g00100	unknown	*	*	*
VIT_03s0091g00510	unknown	*	*	*
VIT_11s0118g00530	Unknown	*	*	*
VIT_10s0116g01790	Unknown	*	*	*
VIT_08s0007g00610	Unknown	*	*	*
VIT_15s0024g00580	unknown	*	*	*
VIT_03s0038g02150	Unknown	*	*	*
VIT_12s0059g00490	unknown	*	*	*
VIT_07s0005g01200	unknown	*	*	*
VIT_00s0256g00120	unknown	*	*	*
VIT_00s0411g00030	unknown	*	*	*
VIT_00s0204g00130	unknown	*	*	*
VIT_16s0022g02000	Unknown	*	*	*
VIT_01s0011g02390	unknown	*	*	*
VIT_14s0060g00940	unknown	*	*	*
VIT_05s0020g03360	Unknown	*	*	*
VIT_13s0158g00090	Unknown	*	*	*
VIT_09s0002g04570	unknown	*		*
VIT_10s0071g00350	unknown	*	*	*
VIT_19s0014g01940	Unknown	*	*	*
VIT_17s0119g00370	unknown	*	*	*
VIT_19s0177g00230	Unknown	*	*	*
VIT_13s0067g00540	Unknown	*	*	*
VIT_17s0000g09450	unknown	*	*	*
VIT_00s0600g00010	unknown	*	*	*
VIT_14s0068g00510	Unknown	*	*	*
VIT_18s0001g08060	Unknown		*	*
VIT_00s0267g00030	unknown	*	*	*
VIT_15s0046g03470	unknown	*	*	*
VIT_06s0004g02290	Unknown	*	*	*
VIT_00s2769g00010	unknown	*	*	*
VIT_02s0025g00230	Unknown	*	*	*
VIT_05s0049g01890	Unknown	*	*
VIT_05s0020g03050	Unknown	*	*
VIT_13s0175g00110	unknown	*	*	*
VIT_18s0041g00530	unknown	*	*
VIT_10s0042g00420	unknown		*
VIT_12s0028g01030	unknown	*	*	*
VIT_10s0003g00210	Unknown		*
VIT_00s1188g00010	unknown	*	*	*
VIT_18s0072g00540	unknown	*	*	*
VIT_09s0002g05820	unknown	*	*	*
VIT_06s0004g01560	unknown	*	*
VIT_16s0100g00740	Unknown	*	*	*
VIT_11s0118g00580	unknown			*
VIT_04s0023g03590	Unknown	*	*	*
VIT_00s0445g00040	Unknown	*
VIT_14s0066g01130	Universal stress protein A	*	*	*
VIT_05s0049g02120	universal stress protein (USP) family protein	*	*	*
VIT_17s0000g04260	universal stress protein (USP) family protein	*	*	*
VIT_07s0005g01350	universal stress protein (USP) family protein	*	*	*
VIT_07s0141g00220	unfertilized embryo sac 12 UNE12			*
VIT_15s0021g02690	unfertilized embryo sac 10 UNE10		*
VIT_19s0014g01050	UNE1 (unfertilized embryo sac 1)	*	*	*
VIT_06s0004g06540	undecaprenyl pyrophosphate synthetase	*	*	*
VIT_07s0005g03170	undecaprenyl pyrophosphate synthetase	*	*	*
VIT_01s0010g03270	Unc51-like kinase		*
VIT_07s0141g00440	Unc51-like kinase		*	*
VIT_08s0007g01150	Unc51-like kinase	*	*	*
VIT_15s0048g02670	UMP/CMP kinase b		*
VIT_06s0004g03440	Ulp1 protease	*	*	*
VIT_08s0007g04570	UGT73D1 (UDP-glucosyl transferase 73D1); UDP-glycosyltransferase		*	*
VIT_08s0007g04600	UGT73C2 (UDP-glucosyl transferase 73C2)		*
VIT_08s0007g04590	UGT73C2 (UDP-glucosyl transferase 73C2)	*
VIT_04s0008g01190	UDP-sulfoquinovose synthase SQD1		*
VIT_00s0218g00150	UDP-rhamnose/rhamnosyltransferase		*
VIT_00s1566g00010	UDP-rhamnose/rhamnosyltransferase		*
VIT_00s0218g00190	UDP-rhamnose:rhamnosyltransferase		*
VIT_00s1959g00010	UDP-N-acetylglucosamine pyrophosphorylase	*	*	*
VIT_11s0016g02420	UDP-N-acetylglucosamine O-acyltransferase protein		*
VIT_17s0000g04760	UDP-glycosyltransferase 89B2		*
VIT_18s0041g00900	UDP-glycosyltransferase 88A4	*	*
VIT_18s0041g01040	UDP-glycosyltransferase 88A4		*	*
VIT_16s0050g01600	UDP-glycosyltransferase 88A4	*	*	*
VIT_00s0324g00060	UDP-glycosyltransferase 85A8	*	*	*
VIT_18s0001g05990	UDP-glycosyltransferase 85A1	*	*	*
VIT_18s0001g06060	UDP-glycosyltransferase 85A1	*	*	*
VIT_18s0001g06080	UDP-glycosyltransferase 85A1	*		*
VIT_12s0055g00160	UDP-glycosyltransferase 71E1		*
VIT_12s0034g01120	UDP-glycosyltransferase 71A13		*	*
VIT_02s0025g01240	UDP-glucuronosyl/UDP-glucosyltransferase		*
VIT_06s0004g07280	UDP-glucuronosyl/UDP-glucosyltransferase	*	*	*
VIT_14s0068g00490	UDP-glucuronosyl/UDP-glucosyltransferase	*	*	*
VIT_17s0000g07080	UDP-glucosyltransferase HRA25	*	*
VIT_17s0000g07060	UDP-glucosyltransferase HRA25	*	*	*
VIT_00s1602g00010	UDP-glucosyltransferase		*
VIT_15s0046g01980	UDP-glucosyltransferase	*	*
VIT_15s0046g01990	UDP-glucosyltransferase	*	*	*
VIT_00s1251g00010	UDP-glucosyl transferase 85A2	*	*	*
VIT_14s0068g00480	UDP-glucosyl transferase	*	*	*
VIT_14s0068g00470	UDP-glucosyl transferase	*	*	*
VIT_18s0072g00440	UDP-glucose:sterol glucosyltransferase		*	*
VIT_07s0005g05600	UDP-glucose:sterol 3-O-glucosyltransferase		*
VIT_07s0289g00050	UDP-glucose:salicylic acid glucosyltransferase		*
VIT_05s0094g00990	UDP-glucose:salicylic acid glucosyltransferase		*
VIT_16s0050g01670	UDP-glucose:isoflavone 7-O-glucosyltransferase	*	*
VIT_12s0034g02230	UDP-glucose:glycoprotein glucosyltransferase		*	*
VIT_05s0062g00660	UDP-glucose:flavonoid 7-O-glucosyltransferase		*
VIT_05s0062g00710	UDP-glucose:flavonoid 7-O-glucosyltransferase		*
VIT_05s0062g00700	UDP-glucose:flavonoid 7-O-glucosyltransferase		*
VIT_09s0002g06590	UDP-glucose:flavonoid 7-O-glucosyltransferase	*	*	*
VIT_18s0041g00930	UDP-glucose: anthocyanidin 5,3-O-glucosyltransferase		*
VIT_18s0041g00830	UDP-glucose: anthocyanidin 5,3-O-glucosyltransferase		*
VIT_18s0041g00810	UDP-glucose: anthocyanidin 5,3-O-glucosyltransferase		*
VIT_18s0041g00910	UDP-glucose: anthocyanidin 5,3-O-glucosyltransferase		*
VIT_18s0041g00980	UDP-glucose: anthocyanidin 5,3-O-glucosyltransferase		*
VIT_18s0041g01000	UDP-glucose: anthocyanidin 5,3-O-glucosyltransferase		*
VIT_18s0041g00920	UDP-glucose: anthocyanidin 5,3-O-glucosyltransferase		*
VIT_06s0004g06370	UDP-glucose: anthocyanidin 5,3-O-glucosyltransferase		*
VIT_18s0041g00710	UDP-glucose: anthocyanidin 5,3-O-glucosyltransferase		*	*
VIT_16s0115g00340	UDP-glucose: anthocyanidin 5,3-O-glucosyltransferase	*	*	*
VIT_16s0050g01580	UDP-glucose: anthocyanidin 5,3-O-glucosyltransferase	*	*	*
VIT_16s0050g01590	UDP-glucose: anthocyanidin 5,3-O-glucosyltransferase	*	*	*
VIT_12s0034g00040	UDP-glucose glucosyltransferase		*
VIT_03s0017g01990	UDP-glucose glucosyltransferase	*	*	*
VIT_06s0004g06390	UDP-glucose glucosyltransferase	*	*	*
VIT_12s0034g00060	UDP-glucose glucosyltransferase		*
VIT_12s0055g00200	UDP-glucose glucosyltransferase		*
VIT_12s0055g00180	UDP-glucose glucosyltransferase		*
VIT_11s0052g01600	UDP-glucose flavonoid 3-O-glucosyltransferase 7	*	*	*
VIT_03s0017g02120	UDP-glucose flavonoid 3-O-glucosyltransferase 2		*
VIT_02s0025g01560	UDP-glucose 4-epimerase GEPI48	*	*	*
VIT_02s0025g04210	UDP-glucose 4-epimerase	*	*	*
VIT_16s0050g01660	UDP-glucoronosyl/UDP-glucosyl transferase UGT88A1	*	*	*
VIT_13s0019g02880	UDP-glucoronosyl/UDP-glucosyl transferase		*
VIT_14s0068g00450	UDP-glucoronosyl/UDP-glucosyl transferase		*
VIT_00s0218g00220	UDP-glucoronosyl/UDP-glucosyl transferase	*	*	*
VIT_06s0004g01640	UDP-glucoronosyl and UDP-glucosyl transferase		*
VIT_06s0004g05780	UDP-glucoronosyl and UDP-glucosyl transferase	*
VIT_06s0004g07250	UDP-glucoronosyl and UDP-glucosyl transferase	*	*	*
VIT_17s0000g07070	UDP-glucoronosyl and UDP-glucosyl transferase	*	*	*
VIT_17s0000g08100	UDP-glucoronosyl and UDP-glucosyl transferase	*	*	*
VIT_06s0004g01670	UDP-glucoronosyl and UDP-glucosyl transferase	*	*	*
VIT_06s0004g07240	UDP-glucoronosyl and UDP-glucosyl transferase	*	*	*
VIT_06s0004g07270	UDP-glucoronosyl and UDP-glucosyl transferase	*	*	*
VIT_14s0066g01490	UDP-glucoronosyl and UDP-glucosyl transferase	*	*	*
VIT_14s0066g01500	UDP-glucoronosyl and UDP-glucosyl transferase	*	*	*
VIT_14s0066g01520	UDP-glucoronosyl and UDP-glucosyl transferase	*	*	*
VIT_07s0151g00560	UDP-glucoronosyl and UDP-glucosyl transferase		*
VIT_14s0036g01240	UDP-galactose transporter 6		*
VIT_00s0207g00080	UDP-galactose transporter 6	*	*	*
VIT_02s0025g04490	UDP-GALACTOSE TRANSPORTER 2 ATUTR2/UTR2	*	*	*
VIT_12s0059g00510	UDP-galactose 4-epimerase	*	*	*
VIT_16s0022g01450	UDP-D- glcucuronate 4-epimerase 2 GAE2		*
VIT_16s0013g01890	UDP-arabinose 4-epimerase 3		*	*
VIT_10s0003g05640	UDP-arabinose 4-epimerase 3	*	*	*
VIT_16s0039g02230	UDP glucose:flavonoid 3-o-glucosyltransferase (VvUFGT) GeneID: 100233099	*	*	*
VIT_15s0021g01390	Uclacyanin 3	*	*
VIT_12s0059g01200	UBX domain-containing protein 1		*
VIT_10s0116g00290	UBX domain-containing protein 1	*	*	*
VIT_17s0000g08860	UBX domain-containing protein	*	*	*
VIT_08s0032g01090	ubiquitin-specific protease 8 (UBP8)		*
VIT_09s0070g00500	ubiquitin-specific protease 3 (UBP3)	*	*	*
VIT_07s0141g00230	ubiquitin-specific protease 3 (UBP3)	*	*	*
VIT_07s0031g01880	ubiquitin-specific protease 27	*	*
VIT_11s0118g00280	ubiquitin-specific protease 22 (UBP22)		*
VIT_19s0140g00200	ubiquitin-specific protease 15 (UBP15)	*	*	*
VIT_03s0017g00960	ubiquitin-specific protease 14 (UBP14)		*
VIT_03s0017g00950	ubiquitin-specific protease 14	*	*
VIT_11s0016g05880	UBIQUITIN-SPECIFIC PROTEASE 12 UBP12		*
VIT_16s0050g00810	Ubiquitin-protein ligase	*	*	*
VIT_19s0090g00430	ubiquitin-like 5 UBL5	*	*	*
VIT_19s0090g00120	Ubiquitin-conjugating enzyme E2 variant	*	*
VIT_19s0090g00080	Ubiquitin-conjugating enzyme E2 variant	*	*	*
VIT_08s0040g00460	Ubiquitin-conjugating enzyme E2 S			*
VIT_00s1927g00020	Ubiquitin-conjugating enzyme E2 O	*	*	*
VIT_05s0077g00850	Ubiquitin-conjugating enzyme E2 O	*	*	*
VIT_00s0265g00070	Ubiquitin-conjugating enzyme E2 O	*	*	*
VIT_18s0001g10100	ubiquitin-conjugating enzyme E2 I	*	*	*
VIT_02s0025g00070	ubiquitin-conjugating enzyme E2 H		*
VIT_06s0061g00070	ubiquitin-conjugating enzyme E2 C	*	*	*
VIT_09s0002g07790	ubiquitin-conjugating enzyme 16 UBC16		*
VIT_08s0007g00120	ubiquitin-conjugating enzyme 13 (UBC13), E2	*	*	*
VIT_15s0046g01070	ubiquitin thiolesterase		*
VIT_04s0008g02240	ubiquitin thiolesterase		*
VIT_01s0150g00100	Ubiquitin thioesterase protein OTUB1		*
VIT_18s0072g00780	ubiquitin interaction motif-containing protein		*
VIT_06s0004g05010	Ubiquitin fusion degradation protein UFD1	*	*	*
VIT_08s0056g01410	Ubiquitin family		*
VIT_04s0008g06230	ubiquitin family		*
VIT_10s0116g00470	Ubiquitin family	*	*	*
VIT_17s0000g02240	ubiquitin family	*	*	*
VIT_06s0004g07050	ubiquitin family		*
VIT_14s0219g00210	ubiquitin family	*	*	*
VIT_11s0016g02350	ubiquinone/menaquinone biosynthesis methyltransferase UbiE		*
VIT_11s0016g00760	ubiquinone biosynthesis protein COQ9	*	*	*
VIT_01s0127g00180	ubiquinone biosynthesis methyltransferase COQ5	*	*	*
VIT_05s0020g00870	UbiE/COQ5 methyltransferase	*	*	*
VIT_01s0026g02640	UbiE/COQ5 methyltransferase	*	*	*
VIT_10s0597g00020	UBA; HSC20, C-terminal oligomerisation		*
VIT_17s0000g08620	U3 small nucleolar RNA-associated protein MPP10	*	*
VIT_12s0035g01790	U2(RNU2) small nuclear RNA auxiliary factor 1-like 2	*	*
VIT_18s0122g00480	U2 snRNP auxiliary factor small subunit		*
VIT_06s0009g00320	U-box protein	*	*	*
VIT_15s0024g01250	U-box domain-containing protein 15			*
VIT_06s0009g00370	U-box domain-containing protein		*
VIT_18s0001g08790	U-box domain-containing protein		*
VIT_18s0166g00190	U-box domain-containing protein	*	*	*
VIT_01s0150g00330	U-box domain-containing protein	*	*	*
VIT_04s0044g00870	U-box domain containing protein	*	*	*
VIT_14s0036g00480	tyrosyl-tRNA synthetase		*
VIT_02s0025g03470	Tyrosyl-tRNA synthetase		*
VIT_08s0040g00250	tyrosine-specific protein phosphatase			*
VIT_12s0059g01400	tyrosine specific protein phosphatase	*	*	*
VIT_04s0023g00430	Tyrosine specific protein phosphatase	*	*	*
VIT_07s0005g04480	tyrosine decarboxylase	*	*	*
VIT_19s0014g02190	tyrosine aminotransferase	*	*	*
VIT_12s0028g03650	two-pore calcium channel (TPC1)	*	*	*
VIT_12s0028g03700	two-pore calcium channel (TPC1)	*	*	*
VIT_18s0041g01550	tubulin, Beta 2	*	*	*
VIT_04s0079g00350	tubulin, Beta	*	*	*
VIT_11s0016g01120	Tubulin-tyrosine ligase		*
VIT_15s0046g01350	tubulin gamma-2 chain		*
VIT_14s0066g01030	tubulin gamma complex component 2		*
VIT_12s0055g01220	Tubulin folding cofactor TITAN 1		*	*
VIT_07s0141g00460	tubulin folding cofactor D		*	*
VIT_15s0048g00470	tubulin folding cofactor D	*	*	*
VIT_08s0007g05420	Tubulin folding cofactor B		*
VIT_07s0031g02810	Tubulin binding		*	*
VIT_02s0025g03680	tubulin beta-8 chain	*	*	*
VIT_08s0007g05590	tubulin beta-8 chain	*	*	*
VIT_12s0059g01110	Tubulin beta-8	*	*
VIT_03s0038g00190	Tubulin beta-8	*	*
VIT_15s0024g01050	Tubulin beta-8			*
VIT_16s0050g00350	Tubulin beta-8	*		*
VIT_16s0050g00280	Tubulin beta-8	*
VIT_16s0050g00260	Tubulin beta-8	*		*
VIT_02s0025g03540	Tubulin beta-6 chain		*
VIT_00s0768g00020	Tubulin beta-6 chain	*	*	*
VIT_13s0084g00320	Tubulin beta-6 chain	*	*	*
VIT_09s0002g02180	Tubulin beta-5 chain	*	*	*
VIT_06s0009g02020	Tubulin beta-4 chain	*	*	*
VIT_06s0004g05870	tubulin beta-3 chain	*
VIT_08s0007g01630	Tubulin beta-2 chain	*	*	*
VIT_08s0040g00980	tubulin beta-1 chain	*	*	*
VIT_18s0001g14360	tubulin beta-1 chain	*	*	*
VIT_09s0002g02190	Tubulin beta-1		*
VIT_05s0051g00710	Tubulin beta		*
VIT_18s0001g08300	tubulin alpha-6 chain	*	*	*
VIT_00s0373g00010	tubulin alpha-3 chain	*	*	*
VIT_18s0001g08250	tubulin alpha-3 chain	*	*	*
VIT_00s1322g00010	tubulin alpha-3 chain			*
VIT_14s0108g00440	Tubulin alpha			*
VIT_03s0088g00380	Tubulin alpha	*	*	*
VIT_18s0001g12660	TUBBY LIKE PROTEIN 6 TLP6		*
VIT_05s0020g01930	TUBBY LIKE PROTEIN 3 TLP3	*	*
VIT_18s0001g05380	TTL1 (tetratricopetide-repeat thioredoxin-like 1)	*	*	*
VIT_09s0018g01180	TTL (transthyretin-like protein)		*
VIT_04s0008g01840	TT2 (transparent testa 2)	*	*	*
VIT_05s0020g03880	TSO1 (chinese for 'ugly')	*	*	*
VIT_08s0007g07630	Tryptophan/tyrosine permease family	*	*	*
VIT_04s0008g00200	tryptophan-tRNA ligase	*	*	*
VIT_12s0028g03370	tryptophan-tRNA ligase		*
VIT_10s0116g00710	tryptophan synthase, beta subunit		*
VIT_07s0141g00210	tryptophan synthase, alpha subunit	*	*	*
VIT_17s0119g00240	Trypsin and protease inhibitor Kunitz family		*	*
VIT_17s0119g00230	trypsin and protease inhibitor Kunitz family		*	*
VIT_17s0119g00160	trypsin and protease inhibitor Kunitz family		*	*
VIT_00s1751g00010	Trypsin and protease inhibitor family	*	*
VIT_08s0007g00900	Tropinone reductase		*
VIT_06s0004g05280	tropinone reductase	*	*	*
VIT_06s0004g05340	tropinone reductase	*	*	*
VIT_06s0004g05370	Tropinone reductase	*	*	*
VIT_06s0004g05320	tropinone reductase	*	*	*
VIT_06s0004g05310	tropinone reductase	*	*	*
VIT_06s0004g05350	tropinone reductase	*	*	*
VIT_08s0007g00890	Tropinone reductase	*	*	*
VIT_06s0004g05360	Tropinone reductase	*	*	*
VIT_06s0004g05390	tropinone reductase	*	*	*
VIT_06s0004g05330	tropinone reductase	*	*	*
VIT_06s0004g05450	tropinone reductase	*	*	*
VIT_06s0004g05430	tropinone reductase	*	*	*
VIT_06s0004g05440	tropinone reductase	*	*	*
VIT_06s0004g05400	tropinone reductase	*	*	*
VIT_06s0004g05380	tropinone reductase	*	*	*
VIT_11s0016g03120	tRNA/rRNA methyltransferase (SpoU)		*	*
VIT_00s1664g00010	tRNA/rRNA methyltransferase (SpoU)		*	*
VIT_13s0064g01270	tRNA/rRNA methyltransferase (SpoU)	*	*	*
VIT_09s0054g00770	TRNA-splicing endonuclease positive effector SEN1		*
VIT_06s0004g02080	TRNA-specific 2-thiouridylase	*	*	*
VIT_07s0031g01780	TRNA-histidine guanylyltransferase		*
VIT_06s0004g07710	tRNA pseudouridine synthase	*	*	*
VIT_18s0001g04970	tRNA modification GTPase trmE	*	*	*
VIT_11s0016g03150	TRNA a64-2'-o-ribosylphosphate transferase	*	*	*
VIT_08s0040g01440	tRNA (guanine-N(7)-)-methyltransferase	*	*	*
VIT_15s0024g00790	tRNA (guanine-N(1)-)-methyltransferase		*
VIT_02s0012g01410	TRN2 (TORNADO 2)	*	*	*
VIT_19s0014g03930	TRM5 tRNA methyltransferase 5		*
VIT_11s0118g00570	Tristeza Virus Resistance Gene (Ctv)	*	*
VIT_16s0050g00520	tripeptidyl-peptidase 2		*
VIT_05s0029g00990	tripeptidyl-peptidase 2	*	*
VIT_16s0050g00490	tripeptidyl-peptidase 2	*	*	*
VIT_16s0050g00510	Tripeptidyl peptidase II	*	*
VIT_13s0019g01090	triosephosphate isomerase, cytosolic		*
VIT_18s0001g10430	Trimethylguanosine synthase	*	*	*
VIT_09s0018g01550	Trimethylguanosine synthase	*	*	*
VIT_12s0059g01550	triacylglycerol/steryl ester lipase	*	*	*
VIT_07s0005g01240	triacylglycerol lipase	*
VIT_02s0025g01590	triacylglycerol lipase		*
VIT_00s0620g00010	triacylglycerol lipase	*	*	*
VIT_12s0028g02000	triacylglycerol lipase	*	*	*
VIT_06s0004g02390	triacylglycerol lipase	*	*	*
VIT_07s0031g00590	triacylglycerol lipase	*	*	*
VIT_00s0394g00030	Triacylglycerol lipase		*
VIT_00s0173g00110	Trehalose-phosphatase		*
VIT_03s0063g01510	Trehalose-phosphatase	*	*	*
VIT_12s0028g01670	Trehalose-phosphatase	*	*	*
VIT_16s0022g00660	trehalose-6-phosphate phosphatase		*
VIT_18s0001g05300	trehalose-6-phosphate phosphatase	*	*	*
VIT_16s0050g02600	trehalose-6-phosphate phosphatase	*	*	*
VIT_00s0304g00080	trehalose-6-phosphate phosphatase	*	*	*
VIT_06s0009g01650	trehalose synthase	*	*	*
VIT_17s0000g08010	trehalose 6-phosphate synthase		*
VIT_14s0036g01210	trehalose 6-phosphate synthase		*
VIT_07s0005g05690	trehalose 6-phosphate synthase	*	*	*
VIT_04s0008g01780	Transposon protein, putative, CACTA		*
VIT_08s0056g00610	transposon protein, Mutator sub-class	*	*	*
VIT_08s0056g00640	transposon protein, CACTA, En/Spm sub-class	*	*	*
VIT_09s0002g07340	transposon protein		*
VIT_15s0021g00520	transposon protein	*	*	*
VIT_13s0019g03310	transposon protein	*	*	*
VIT_03s0038g03060	Transposase	*	*	*
VIT_18s0001g00910	transportin-2		*
VIT_16s0039g01650	transporter-related	*	*	*
VIT_04s0023g01270	transporter-related	*
VIT_14s0068g01330	transport inhibitor response 1 protein		*
VIT_18s0001g07120	transport inhibitor response 1 protein	*	*
VIT_16s0098g00870	Transparent testa glabra 1 VvWD1	*	*	*
VIT_12s0028g01160	transparent testa 12 protein	*	*
VIT_09s0054g01870	transmembrane receptor	*	*	*
VIT_05s0051g00440	Transmembrane protein FT27/PFT27	*	*	*
VIT_02s0025g00720	Transmembrane protein FT27/PFT27		*
VIT_09s0002g07900	TRANSMEMBRANE KINASE 1 TMK1	*	*	*
VIT_16s0115g00330	translocation protein SEC62		*	*
VIT_04s0043g00570	Translational activator		*
VIT_11s0037g00520	translation initiation factor IF-3	*	*	*
VIT_19s0027g00130	translation initiation factor IF-2, chloroplast		*
VIT_18s0001g14120	Translation initiation factor eIF-3 subunit 3			*
VIT_02s0025g03740	Translation initiation factor eIF-2B alpha subunit	*	*	*
VIT_02s0025g03730	Translation initiation factor eIF-2B alpha subunit	*	*	*
VIT_13s0067g01710	Translation initiation factor eIF-2 alpha subunit		*
VIT_11s0016g05610	Translation elongation factor Ts (EF-Ts)	*	*	*
VIT_15s0048g00370	transketolase, chloroplast precursor	*	*	*
VIT_16s0115g00120	transformation/transcription domain-associated protein	*	*	*
VIT_03s0017g00870	Transferase family (acyltransferase)	*	*	*
VIT_11s0016g04400	Transferase		*
VIT_00s0606g00010	Transferase		*
VIT_11s0052g01070	Transferase	*	*	*
VIT_09s0096g00880	Transferase	*	*	*
VIT_14s0030g01950	Transferase	*	*	*
VIT_11s0052g01060	Transferase	*	*	*
VIT_09s0002g04040	transducin protein		*
VIT_01s0026g00880	transducin protein		*	*
VIT_10s0042g01240	transducin protein		*
VIT_02s0025g00440	transducin protein		*
VIT_03s0063g01790	transducin protein	*	*	*
VIT_05s0077g02330	transducin protein		*	*
VIT_09s0002g04060	transducin protein		*	*
VIT_18s0001g11600	transducin protein	*	*	*
VIT_11s0016g03590	transducin protein	*	*	*
VIT_11s0016g05500	transducin protein		*
VIT_17s0000g08930	transducin protein		*
VIT_14s0066g00650	transducin family protein / WD-40 repeat		*
VIT_07s0129g00570	transducin family protein / WD-40 repeat		*
VIT_13s0019g01680	transducin family protein / WD-40 repeat	*	*
VIT_16s0098g01030	transducin family protein / WD-40 repeat		*
VIT_17s0000g04740	transducin family protein / WD-40 repeat	*	*	*
VIT_07s0151g00790	transducin family protein / WD-40 repeat		*	*
VIT_03s0091g00400	transducin family protein / WD-40 repeat	*	*	*
VIT_17s0000g09730	transducin family protein / WD-40 repeat	*	*	*
VIT_11s0149g00190	transducin family protein / WD-40 repeat	*	*	*
VIT_01s0137g00360	transducin family protein / WD-40 repeat	*	*	*
VIT_17s0000g07690	Transducin family protein / WD-40	*	*	*
VIT_05s0077g01160	Transducin family protein / WD-40		*
VIT_06s0004g08270	Transcriptional factor B3		*
VIT_17s0000g10080	Transcriptional factor B3	*	*
VIT_14s0068g01290	Transcriptional factor B3		*
VIT_03s0063g00640	Transcriptional factor B3	*	*	*
VIT_07s0031g00780	transcriptional factor B3	*	*	*
VIT_03s0063g00630	transcriptional factor B3	*	*	*
VIT_00s0838g00010	Transcriptional corepressor LEUNIG		*
VIT_00s0640g00010	Transcriptional corepressor LEUNIG		*
VIT_07s0104g01510	Transcription termination factor mitochondrial mTERF		*
VIT_01s0010g03740	Transcription termination factor mitochondrial mTERF		*
VIT_11s0016g02240	Transcription termination factor mitochondrial mTERF		*
VIT_07s0104g01530	Transcription termination factor mitochondrial mTERF		*
VIT_05s0020g01620	Transcription termination factor mitochondrial mTERF	*
VIT_07s0104g01520	Transcription termination factor mitochondrial mTERF		*	*
VIT_19s0090g01770	Transcription termination factor mitochondrial mTERF		*
VIT_07s0005g03840	Transcription termination factor mitochondrial mTERF	*	*	*
VIT_17s0000g05130	Transcription termination factor mitochondrial mTERF	*	*	*
VIT_05s0020g01630	Transcription termination factor mitochondrial mTERF	*	*	*
VIT_07s0104g01550	Transcription termination factor mitochondrial mTERF	*	*	*
VIT_10s0003g01640	Transcription repressor	*	*	*
VIT_17s0000g06060	transcription regulator/ zinc ion binding		*
VIT_07s0005g01700	Transcription regulator	*	*	*
VIT_19s0015g01390	Transcription initiation factor TFIIH subunit H1		*
VIT_13s0019g03980	transcription initiation factor TFIIF beta subunit	*	*	*
VIT_06s0004g00180	transcription initiation factor TFIID-2 (TFIID-2)		*
VIT_04s0008g05780	transcription initiation factor TFIID subunit 5		*
VIT_06s0061g00220	Transcription initiation factor TFIIB	*		*
VIT_11s0052g00930	transcription factor, E2F and DP-related E2FR1		*
VIT_04s0023g03240	transcription factor TFIIF	*	*	*
VIT_06s0004g01630	transcription factor jumonji (jmjC) domain-containing protein		*
VIT_14s0060g02420	transcription factor jumonji (jmjC) domain-containing protein		*	*
VIT_10s0116g00960	transcription factor jumonji (jmjC) domain-containing protein	*	*	*
[truncated: 8,641 more rows]
