# Supplementary material for: Rapid dehydration of grape berries dampens the post-ripening transcriptomic program and the metabolite profile evolution
Source: Hortic Res. 2020 Sep 1;7:141. doi: 10.1038/s41438-020-00362-5 (PMC7459318; doi:10.1038/s41438-020-00362-5)
Supplement: Supplementary file 7 — data set S6 [file 41438_2020_362_MOESM7_ESM.xlsx]

## Sheet: DEGs NT-TIME
Gene ID	Gene annotation	FC T1/T0	FC T2/T0	FC T4/T0	Averaged FC
VIT_16s0100g01190	Stilbene synthase (VvSTS47)	2.97954	35.6214	78.2101	38.937
VIT_06s0009g02600	pectinesterase family	1.1542	26.3235	44.6573	24.045
VIT_14s0066g01670	alpha-dioxygenase	1.21183	46.1693	22.2928	23.2246
VIT_18s0075g00580	laccase	1.30002	14.6148	32.1634	16.0261
VIT_06s0009g02590	pectinesterase family	-1.05397	17.2119	24.8649	13.6743
VIT_10s0003g00470	isoflavone methyltransferase/ Orcinol O-methyltransferase 1 oomt1	1.93876	9.29479	20.2847	10.5061
VIT_18s0075g00670	laccase	1.2094	10.6524	19.3896	10.4171
VIT_18s0075g01090	laccase	1.27967	8.97012	19.633	9.96094
VIT_18s0117g00590	laccase	1.65324	11.5642	15.0742	9.43056
VIT_18s0117g00480	laccase	1.70341	10.2	16.0152	9.3062
VIT_10s0003g04210	Lipase class 3	1.46709	9.39474	14.7414	8.53442
VIT_10s0003g04230	Lipase class 3	1.33281	6.7093	12.0495	6.69721
VIT_18s0122g01150	laccase	1.09918	7.24402	11.4919	6.6117
VIT_14s0066g01420	Nodulin MtN3 family	1.52287	4.63504	12.8934	6.35042
VIT_03s0167g00150	no hit	1.19794	3.91124	12.6605	5.92323
VIT_00s0413g00010	laccase (diphenol oxidase) family protein	1.60362	6.48371	9.328	5.80511
VIT_07s0104g01260	flavin-containing monooxygenase	-1.37686	4.98846	12.075	5.22886
VIT_18s0001g00680	Laccase	1.71402	5.46829	7.05849	4.74693
VIT_00s0194g00260	microtubule associated protein (MAP70-5)	1.57992	4.08621	7.39748	4.35453
VIT_05s0020g03140	SUGAR TRANSPORTER 13	1.24701	3.55661	7.91965	4.24109
VIT_15s0048g00510	pectinesterase family	-1.40463	5.94122	7.88538	4.14066
VIT_07s0005g01130	no hit	2.1943	2.62036	7.01869	3.94445
VIT_06s0004g02010	no hit	-1.11619	3.3605	9.20824	3.81752
VIT_14s0083g00670	no hit	1.27799	3.02162	7.0127	3.77077
VIT_08s0007g00030	Cation/hydrogen exchanger 20 (CHX20)	-1.20121	2.92485	9.54088	3.75484
VIT_18s0001g09910	L-asparaginase	1.97216	2.52295	6.48365	3.65958
VIT_12s0142g00080	no hit	1.48664	2.82309	6.55541	3.62171
VIT_16s0039g00790	no hit	1.53275	2.66094	6.52974	3.57448
VIT_01s0127g00250	Kelch repeat-containing F-box protein	1.09137	3.24545	6.03551	3.45744
VIT_14s0128g00980	germin-like protein 3 [Vitis vinifera]	1.65257	2.04986	6.27687	3.32643
VIT_07s0005g05780	pantoate--beta-alanine ligase	2.46964	3.64576	3.8528	3.32273
VIT_18s0122g00690	laccase	1.20616	2.71664	5.77128	3.23136
VIT_12s0028g02530	zinc finger (C3HC4-type RING finger)	1.04709	3.16227	5.36037	3.18991
VIT_15s0046g00170	VvMybPA1	1.15386	3.35457	5.02625	3.17823
VIT_05s0020g02730	nectarin IV NEC4	1.2453	2.76161	5.52621	3.17771
VIT_07s0005g05680	Tetratricopeptide repeat domain male sterility MS5	2.77994	2.60626	4.09055	3.15892
VIT_14s0128g01010	germin-like protein 3 [Vitis vinifera]	1.43491	1.647	6.16444	3.08212
VIT_18s0001g04780	(-)-germacrene D synthase	1.50715	2.96205	4.35367	2.94096
VIT_17s0053g00010	no hit	1.45244	2.53803	4.70293	2.8978
VIT_01s0026g00910	Unknown	2.00821	2.23706	4.39491	2.88006
VIT_01s0137g00460	RGLG2 (ring Domain LIGASE2)	1.18512	2.86203	4.53935	2.86217
VIT_08s0007g05340	kinesin motor protein	1.68753	2.52427	4.3293	2.84703
VIT_08s0056g00680	no hit	1.26539	2.3089	4.93468	2.83632
VIT_07s0104g00180	nectarin IV NEC4	-1.64605	3.65995	6.47433	2.82941
VIT_16s0050g02540	Nodulin MtN3 family	2.25269	1.98991	4.04423	2.76228
VIT_12s0035g01790	U2(RNU2) small nuclear RNA auxiliary factor 1-like 2	1.90556	2.07223	4.30033	2.75937
VIT_14s0068g00600	Expansin (VvEXPA15)	1.49077	3.18114	3.55678	2.7429
VIT_14s0219g00180	phosphoprotein NtEPb3	1.56928	2.35435	4.16755	2.69706
VIT_16s0022g02240	basic helix-loop-helix (bHLH) family	1.26235	2.79483	4.00518	2.68745
VIT_05s0094g00360	Chitinase class IV	-1.0536	3.24013	5.86119	2.68257
VIT_18s0001g04120	(-)-germacrene D synthase (VvTPS04)	1.36897	2.72686	3.86182	2.65255
VIT_15s0046g03120	DTA2 (downstream target of AGL15 2)	-1.13387	2.08476	6.95729	2.63606
VIT_08s0056g00390	no hit	1.42116	1.99672	4.40858	2.60882
VIT_02s0087g00750	Proteinase inhibitor I4, serpin	-1.45312	4.70657	4.48301	2.57882
VIT_09s0002g02360	unknown	1.1347	1.75918	4.78571	2.55987
VIT_07s0031g01430	no hit	1.64007	2.02958	3.91844	2.52936
VIT_05s0049g02040	no hit	1.13648	1.67491	4.75839	2.52326
VIT_16s0022g01540	Flavonoid 3',5'-hydroxylase	1.02303	1.2153	5.29269	2.51034
VIT_10s0042g00880	Stilbene Synthase (VvSTS3)	1.31466	1.51108	4.65805	2.4946
VIT_03s0097g00140	no hit	1.53405	2.01607	3.92767	2.4926
VIT_17s0000g02720	no hit	1.36427	1.27606	4.80821	2.48285
VIT_11s0149g00290	receptor kinase CHRK1	1.57469	2.26043	3.53958	2.45823
VIT_04s0008g02070	Avr9/Cf-9 induced kinase 1	-1.06753	2.76109	5.6407	2.44475
VIT_06s0009g03540	no hit	1.33244	1.73545	4.08708	2.38499
VIT_18s0001g11790	inositol polyphosphate 5-phosphatase	-1.07703	2.28931	5.93698	2.38309
VIT_15s0021g01390	Uclacyanin 3	1.33269	1.90883	3.77067	2.3374
VIT_15s0046g01190	hydroquinone glucosyltransferase	1.02799	2.30944	3.54118	2.29287
VIT_13s0067g03510	ARR9 typeA	3.64095	1.85607	1.37994	2.29232
VIT_09s0054g01800	no hit	1.37175	1.88977	3.61338	2.29163
VIT_05s0124g00540	EMB1674	1.15344	2.05912	3.60922	2.27393
VIT_05s0077g01150	Beta-1,3-glucanase	-1.08577	2.45145	5.39628	2.25398
VIT_03s0063g01210	nodulin 1A, senescence-associated	1.16206	2.17017	3.40985	2.24736
VIT_04s0023g00990	Unknown protein	1.09107	1.70375	3.91594	2.23692
VIT_14s0128g00590	no hit	1.43869	1.41099	3.81857	2.22275
VIT_19s0015g00630	Phosphoprotein NtEPc	1.20164	1.75733	3.69974	2.21957
VIT_15s0046g01210	arbutin synthase	1.01573	2.08361	3.43036	2.17657
VIT_00s0332g00120	no hit	1.23293	1.10298	4.13885	2.15825
VIT_14s0128g00560	no hit	1.40594	1.5181	3.54661	2.15688
VIT_11s0016g01520	phenylalanine ammonia-lyase	1.125	1.76906	3.5522	2.14875
VIT_19s0027g00140	no hit	1.1103	1.20036	4.03474	2.11513
VIT_09s0054g00430	Unknown protein	1.00103	1.70349	3.60267	2.1024
VIT_01s0011g04220	unknown	1.17274	1.25579	3.7203	2.04961
VIT_11s0016g01640	phenylalanine ammonia-lyase	1.03398	1.64918	3.41971	2.03429
VIT_15s0048g02040	no hit	1.17685	1.25213	3.59866	2.00921
VIT_09s0002g02970	Unknown	-1.16575	1.60057	5.56725	2.00069
VIT_10s0003g02960	glycosyl hydrolase family 17 protein	1.08576	1.46794	3.42086	1.99152
VIT_12s0035g01000	Serine protease inhibitor, serine-type	-1.12529	2.19878	4.81471	1.96273
VIT_14s0066g01730	Cellulose synthase CSLC04	1.11794	1.18602	3.49318	1.93238
VIT_04s0044g00220	monooxygenase	-1.79365	2.87462	4.45028	1.84375
VIT_18s0001g04530	(-)-germacrene D synthase	-1.13878	2.20042	4.27961	1.78042
VIT_18s0001g13670	glyoxal oxidase-related	-1.22679	2.24365	4.19704	1.73797
VIT_15s0048g00110	no hit	-1.16258	1.13835	5.18377	1.71984
VIT_10s0003g01220	Copper-binding family protein	-1.16589	1.17381	4.4217	1.47654
VIT_10s0042g01470	armadillo/beta-catenin repeat	-1.05853	1.83505	3.42843	1.40165
VIT_08s0058g00540	IMK2 (inflorescence meristem receptor-like kinase 2)	-1.57062	1.94112	3.83427	1.40159
VIT_03s0091g00110	Plant basic secretory protein (BSP) family	-1.08651	1.4646	3.43499	1.27102
VIT_00s0480g00020	Hydroxyproline-rich glycoprotein family protein	-1.03035	1.21317	3.53991	1.24091
VIT_17s0000g05830	Unknown protein	-1.19969	1.39598	3.42472	1.207
VIT_14s0060g01990	ATPP2-B15 (Phloem protein 2-B15)	-1.31221	1.2276	3.63687	1.18409
VIT_08s0058g00970	cationic peroxidase	-1.4283	-1.2977	3.91318	0.395726
VIT_03s0038g01960	proline-rich family protein	-3.27728	-1.28794	1.1396	-1.14187
VIT_12s0035g00520	disease resistance protein	1.03276	-1.51846	-3.36034	-1.28201
VIT_00s0463g00030	Ca2+-transporting ATPase type 2 ISOFORM 8	-3.19559	-2.03073	1.17884	-1.34916
VIT_00s0691g00010	calcium-transporting ATPase 13 ACA13	-3.30517	-2.04177	1.18659	-1.38678
VIT_05s0029g01040	aspartate aminotransferase	1.07429	-1.89539	-3.41581	-1.4123
VIT_18s0001g09860	no hit	-3.38355	-2.21308	1.33344	-1.42106
VIT_00s0988g00010	CF9	-3.42763	-2.23472	1.04754	-1.53827
VIT_16s0050g01310	C2 domain-containing protein	-3.18949	-2.78821	1.22134	-1.58545
VIT_15s0045g00330	Ring-H2 finger protein ATL3A	-3.21508	-2.87406	1.07108	-1.67269
VIT_08s0058g01100	armadillo/beta-catenin repeat / U-box domain-containing protein	-5.27767	-1.36103	1.24899	-1.79657
VIT_02s0012g01980	valyl tRNA synthetase	-1.29536	-1.33012	-3.1681	-1.93119
VIT_12s0034g01470	RPM1 (resistance to p. syringae pv maculicola 1)	-1.02341	-1.5442	-3.23364	-1.93375
VIT_00s0526g00010	WD-40 repeat family protein / beige-related	-1.24731	-1.55171	-3.0669	-1.95531
VIT_12s0034g01680	disease resistance protein (NBS class)	-1.04588	-1.51329	-3.35235	-1.97051
VIT_19s0027g01400	R protein PRF disease resistance protein	-1.15726	-1.47037	-3.34302	-1.99022
VIT_11s0016g00500	Auxin-responsive SAUR37	-3.22279	-1.7692	-1.02982	-2.00727
VIT_04s0023g02730	nodulin MtN21 family	-1.20121	-1.79344	-3.09902	-2.03122
VIT_14s0060g01650	Armadillo helical	-1.08061	-2.08804	-3.11691	-2.09519
VIT_06s0004g00300	Hcr2-p4.1	-1.10978	-1.80032	-3.3804	-2.09684
VIT_00s0179g00050	Ankyrin	-1.28922	-1.75366	-3.32265	-2.12184
VIT_05s0029g00990	tripeptidyl-peptidase 2	-1.35885	-1.86735	-3.22531	-2.15051
VIT_13s0073g00220	WD-40 repeat family protein / beige-related	-1.36582	-1.81467	-3.28254	-2.15434
VIT_18s0001g14620	ribosomal protein S16	-3.09914	-2.18798	-1.28798	-2.1917
VIT_01s0011g05150	Bet v I allergen	-1.29955	-2.08465	-3.25905	-2.21442
VIT_10s0042g00190	no hit	-1.21482	-2.10856	-3.37154	-2.23164
VIT_05s0020g00440	Boron transporter-like protein 1	-3.46365	-1.67433	-1.66609	-2.26802
VIT_02s0241g00100	Unknown protein	-3.63662	-2.05051	-1.12689	-2.27134
VIT_18s0117g00190	Unknown protein	-3.21337	-2.00852	-1.61216	-2.27802
VIT_05s0102g00450	MSS3 (multicopy suppressors of snf4 deficiency in yeast 3)	-3.43962	-2.38993	-1.07024	-2.29993
VIT_04s0008g04880	Indole-3-acetic acid-amido synthetase GH3.1	-3.04623	-2.42693	-1.43656	-2.30324
VIT_13s0019g02660	Unknown protein	-2.12509	-3.232	-1.56429	-2.30713
VIT_05s0049g01630	pectate lyase	-1.10909	-2.54198	-3.28556	-2.31221
VIT_03s0038g03430	Expansin (VvEXLA1)	-3.81838	-1.98238	-1.15256	-2.31778
VIT_14s0068g01920	peroxidase	-2.44556	-3.1308	-1.48536	-2.35391
VIT_02s0025g02490	Unknown protein	-3.13199	-2.10896	-1.85084	-2.36393
VIT_01s0011g04190	Unknown	-1.77026	-3.0462	-2.27697	-2.36448
VIT_14s0066g00610	Unknown protein	-1.47735	-1.78528	-3.83753	-2.36672
VIT_17s0053g00040	metal-nicotianamine transporter YSL5	-3.07402	-2.2042	-1.84801	-2.37541
VIT_15s0021g02580	CCR4-NOT transcription complex, subunit 1	-1.25159	-1.89221	-3.98927	-2.37769
VIT_03s0063g01630	CYP82C1p	-1.99126	-3.32436	-1.8484	-2.38801
VIT_17s0000g03510	Serine/threonine kinase BRLK	-3.14094	-2.48362	-1.63775	-2.42077
VIT_06s0080g01040	PR5K (PR5-like receptor kinase)	-2.08275	-1.79714	-3.3917	-2.42386
VIT_12s0059g00100	ankyrin repeat	-1.8839	-2.31072	-3.08803	-2.42755
VIT_05s0049g00770	no hit	-1.59824	-2.48261	-3.21983	-2.43356
VIT_10s0003g05420	S-2-hydroxy-acid oxidase, peroxisomal	-5.2035	-3.53248	1.3074	-2.47619
VIT_05s0020g04570	CBL-interacting protein kinase 7 (CIPK7)	-2.43372	-3.1532	-1.84672	-2.47788
VIT_01s0011g00830	Nodulin	-2.52296	-3.35603	-1.57353	-2.48417
VIT_15s0021g02570	CCR4-NOT transcription complex, subunit 1	-1.22377	-2.24569	-4.03762	-2.50236
VIT_08s0040g02400	Myosin heavy chain	-3.22656	-2.31576	-2.10539	-2.54924
VIT_12s0034g01490	R protein MLA10	-1.30726	-1.93203	-4.45165	-2.56364
VIT_17s0000g01630	Calmodulin CML37	-3.26187	-3.00142	-1.47355	-2.57895
VIT_12s0034g01550	pentatricopeptide (PPR) repeat	-2.2116	-2.07425	-3.51526	-2.60037
VIT_01s0026g01340	glutathione S-transferase 29 GSTU18	-3.36432	-2.76539	-1.69931	-2.60967
VIT_09s0054g01090	cycloartenol synthase	-2.38953	-3.08923	-2.38977	-2.62284
VIT_03s0063g00730	CXE carboxylesterase CXE10	-2.62997	-3.09852	-2.14276	-2.62375
VIT_14s0068g00120	feronia receptor-like kinase	-1.80167	-2.23063	-3.91699	-2.64976
VIT_16s0022g01900	pentatricopeptide (PPR) repeat	-1.30579	-2.116	-4.56974	-2.66384
VIT_00s0313g00060	no hit	-2.14996	-2.62813	-3.22786	-2.66865
VIT_17s0053g00380	metal-nicotianamine transporter YSL7	-3.40099	-2.41624	-2.23948	-2.68557
VIT_01s0011g05800	Dynamin-like protein 2b	-3.60252	-2.44028	-2.02951	-2.69077
VIT_13s0139g00030	R protein MLA10	-1.17601	-1.9216	-5.02751	-2.70837
VIT_01s0011g00060	no hit	-3.92131	-2.62351	-1.58466	-2.70983
VIT_10s0003g01650	unknown	-2.15322	-2.89072	-3.19497	-2.7463
VIT_09s0002g05000	R protein disease resistance protein	-2.25495	-2.35402	-3.691	-2.76666
VIT_01s0011g03330	Unknown protein	-3.20921	-3.02442	-2.06989	-2.76784
VIT_10s0116g00050	Receptor protein kinase	-2.82731	-3.10875	-2.39776	-2.77794
VIT_09s0018g01650	ERF/AP2 Gene Family (VvAP2-06)	-2.14016	-3.20927	-2.98827	-2.77923
VIT_00s0865g00020	Unknown protein	-4.202	-3.12867	-1.08131	-2.80399
VIT_14s0083g01140	B12D	-3.90958	-2.64882	-1.89595	-2.81811
VIT_05s0020g00930	Soluble diacylglycerol acyltransferase	-1.48195	-3.21812	-3.76139	-2.82049
VIT_00s0218g00010	Cinnamyl alcohol dehydrogenase	-4.40245	-2.50608	-1.75574	-2.88809
VIT_07s0005g01670	no hit	-2.8419	-3.35029	-2.4854	-2.89253
VIT_00s0160g00110	TIR-NBS-TIR type disease resistance protein	-2.81599	-3.0478	-2.85559	-2.90646
VIT_01s0011g02470	Calcium-binding protein CML	-4.40607	-3.07622	-1.29739	-2.92656
VIT_08s0007g04790	zinc finger (C3HC4-type RING finger)	-3.30103	-3.35433	-2.22474	-2.96003
VIT_03s0132g00070	ATHVA22A (Arabidopsis thaliana HVA22 homologue A)	-3.90748	-2.95367	-2.24575	-3.03563
VIT_14s0030g01040	no hit	-3.62945	-2.7692	-2.86163	-3.08676
VIT_02s0025g00510	respiratory burst oxidase protein F (RBOHF)	-2.77551	-4.51322	-2.12905	-3.13926
VIT_17s0000g01110	ATFP3 (Arabidopsis thaliana farnesylated protein 3	-2.80249	-2.94567	-3.78431	-3.17749
VIT_08s0007g02240	Calcium/proton exchanger CAX3	-2.50397	-3.45009	-4.18201	-3.37869
VIT_12s0059g01340	armadillo/beta-catenin repeat	-3.28875	-3.91045	-2.94876	-3.38265
VIT_15s0046g02230	Heavy-metal-associated domain-containing protein	-2.88744	-3.52099	-3.76276	-3.3904
VIT_15s0046g01980	UDP-glucosyltransferase	-3.92591	-3.58167	-3.03134	-3.51298
VIT_04s0044g00970	unknown protein	-4.72638	-4.47527	-1.60783	-3.60316
VIT_09s0002g00650	auxin-induced protein	-4.00168	-4.07525	-3.01137	-3.6961
VIT_00s0463g00040	no hit	-10.1114	-2.25082	1.20313	-3.71971
VIT_02s0025g04460	ERF/AP2 Gene Family (VvERF021)	-4.14774	-4.61316	-2.67004	-3.81031
VIT_09s0002g02120	beta-galactosidase	-6.57922	-3.24793	-1.63595	-3.82103
VIT_06s0061g00440	Heavy-metal-associated domain-containing protein	-3.38294	-4.70373	-3.59118	-3.89262
VIT_04s0023g03550	thaumatin	-1.36364	-3.51327	-7.15531	-4.01074
VIT_12s0134g00170	no hit	-4.24388	-5.00398	-2.92149	-4.05645
VIT_19s0138g00090	ERF/AP2 Gene Family (VvERF023)	-4.26396	-4.76252	-3.16993	-4.06547
VIT_08s0056g01300	cupin, RmlC-type	-8.30369	-2.90597	-1.89045	-4.3667
VIT_08s0007g08040	no hit	-6.55794	-4.23087	-2.53102	-4.43994
VIT_15s0046g01970	anthocyanidine rhamnosyl-transferase	-5.91413	-4.26131	-3.20403	-4.45982
VIT_17s0000g07940	ERF/AP2 Gene Family (VvERF024)	-4.43908	-5.15983	-3.93204	-4.51032
VIT_00s0194g00380	no hit	-4.35293	-3.94741	-5.25765	-4.51933
VIT_03s0132g00080	ATHVA22A (Arabidopsis thaliana HVA22 homologue A)	-4.92841	-3.84101	-5.9644	-4.91127
VIT_04s0008g06140	no hit	-6.78963	-6.86965	-6.2864	-6.64856
VIT_18s0001g06170	Phosphate-induced protein 1	-10.2971	-10.2835	-6.03071	-8.87045

## Sheet: DEGs FR
Gene ID	Gene annotation	FC T1/T0	FC T2/T0	FC T4/T0	Averaged FC
VIT_02s0087g00620	unknown	1.70552	23.8432	-1.09113	8.15253
VIT_07s0129g01010	unknown	4.13992	2.02892	16.8519	7.67358
VIT_01s0011g00020	no hit	4.09577	3.06831	9.5766	5.58022
VIT_16s0100g01150	Stilbene synthase (VvSTS43)	4.39414	2.9398	9.24314	5.52569
VIT_18s0001g12040	coniferyl-alcohol glucosyltransferase	2.45776	8.20468	4.985	5.21581
VIT_00s2864g00010	no hit	5.05362	2.32953	7.9743	5.11915
VIT_00s0125g00080	no hit	2.96197	4.18143	8.10689	5.08343
VIT_05s0020g05020	Inhibitor of trypsin and hageman factor (CMTI-V)	3.10462	7.70398	2.98272	4.59711
VIT_05s0020g01070	IAA31	1.69157	9.19383	2.37904	4.42148
VIT_01s0010g01920	anionic peroxidase	3.03002	2.18954	7.71238	4.31065
VIT_16s0100g01020	Stilbene synthase (VvSTS30)	3.21791	2.97263	6.72778	4.30611
VIT_10s0003g01040	Lipase class 3	3.0252	5.38466	3.35315	3.921
VIT_18s0001g00740	ornithine decarboxylase	5.26472	7.70933	-1.22893	3.91504
VIT_02s0012g00810	no hit	2.70293	2.71363	4.71624	3.3776
VIT_00s0246g00060	Cytochrome c-type biogenesis protein CcmF	2.23741	2.32902	5.53087	3.36577
VIT_18s0001g11880	no hit	2.89338	3.63396	3.50898	3.34544
VIT_09s0018g01070	Zinc finger protein 830	2.07288	3.64943	3.87388	3.19873
VIT_05s0136g00100	Maturase	2.08824	2.5351	4.96211	3.19515
VIT_12s0055g00090	F-type H+-transporting ATPase subunit c	2.6374	2.21915	4.6205	3.15901
VIT_01s0011g04100	no hit	2.15259	2.99481	4.27881	3.14207
VIT_00s0332g00130	Cytochrome c-type biogenesis protein CcmF	2.14108	2.03981	5.19189	3.12426
VIT_16s0013g00550	no hit	4.30147	3.9882	1.04098	3.11022
VIT_04s0023g00630	no hit	2.33698	2.12007	4.7803	3.07912
VIT_00s0854g00020	no hit	2.36333	2.2628	4.60561	3.07725
VIT_03s0091g00810	Beta-1,4-xylosidase	2.42288	2.78905	3.86304	3.02499
VIT_15s0021g01630	ERF/AP2 Gene Family (VvERF072)	2.01388	1.42702	5.6155	3.0188
VIT_01s0010g03960	Unknown	2.16838	2.18819	4.56317	2.97325
VIT_00s1881g00010	no hit	1.80992	2.21146	4.64212	2.88783
VIT_13s0019g00480	Zinc finger (C2H2 type) family	1.73498	2.52042	4.02544	2.76028
VIT_19s0140g00060	no hit	1.42	1.35812	5.21494	2.66435
VIT_00s1711g00020	no hit	1.72354	1.6484	4.59088	2.65427
VIT_08s0007g04570	UGT73D1 (UDP-glucosyl transferase 73D1); UDP-glycosyltransferase	1.33723	1.06603	5.53882	2.64736
VIT_14s0006g02190	ATP dependent DNA ligase	1.65639	1.82486	4.30528	2.59551
VIT_00s0169g00050	no hit	1.60189	1.78406	4.34365	2.57653
VIT_15s0045g00150	no hit	1.63211	1.66171	4.405	2.56627
VIT_04s0008g05450	Phospholipase D alpha 1 precursor (PLD 1) (Choline phosphatase 1)	1.97294	3.96805	1.7491	2.56336
VIT_08s0058g00110	basic helix-loop-helix aprataxin	2.02642	2.66013	2.91564	2.53406
VIT_04s0023g01330	HOMEOBOX PROTEIN 5	2.08122	3.64127	1.76061	2.49437
VIT_03s0017g02140	Tetrahydroxychalcone 2'-glucosyltransferase	1.96568	2.20249	3.26687	2.47835
VIT_00s0854g00010	Unknown protein	1.85843	1.80681	3.68403	2.44976
VIT_17s0000g02940	Glutathione S-transferase 8 GSTU8	2.13609	2.272	2.88215	2.43008
VIT_00s0748g00020	receptor kinase RK20-1	1.27554	1.88441	4.10884	2.42293
VIT_18s0001g09000	no hit	2.15667	3.0521	2.05606	2.42161
VIT_06s0004g01210	PRLI-interacting factor A	1.84358	1.82226	3.58741	2.41775
VIT_19s0014g04840	(-)-germacrene D synthase	2.23431	2.91244	2.01636	2.38771
VIT_19s0015g01430	BTB/POZ domain-containing protein	1.76944	2.24032	3.09658	2.36878
VIT_17s0119g00230	trypsin and protease inhibitor Kunitz family	-1.16419	3.66279	4.56747	2.35536
VIT_18s0001g10870	patatin	1.14171	1.43229	4.42778	2.33392
VIT_17s0119g00280	alpha-amylase/subtilisin inhibitor	-1.00279	3.73392	4.23163	2.32092
VIT_17s0119g00160	trypsin and protease inhibitor Kunitz family	-1.35904	3.98527	4.22293	2.28305
VIT_13s0064g00130	R protein disease resistance protein	2.17256	1.64479	3.01912	2.27882
VIT_13s0064g00060	R protein MLA10	1.99453	1.69139	3.11512	2.26701
VIT_02s0025g01870	NAC domain-containing protein (VvNAC72)	1.54755	2.35183	2.78521	2.2282
VIT_18s0001g02780	lipase GDSL	1.65366	2.05642	2.9208	2.21029
VIT_17s0119g00240	Trypsin and protease inhibitor Kunitz family	-1.14273	3.44572	4.30459	2.20253
VIT_00s0225g00030	Maturase	1.37532	1.58919	3.64148	2.202
VIT_18s0001g15140	Unknown	1.49531	1.31527	3.72258	2.17772
VIT_00s0246g00100	NADH dehydrogenase subunit 7	1.74035	1.52215	3.25895	2.17382
VIT_00s0229g00010	no hit	1.96687	1.22725	3.29628	2.16347
VIT_09s0054g00830	lipid-binding serum glycoprotein	1.91762	2.80816	1.74281	2.1562
VIT_07s0255g00090	CYP82C1p	1.56432	2.78205	2.10381	2.15006
VIT_01s0011g04260	Zinc finger (CCCH-type) family protein	1.66565	2.87545	1.84745	2.12952
VIT_13s0019g02020	Thaumatin	1.46856	1.9794	2.82618	2.09138
VIT_09s0002g03480	DNA repair/transcription protein Mms19	1.69875	1.68596	2.87705	2.08725
VIT_18s0122g00570	MBD9 (methyl-CPG-binding Domain 9)	1.79384	1.14429	3.17938	2.03917
VIT_17s0053g00310	no hit	1.38715	1.59745	3.12792	2.0375
VIT_12s0134g00020	Myrcene synthase (VvTPS34)	1.79646	2.94039	1.36296	2.03327
VIT_03s0017g01430	integral membrane Yip1 family protein	1.33158	1.33291	3.41922	2.0279
VIT_01s0010g02500	Lysine histidine transporter 1	1.48602	1.66733	2.87101	2.00812
VIT_01s0026g00300	zinc finger (C3HC4-type RING finger)	1.49436	1.18349	3.28114	1.98633
VIT_09s0002g07100	EMB2744 (embryo defective 2744)	1.51271	1.357	3.0074	1.95903
VIT_17s0000g09550	CYP71A26	1.00637	1.30171	3.4933	1.93379
VIT_03s0063g00700	CXE carboxylesterase	1.01832	1.76868	2.99605	1.92768
VIT_16s0050g01780	Unknown protein	1.10473	1.27541	3.39207	1.92407
VIT_19s0027g00540	no hit	1.51024	1.32295	2.92347	1.91889
VIT_07s0005g03220	ERF/AP2 Gene Family (VvERF098)	1.78107	1.02973	2.94196	1.91759
VIT_14s0060g01400	pentatricopeptide (PPR) repeat-containing protein	1.52615	1.02023	3.12053	1.88897
VIT_05s0029g01120	WD-repeat protein	1.42075	1.10591	3.11763	1.88143
VIT_08s0040g01540	extra sporogenous cells	1.45688	1.03219	3.07138	1.85348
VIT_10s0003g04890	Mucin	1.50864	1.23012	2.793	1.84392
VIT_14s0060g00150	Nectarin-1NECI	1.40244	1.23199	2.84686	1.8271
VIT_06s0004g00080	EMB1011 (embryo defective 1011)	1.49239	1.12272	2.8179	1.811
VIT_09s0002g07270	WNK7 (Arabidopsis WNK kinase 7	1.42174	1.08131	2.90442	1.80249
VIT_12s0059g02720	Myrcene synthase (VvTPS33)	1.09922	1.0664	3.06391	1.74318
VIT_12s0028g01960	Receptor kinase TRKe	1.19295	1.18102	2.85267	1.74221
VIT_01s0010g02450	B12D	1.30455	1.09353	2.81991	1.73933
VIT_18s0041g02050	12-oxophytodienoate reductase 1	1.07549	1.07738	2.90319	1.68536
VIT_00s0541g00020	bZIP transcription factor BZIP6	1.03099	1.12434	2.76822	1.64118
VIT_11s0016g00660	ERF/AP2 Gene Family (VvERF009)	2.40319	4.02754	-1.79344	1.54576
VIT_15s0048g02430	naringenin,2-oxoglutarate 3-dioxygenase	-1.0539	3.65681	1.32741	1.31011
VIT_16s0050g00410	photoassimilate-responsive protein PAR-1a	-1.01633	1.55638	3.20869	1.24958
VIT_01s0113g00450	Midasin-related	1.30664	-1.07358	3.26497	1.16601
VIT_00s0220g00170	Inositol polyphosphate 5-phosphatase, type II	1.35652	-1.04641	2.99789	1.10267
VIT_05s0020g03910	Ribosomal protein S3A (RPS3aA) 40S	1.22636	-1.10116	3.11507	1.08009
VIT_11s0016g03790	no hit	1.23164	-1.13118	2.82006	0.973506
VIT_19s0014g00670	LRR receptor-like serine/threonine-protein kinase	1.16618	-1.37266	3.11645	0.969991
VIT_07s0104g00990	no hit	-1.29956	1.06395	3.09471	0.95303
VIT_01s0011g06140	Avr9/Cf-9 rapidly elicited protein	-1.08303	-1.16807	4.73119	0.826699
VIT_07s0031g02900	aspartyl protease	-1.22523	-1.07213	3.16729	0.289978
VIT_06s0004g02560	Kiwellin Ripening-related protein grip22	-1.32349	3.41344	-1.59845	0.163832
VIT_13s0047g00010	ZIFL2 (zinc induced facilitator-like 1)	1.25153	-1.02215	-2.62771	-0.799442
VIT_13s0074g00800	CCHC-type integrase	-1.09541	-2.50012	1.16998	-0.808516
VIT_14s0006g00590	CC-NBS-LRR class	1.06353	-1.08354	-2.47476	-0.831591
VIT_11s0052g00200	R protein PRF disease resistance protein	-1.1995	1.05167	-2.37722	-0.841682
VIT_02s0025g00370	2-C-methyl-D-erythritol 2,4-cyclodiphosphate synthase, chloroplast	-1.05822	1.00537	-2.72704	-0.926629
VIT_09s0002g02980	FRK1 (FLG22-INDUCED RECEPTOR-LIKE KINASE 1)	-1.29655	1.03519	-2.51921	-0.926855
VIT_14s0036g01300	no hit	1.08518	-2.39642	-2.06771	-1.12632
VIT_06s0004g03570	no hit	1.08795	-3.22764	-1.63283	-1.25751
VIT_04s0023g00570	Auxin responsive SAUR protein	1.00208	-3.32052	-1.5157	-1.27805
VIT_05s0020g04420	calmodulin	-2.28901	-3.19496	1.05165	-1.47744
VIT_19s0015g02130	ankyrin repeat	-1.00214	-1.00737	-2.46255	-1.49069
VIT_17s0119g00030	guanine nucleotide-binding protein alpha-1 subunit	-1.15407	-1.13381	-2.49689	-1.59492
VIT_01s0010g02140	Z-ring ARC3	-1.16547	-1.06996	-2.67312	-1.63618
VIT_00s1450g00010	Protease Do-like 5	-1.39408	-1.15347	-2.36822	-1.63859
VIT_08s0056g00750	far-red impaired responsive protein	-1.30311	-1.24575	-2.41126	-1.65337
VIT_04s0044g01510	histone deacetylase HDA14	-1.19779	-1.2196	-2.55543	-1.6576
VIT_00s0414g00020	cellulose synthase CSLE1	-1.00993	-1.48976	-2.48423	-1.66131
VIT_15s0048g00380	RAD51C DNA repair protein	-1.33436	-1.28265	-2.38493	-1.66731
VIT_00s1308g00020	Unknown protein	-1.24026	-1.27827	-2.50179	-1.67344
VIT_19s0085g00620	Zinc finger CCCH domain-containing protein 2	-1.03636	-2.8417	-1.18547	-1.68785
VIT_16s0050g00780	Arsenite transport protein (ArsB)	-1.31523	-1.36421	-2.41232	-1.69725
VIT_05s0077g00170	Heat stable protein 1 HS1	-1.22896	-1.39318	-2.47173	-1.69796
VIT_00s0566g00010	Unknown protein	-1.26064	-1.21054	-2.62423	-1.69847
VIT_19s0177g00350	Unknown	-1.2476	-1.14178	-2.71847	-1.70262
VIT_01s0011g00610	Unknown protein	-1.18672	-1.29847	-2.62811	-1.70443
VIT_00s0612g00030	Unknown protein	-1.4362	-1.29795	-2.38827	-1.70747
VIT_05s0124g00450	Unknown protein	-1.27122	-1.19133	-2.69189	-1.71815
VIT_08s0040g03170	no hit	-1.39386	-1.43429	-2.38083	-1.73633
VIT_04s0079g00750	no hit	-1.02001	-2.4011	-1.78937	-1.73682
VIT_04s0023g00620	Unknown	-1.29791	-1.25513	-2.66116	-1.73807
VIT_15s0021g02070	Unknown protein	-1.51555	-1.32986	-2.42171	-1.75571
VIT_05s0020g04070	1,2-dihydroxy-3-keto-5-methylthiopentene dioxygenase 4	-1.4912	-1.39596	-2.40499	-1.76405
VIT_06s0009g00970	thylakoid lumenal P17.1 protein	-1.30022	-1.45741	-2.55952	-1.77238
VIT_18s0076g00190	no hit	-1.09784	-2.75042	-1.47832	-1.77553
VIT_19s0014g04150	S-receptor protein kinase	-1.47816	-1.37164	-2.49697	-1.78226
VIT_15s0024g01050	Tubulin beta-8	-1.40963	-2.8469	-1.10741	-1.78798
VIT_07s0104g01520	Transcription termination factor mitochondrial mTERF	-1.32383	-1.37303	-2.70752	-1.80146
VIT_00s0639g00010	no hit	-1.15727	-2.64323	-1.61604	-1.80551
VIT_15s0048g01000	2'-hydroxy isoflavone/dihydroflavonol reductase	-1.53232	-1.22105	-2.68449	-1.81262
VIT_11s0118g00810	Peptidyl-prolyl cis-trans isomerase	-1.51407	-1.54724	-2.41122	-1.82417
VIT_00s0265g00090	unknown protein	-1.44428	-1.322	-2.70862	-1.82497
VIT_04s0008g00440	CLAVATA1 receptor kinase (CLV1)	-1.49341	-1.62289	-2.41824	-1.84485
VIT_16s0039g00300	Unknown protein	-1.3625	-1.34232	-2.84991	-1.85158
VIT_07s0129g00770	CYP81D2	-1.55978	-1.52577	-2.49581	-1.86045
VIT_12s0028g02310	no hit	-1.05683	-2.9353	-1.62456	-1.87223
VIT_00s0392g00040	no hit	-1.92098	-2.58347	-1.13969	-1.88138
VIT_01s0127g00870	Polygalacturonase JP630	-1.27893	-2.41612	-2.00616	-1.90041
VIT_00s1664g00010	tRNA/rRNA methyltransferase (SpoU)	-1.80947	-1.30052	-2.60608	-1.90536
VIT_05s0094g00410	Unknown protein	-1.59981	-1.33217	-2.79738	-1.90979
VIT_00s0181g00230	LSD ONE like 2	-1.71183	-1.4707	-2.5507	-1.91108
VIT_12s0059g02610	receptor protein kinase RK20-1	-1.17952	-2.07697	-2.48084	-1.91244
VIT_09s0002g02250	pentatricopeptide (PPR) repeat-containing protein	-1.68745	-1.62161	-2.47145	-1.92684
VIT_01s0011g01400	no hit	-1.74984	-1.58924	-2.45723	-1.9321
VIT_07s0031g02410	Unknown protein	-1.71636	-1.45025	-2.65882	-1.94181
VIT_04s0044g00520	BolA	-1.48468	-1.53705	-2.84539	-1.95571
VIT_07s0151g00930	unknown protein	-2.03279	-2.45455	-1.41892	-1.96875
VIT_07s0104g00410	endo-1,3;1,4-beta-D-glucanase precursor	-1.67033	-1.84774	-2.38979	-1.96929
VIT_13s0047g00540	Cinnamyl alcohol dehydrogenase	-1.63999	-1.53492	-2.88119	-2.0187
VIT_15s0046g01490	no hit	-1.53544	-1.60312	-2.94289	-2.02715
VIT_13s0047g00960	no hit	-1.58986	-1.8375	-2.66001	-2.02912
VIT_00s0357g00130	Annexin ANN6	-1.68194	-1.99272	-2.41546	-2.03004
VIT_10s0071g00360	GRAM domain-containing protein / ABA-responsive	-1.43393	-2.88638	-1.78185	-2.03405
VIT_09s0002g02620	Lectin jacalin	-1.50507	-1.49843	-3.11696	-2.04015
VIT_14s0083g00400	Leaf senescence protein	-1.93265	-1.77774	-2.44346	-2.05128
VIT_15s0021g00930	EMB2745 (EMBRYO DEFECTIVE 2745)	-1.9975	-1.75434	-2.47484	-2.07556
VIT_18s0075g00990	R protein L6	-1.72541	-3.16902	-1.33987	-2.0781
VIT_02s0012g02070	dolichol phosphate-mannose biosynthesis regulatory protein	-1.53501	-1.53973	-3.1733	-2.08268
VIT_12s0057g00190	unknown	-1.82955	-2.53755	-1.8946	-2.08723
VIT_05s0049g00750	no hit	-1.23716	-2.72295	-2.36282	-2.10765
VIT_01s0010g00150	no hit	-1.33376	-2.60783	-2.47912	-2.14024
VIT_11s0118g00400	Oxidoreductase, 2OG-Fe(II) oxygenase	-1.53587	-2.54633	-2.34172	-2.14131
VIT_16s0050g01820	no hit	-1.65325	-2.78052	-2.01975	-2.15117
VIT_04s0023g02780	Short internodes	-2.12508	-2.35826	-2.03684	-2.17339
VIT_16s0050g00270	Leucine-rich repeat	-2.51897	-2.02499	-2.03202	-2.19199
VIT_11s0052g01220	Xyloglucan endotransglycosylase 6	-3.24209	-2.29498	-1.04273	-2.19327
VIT_19s0027g00090	AERO1 (arabidopsis endoplasmic reticulum oxidoreductins 1)	-1.93191	-2.55571	-2.11317	-2.20026
VIT_00s0632g00010	AP2 domain-containing transcription factor TINY	-2.38518	-2.70018	-1.53103	-2.20546
VIT_17s0000g06200	MINI ZINC FINGER 1 MIF1	-2.30589	-1.81046	-2.52653	-2.21429
VIT_03s0038g03950	phosphate carrier protein	-2.29207	-2.55801	-1.8625	-2.23752
VIT_10s0071g00100	NHL repeat-containing protein	-2.35239	-2.4465	-1.93724	-2.24538
VIT_12s0057g00080	Wound-induced	-1.97279	-2.4898	-2.27984	-2.24748
VIT_15s0024g01770	no hit	-2.18685	-2.19321	-2.42354	-2.26787
VIT_06s0061g00800	Unknown protein	-1.86546	-1.83458	-3.2571	-2.31905
VIT_02s0012g01120	glycine cleavage system H protein, mitochondrial	-2.08845	-3.06598	-1.97752	-2.37731
VIT_13s0019g04870	Unknown protein	-2.11039	-1.63059	-3.40832	-2.3831
VIT_16s0013g02030	Unknown protein	-1.88265	-1.34023	-3.96737	-2.39675
VIT_10s0003g05480	SEC14 cytosolic factor	-1.97761	-2.98873	-2.43397	-2.46677
VIT_16s0039g00970	Glutathione S-transferase 8 GSTU8	-1.96259	-1.48385	-3.99553	-2.48066
VIT_11s0037g00920	no hit	-2.37508	-1.88052	-3.4036	-2.55307
VIT_07s0005g00730	pectinesterase family	-1.81754	-2.99095	-2.93001	-2.5795
VIT_01s0026g00880	transducin protein	-2.60629	-3.07971	-2.11182	-2.59927
VIT_07s0129g00760	CYP81E1 Isoflavone 2'-hydroxylase	-2.80522	-2.97048	-2.45244	-2.74271
VIT_03s0038g02920	S-adenosyl-methionine-sterol-C-methyltransferase	-2.589	-2.9932	-2.78317	-2.78846
VIT_07s0005g00530	NADH glutamate synthase	-2.39875	-4.93228	-1.85869	-3.06324
VIT_05s0124g00190	C2 domain-containing protein	-2.34664	-5.4098	-1.91375	-3.2234
VIT_15s0046g02220	ACC synthase	-2.48194	-3.96678	-3.46331	-3.30401
VIT_05s0094g00300	Chitinase class IV	-4.12962	-3.14547	-2.85857	-3.37789
VIT_08s0007g00310	protein phosphatase 2C POLTERGEIST-LIKE 4	-3.95776	-3.09324	-3.12931	-3.39344
VIT_13s0106g00160	C2 domain-containing protein	-4.00442	-6.47132	-2.0756	-4.18378
VIT_08s0007g04240	late embryogenesis abundant protein	-9.86835	-2.3534	-4.70308	-5.64161

## Sheet: Common DEGs
		NT-TIME				FR
Gene ID	Gene annotation	FC T1/T0	FC T2/T0	FC T4/T0	Averaged FC	FC T1/T0	FC T2/T0	FC T4/T0	Averaged FC	Combined FC
VIT_06s0009g02560	pectinesterase family	1.54498	38.4514	85.2511	41.7492	13.2748	3.42334	43.337	20.0117	30.8804
VIT_05s0077g01690	s1_Pathogenesis protein 10 [Vitis vinifera]	3.90069	30.0518	50.3942	28.1156	14.7972	6.11286	24.4343	15.1148	21.6152
VIT_16s0100g01000	Stilbene synthase (VvSTS28)	3.74027	12.7129	44.059	20.1707	5.88021	4.80168	44.1052	18.2624	19.2166
VIT_05s0077g00900	no hit	9.22965	9.47738	27.7786	15.4952	20.8965	25.0398	22.7594	22.8986	19.1969
VIT_18s0001g01960	RKF3 (receptor-like kinase IN in flowers 3)	2.32576	21.9609	40.8682	21.7183	11.4386	5.8953	30.395	15.9096	18.814
VIT_03s0063g01820	AOS (allene oxide synthase)	1.17121	22.4873	50.3986	24.6857	6.58142	2.49619	29.3197	12.7991	18.7424
VIT_06s0009g02570	pectinesterase family	1.40161	23.5197	44.5542	23.1585	9.56438	2.99349	25.3791	12.6457	17.9021
VIT_15s0046g00630	wax synthase	4.20508	10.1511	40.1982	18.1848	8.53431	14.4647	28.3008	17.0999	17.6424
VIT_18s0001g00930	laccase	1.9059	20.1975	42.645	21.5828	7.34147	5.53913	28.1579	13.6795	17.6311
VIT_06s0009g02630	pectinesterase family	1.20653	24.683	47.7963	24.5619	7.48243	2.70635	20.7863	10.325	17.4435
VIT_14s0108g00720	no hit	1.63768	4.95871	38.55	15.0488	6.4291	6.60913	45.2591	19.4324	17.2406
VIT_10s0116g01290	F-box family protein	1.39195	12.6916	37.3849	17.1562	3.78624	1.62993	36.3196	13.9119	15.534
VIT_04s0069g00880	no hit	1.40827	19.6991	36.1744	19.0939	2.86836	1.49762	29.1084	11.1581	15.126
VIT_18s0001g00420	laccase	2.10085	17.9352	35.742	18.5927	7.0066	4.48924	21.5297	11.0085	14.8006
VIT_00s1212g00020	laccase	2.06352	19.1673	34.007	18.4126	6.81521	3.4642	22.3405	10.8733	14.6429
VIT_18s0075g00590	laccase	1.91209	18.4564	37.622	19.3302	6.65021	4.15495	18.4228	9.74265	14.5364
VIT_18s0001g00850	laccase	1.86539	17.6736	30.0168	16.5186	6.5786	3.98623	18.3503	9.63836	13.0785
VIT_18s0001g00730	laccase	2.41268	17.7678	27.8078	15.9961	6.41243	3.61761	18.3984	9.47613	12.7361
VIT_00s2280g00010	laccase	1.8319	16.4679	29.6961	15.9986	5.54432	4.29173	18.1904	9.34215	12.6704
VIT_18s0001g00340	laccase	2.01423	15.0974	30.4617	15.8578	5.78184	4.55685	16.2038	8.84749	12.3526
VIT_18s0075g00620	laccase	2.82204	16.6221	27.3641	15.6027	7.44293	4.94055	14.7609	9.04814	12.3254
VIT_17s0000g03560	(myb domain protein 62	3.16158	16.4001	22.108	13.8899	8.36408	7.69577	14.7339	10.2646	12.0773
VIT_18s0001g00790	laccase	1.83587	15.1956	28.7862	15.2726	6.02972	2.80068	17.5704	8.80025	12.0364
VIT_08s0007g08100	no hit	2.64019	7.54081	24.1269	11.4359	5.47449	8.22454	23.5748	12.4246	11.9303
VIT_07s0005g00720	pectinesterase family	1.07348	9.27777	27.5799	12.6437	2.89749	1.3101	27.5759	10.5945	11.6191
VIT_00s1386g00020	F-box family protein	1.23877	8.78632	25.7794	11.9348	2.37938	1.53136	28.8147	10.9085	11.4217
VIT_10s0116g01360	F-box family protein	1.25776	8.96794	27.1552	12.4603	2.67647	-1.01571	29.4806	10.3805	11.4204
VIT_16s0100g00840	Stilbene synthase (VvSTS16)	3.90107	9.34794	23.8541	12.3677	5.40186	3.92781	21.3779	10.2359	11.3018
VIT_18s0075g00610	laccase	1.68054	9.77887	28.5915	13.3503	4.83797	8.53022	14.279	9.21573	11.283
VIT_00s0444g00010	laccase	1.63512	13.1155	26.7838	13.8448	4.73893	3.18717	15.9192	7.94844	10.8966
VIT_18s0075g00660	disease resistance protein (TIR-NBS-LRR class)	1.5611	13.51	25.3126	13.4612	5.09995	4.10649	14.9045	8.03698	10.7491
VIT_07s0185g00050	xyloglucan:xyloglucosyl transferase	6.42659	7.84466	15.4965	9.92258	5.94138	16.5066	12.1313	11.5264	10.7245
VIT_00s0731g00010	laccase	1.71775	14.5733	25.0955	13.7955	5.34055	2.71412	14.3753	7.47664	10.6361
VIT_16s0100g00770	Stilbene synthase (VvSTS9)	2.53265	10.0186	21.5234	11.3582	6.67038	5.01574	17.4127	9.69961	10.5289
VIT_16s0100g01140	Stilbene synthase (VvSTS42)	3.28431	9.62299	19.249	10.7188	6.5348	4.70721	19.0033	10.0818	10.4003
VIT_15s0045g00020	no hit	1.65675	4.11401	15.7924	7.18772	4.2671	4.69094	30.1224	13.0268	10.1073
VIT_18s0001g00840	syringolide-induced protein 14-1-1	2.70881	10.6016	22.1292	11.8132	4.83838	4.36519	15.8671	8.35688	10.085
VIT_10s0116g01330	F-box family protein	1.27687	7.53599	24.1311	10.9813	2.19095	1.33698	23.1759	8.90128	9.94131
VIT_18s0001g00920	laccase	1.626	11.5972	22.8448	12.0227	4.73144	4.09901	13.8393	7.55659	9.78963
VIT_01s0146g00480	TIFY gene family (VvJAZ2)	1.55204	10.1248	27.5272	13.068	3.53833	3.85858	11.9985	6.46513	9.76657
VIT_18s0075g00530	laccase	1.79567	12.7619	21.644	12.0672	5.41973	4.16811	11.7442	7.11069	9.58895
VIT_18s0075g00630	laccase	2.11876	12.8082	21.5313	12.1528	5.10822	4.30345	11.6255	7.0124	9.58258
VIT_03s0038g03400	Endochitinase 1, basic	4.57904	7.78172	15.357	9.23926	11.2486	9.03584	6.84063	9.04168	9.14047
VIT_01s0010g02020	peroxidase (EC 1.11.1.7), anionic	1.61546	6.85014	20.3854	9.617	3.1954	2.10765	20.358	8.55368	9.08534
VIT_18s0001g01280	laccase	1.62752	12.8506	19.4174	11.2985	5.08557	3.13594	12.0812	6.76758	9.03303
VIT_05s0049g01050	unknown	1.88253	7.27182	14.939	8.03113	3.92629	7.88367	18.2106	10.0069	9.019
VIT_01s0011g04660	Unknown protein	1.65489	5.23388	17.0316	7.97346	3.51515	7.18081	19.3011	9.99903	8.98625
VIT_18s0075g00780	laccase	1.88405	11.2563	20.6286	11.2563	4.83984	3.71597	10.4494	6.33508	8.79569
VIT_16s0100g00920	Stilbene synthase (VvSTS22)	3.76906	7.68482	16.8402	9.43136	5.33735	3.49761	15.5652	8.13339	8.78237
VIT_11s0016g02070	basic helix-loop-helix (bHLH) family	2.69373	11.6204	19.5026	11.2722	3.97357	3.90179	10.94	6.27178	8.77201
VIT_18s0117g00450	Laccase	1.88265	12.3001	19.0961	11.0929	4.94107	4.06453	9.93641	6.314	8.70348
VIT_18s0001g01290	laccase	1.96171	12.6351	18.8492	11.1487	4.90128	3.42234	10.1362	6.15328	8.65098
VIT_18s0075g00540	laccase	1.38539	10.5023	20.913	10.9336	4.42509	2.28689	11.6081	6.10668	8.52013
VIT_15s0046g00700	wax synthase	3.31812	6.10914	19.9934	9.80689	4.70692	7.10949	9.61976	7.14539	8.47614
VIT_13s0067g00460	Cinnamyl alcohol dehydrogenase	2.02127	8.76126	13.4899	8.09081	5.88729	9.30652	11.0796	8.7578	8.42431
VIT_14s0081g00210	no hit	1.56444	6.46408	20.7832	9.6039	2.45036	1.2175	17.3631	7.01033	8.30712
VIT_16s0100g01110	Stilbene synthase (VvSTS37)	1.40863	7.70689	14.684	7.93317	4.78953	2.44329	17.6773	8.30337	8.11827
VIT_18s0075g01030	laccase	2.08594	10.7407	16.746	9.85755	5.14298	3.97956	9.72826	6.2836	8.07057
VIT_18s0001g00310	laccase	1.74394	11.0634	16.9472	9.91819	4.40012	2.82148	10.5529	5.92483	7.92151
VIT_00s0481g00020	laccase	1.71808	10.7794	16.8304	9.77594	4.56148	2.7237	10.719	6.00138	7.88866
VIT_13s0074g00350	unknown	1.31385	11.4654	14.3265	9.03524	2.97859	4.33053	12.6297	6.64629	7.84076
VIT_00s1212g00010	laccase	1.69283	10.5032	17.4086	9.8682	4.19261	3.30806	9.93243	5.81103	7.83962
VIT_14s0068g01250	Mitochondrial phosphate transporter	1.99934	8.17769	15.1033	8.42677	4.54327	4.40824	12.6155	7.18899	7.80788
VIT_10s0116g01270	F-box family protein	1.5207	5.61579	17.2239	8.12012	2.10808	1.32681	18.0763	7.17041	7.64526
VIT_13s0067g02050	Unknown protein	4.65768	4.38145	12.954	7.33103	5.10999	9.20353	8.42574	7.57975	7.45539
VIT_01s0011g05430	Fw2.2 ORFX	-1.13237	7.32057	16.4437	7.54398	2.65748	2.49159	16.4572	7.2021	7.37304
VIT_18s0001g00400	laccase	1.61829	8.06424	15.7376	8.47339	3.75844	3.9515	10.4817	6.06388	7.26864
VIT_18s0075g00950	Laccase	1.74837	9.72061	14.8828	8.78393	3.91071	2.37157	9.51474	5.26567	7.0248
VIT_18s0001g01010	laccase	1.91856	8.82617	14.1485	8.29775	3.87507	2.80219	10.189	5.62207	6.95991
VIT_18s0075g00810	laccase	1.86567	9.09018	14.2852	8.41368	4.24529	2.81522	9.0968	5.38577	6.89972
VIT_10s0003g03170	CYP710A1 C-22 sterol desaturase	1.61698	7.61187	13.4342	7.55434	2.55081	3.4524	12.3494	6.11753	6.83593
VIT_05s0077g01680	s2_Pathogenesis protein 10 [Vitis vinifera]	1.797	5.09585	19.6538	8.84888	2.56545	3.004	8.68239	4.75061	6.79975
VIT_01s0011g05440	Unknown protein	1.18059	7.24127	13.5928	7.33821	3.0352	3.35874	12.0981	6.16403	6.75112
VIT_18s0075g00600	laccase	1.79951	9.51463	14.3965	8.57022	3.87703	2.31475	8.57846	4.92341	6.74682
VIT_12s0134g00030	E-beta-ocimene synthase	7.34611	6.83627	1.99011	5.39083	6.275	15.7236	2.22622	8.07495	6.73289
VIT_00s1350g00030	unknown	1.75682	9.61071	14.3139	8.56047	3.77678	2.5282	7.60917	4.63805	6.59926
VIT_18s0117g00550	Laccase	2.03714	8.73237	12.4579	7.74246	4.5557	3.85612	7.91428	5.44204	6.59225
VIT_01s0010g02000	Peroxidase	2.2637	8.41023	10.187	6.95365	3.92405	3.86877	10.0914	5.9614	6.45752
VIT_07s0104g00850	Pto kinase interactor	1.53995	4.77703	13.5258	6.61426	3.84407	4.08364	10.9282	6.28529	6.44977
VIT_13s0019g01510	Unknown protein	1.26238	3.58325	13.4808	6.10881	2.70254	4.0836	13.0497	6.61195	6.36038
VIT_18s0076g00200	DELLA protein RGL2 (RGA-like protein 2)	1.39603	5.09122	13.8097	6.76564	2.19772	1.87182	12.4731	5.51422	6.13993
VIT_00s1352g00010	myb domain protein 84	3.62982	5.24031	13.0318	7.30066	2.94087	5.62302	5.74258	4.76882	6.03474
VIT_01s0011g03650	Map kinase substrate 1 MKS1	1.37563	5.19385	14.2678	6.94575	3.12413	3.011	9.14487	5.09333	6.01954
VIT_09s0002g05610	unknown	1.24903	6.76078	15.1392	7.71635	2.75264	1.52533	8.53775	4.27191	5.99413
VIT_01s0127g00700	Unknown protein	1.14779	5.76583	11.352	6.08856	2.34331	2.87212	11.7935	5.66963	5.87909
VIT_18s0117g00600	laccase	1.26849	7.72546	13.2793	7.42443	3.54277	1.76791	7.49607	4.26892	5.84667
VIT_15s0046g03500	Metal ion binding	2.06816	6.3583	11.9981	6.80817	4.18581	4.44632	6.00406	4.87873	5.84345
VIT_15s0046g01150	Leucoanthocyanidin reductase	1.96288	2.98715	18.9157	7.95524	2.43955	4.0187	3.44469	3.30098	5.62811
VIT_03s0063g01790	transducin protein	1.25369	4.17887	11.7324	5.72166	2.93585	3.8325	9.44951	5.40595	5.56381
VIT_01s0010g01970	anionic peroxidase	1.1404	3.47808	11.1511	5.25653	1.77907	1.16739	14.1536	5.7	5.47827
VIT_10s0003g01830	Aquaporin NIP1;2	4.08851	4.26082	9.14858	5.83264	5.43186	5.19766	3.27891	4.63614	5.23439
VIT_15s0046g02170	3-methyl-2-oxobutanoate hydroxy-methyl-transferase	2.99273	6.2972	8.6825	5.99081	3.86245	2.65	6.59686	4.36977	5.18029
VIT_08s0058g00690	WRKY DNA-binding protein 33	1.6204	4.62566	9.92453	5.3902	3.00929	2.2971	8.70622	4.67087	5.03054
VIT_15s0048g02640	no hit	1.98939	2.76665	8.73964	4.49856	2.7408	5.70354	7.80958	5.41797	4.95827
VIT_11s0065g00350	trans-cinnamate 4-monooxygenase	1.19548	5.97747	9.2462	5.47305	2.77089	2.61371	7.92048	4.43502	4.95404
VIT_11s0078g00290	cinnamate 4-hydroxylase	1.18116	5.27896	9.20266	5.22093	2.87023	2.29457	8.48508	4.54996	4.88544
VIT_18s0075g00960	laccase	1.63518	5.98364	8.9669	5.52857	2.85556	2.91427	6.35194	4.04059	4.78458
VIT_01s0010g01980	anionic peroxidase	1.35324	2.85294	9.60332	4.60317	1.61556	1.24316	11.8946	4.91776	4.76046
VIT_06s0004g04620	unknown	2.04587	6.36341	8.29909	5.56946	3.09274	3.0462	5.10061	3.74652	4.65799
VIT_08s0007g02850	F-box family protein	1.54675	1.3992	9.17334	4.03976	1.5966	3.07019	10.2716	4.97945	4.50961
VIT_18s0041g01290	Serine/threonine-protein kinase CCR4	1.46174	5.42391	7.01195	4.63254	2.48894	2.51863	7.86964	4.2924	4.46247
VIT_00s0188g00230	no hit	1.90821	3.03951	4.21655	3.05476	6.31454	2.66588	8.23024	5.73688	4.39582
VIT_18s0089g00190	1,4-beta-mannan endohydrolase	5.93963	2.11845	-1.61211	2.14865	3.18682	17.7236	-1.05901	6.61713	4.38289
VIT_05s0029g00080	SERK family receptor-like protein kinase	-1.01935	3.93901	11.2992	4.73963	1.76034	1.88875	8.29191	3.98033	4.35998
VIT_13s0019g04440	zinc finger (C3HC4-type RING finger)	-1.34364	5.36775	9.22991	4.41801	2.30401	1.86223	7.61131	3.92585	4.17193
VIT_09s0054g00910	chaperone BCS1 mitochondrial	-1.13138	3.45037	9.4581	3.9257	1.62349	1.33963	9.55777	4.17363	4.04966
VIT_16s0050g00400	photoassimilate-responsive protein PAR-1a	-1.48832	1.68466	8.60279	2.93304	1.14784	3.67399	10.0274	4.94975	3.9414
VIT_09s0002g00220	Avr9/Cf-9 rapidly elicited protein 132	1.25357	3.76803	6.24161	3.7544	2.15544	1.74726	5.32944	3.07738	3.41589
VIT_18s0001g14990	dual-specific kinase DSK1	1.25046	3.59963	6.02185	3.62398	1.59203	1.63684	6.36672	3.19853	3.41126
VIT_15s0048g01500	geraniol 10-hydroxylase	-1.86555	3.15409	11.1291	4.13922	1.37703	1.39503	5.19679	2.65628	3.39775
VIT_19s0014g00830	RKF1 (receptor-like kinase in flowers 1)	1.0211	4.51802	6.48247	4.0072	2.00007	2.14413	4.07876	2.74099	3.37409
VIT_09s0054g00580	no hit	1.83234	1.69037	4.45371	2.65881	2.47039	3.48652	5.68371	3.88021	3.26951
VIT_12s0035g02000	arachidonic acid-induced protein DEA1	3.50959	1.94352	3.01706	2.82339	2.60096	5.86741	2.31392	3.59409	3.20874
VIT_17s0000g05810	WRKY DNA-binding protein 72	1.33872	3.99569	5.84055	3.72499	1.92446	1.1793	4.6848	2.59619	3.16059
VIT_07s0141g00890	CYP94A1	-1.82927	3.71633	8.02492	3.30399	1.09702	1.24377	6.54775	2.96285	3.13342
VIT_00s0213g00080	no hit	1.24698	1.32398	3.90919	2.16005	1.60349	1.32848	8.13382	3.6886	2.92432
VIT_18s0041g01920	kinesin motor protein	1.08335	1.28646	4.57529	2.31503	1.3748	2.67517	6.04894	3.3663	2.84067
VIT_19s0085g00920	organic cation transport protein OCT2	4.66679	1.72899	1.07878	2.49152	3.46417	4.31599	1.01832	2.93283	2.71217
VIT_18s0001g00080	laccase	1.42902	3.46012	3.94142	2.94352	1.89853	1.16947	3.73055	2.26618	2.60485
VIT_16s0050g00890	no hit	1.50665	1.34016	3.31031	2.05237	1.69313	3.80321	2.87281	2.78972	2.42105
VIT_14s0060g00740	galactinol synthase [Vitis riparia]	1.26257	1.46874	2.56875	1.76669	1.75231	3.15347	3.47265	2.79281	2.27975
VIT_06s0004g03120	MLO-like protein 3	1.37534	1.30956	3.2508	1.97856	1.01993	2.86263	2.50608	2.12955	2.05406
VIT_04s0008g02230	ERF/AP2 Gene Family (VvERF011)	1.20679	-1.0047	2.57717	0.926417	1.14457	1.57261	5.58996	2.76905	1.84773
VIT_11s0016g02180	Amine oxidase	2.68838	1.34389	-1.14316	0.963038	1.50547	2.92263	-1.02947	1.13288	1.04796
VIT_01s0011g02730	ABC transporter G member 3	2.67802	1.56222	-1.28904	0.983731	1.40163	3.49906	-1.81227	1.02947	1.0066
VIT_07s0005g01760	Glycerol-3-phosphate acyltransferase 3 (AtGPAT3)	-3.65262	-2.52806	4.2807	-0.633327	-1.40827	1.69088	5.63163	1.97141	0.669044
VIT_15s0048g00050	no hit	1.34025	-1.10426	-2.12093	-0.628314	1.06	-2.82504	-1.89013	-1.21839	-0.923353
VIT_16s0050g01300	C2 domain-containing protein	-3.37656	-3.05986	1.37927	-1.68572	-2.64054	-1.41717	2.01763	-0.680026	-1.18287
VIT_18s0001g04940	no hit	1.22542	1.00269	-2.85561	-0.209167	-1.00248	-3.74274	-2.50801	-2.41775	-1.31346
VIT_18s0001g06030	Erg-1	-4.36877	-3.35059	1.22007	-2.16643	-2.56847	-1.57379	1.44523	-0.899012	-1.53272
VIT_00s2326g00010	Ankyrin	1.07811	-2.07086	-3.70001	-1.56426	-1.04922	-1.00753	-3.98825	-2.015	-1.78963
VIT_09s0054g01430	no hit	-1.02862	-1.11965	-2.64092	-1.5964	-1.17764	-2.3531	-2.82092	-2.11722	-1.85681
VIT_06s0004g08380	Unknown protein	-1.20678	-2.57074	-3.03364	-2.27039	-1.29817	-1.18655	-2.80122	-1.76198	-2.01618
VIT_08s0040g00130	Copper-binding family protein	-1.31255	-2.62969	-2.39938	-2.11387	-1.45448	-1.03848	-3.36468	-1.95255	-2.03321
VIT_18s0001g02800	Expansin-A7	-1.11604	-1.69634	-2.53256	-1.78165	-1.24113	-3.60239	-2.34939	-2.39764	-2.08964
VIT_18s0001g08710	bZIP transcription factor BZIP4	-1.42368	-2.06139	-2.52627	-2.00378	-2.12474	-1.02192	-3.40016	-2.18227	-2.09303
VIT_19s0027g01350	R protein MLA10	-1.04754	-1.25234	-3.41324	-1.90437	-1.25579	-3.00348	-3.01074	-2.42334	-2.16386
VIT_10s0003g05370	cytochrome b5-like Fatty acid hydroxylase	-1.26245	-1.39332	-2.87715	-1.84431	-1.55044	-2.79189	-3.12502	-2.48912	-2.16671
VIT_00s1547g00010	Unknown protein	-1.3629	-2.51799	-3.24757	-2.37615	-1.34514	-1.22831	-3.63477	-2.0694	-2.22278
VIT_14s0006g02550	Non-specific lipid-transfer protein 2 (LTP 2)	-1.21452	-1.53847	-4.08804	-2.28034	-1.29567	-3.27068	-3.6069	-2.72442	-2.50238
VIT_06s0004g04110	Unknown protein	-1.7456	-4.08602	-3.32079	-3.0508	-2.12444	-1.90633	-2.88091	-2.30389	-2.67735
VIT_09s0002g06180	disease resistance protein (NBS-LRR class)	-1.80513	-1.55635	-3.77305	-2.37818	-1.83056	-4.77036	-3.17281	-3.25791	-2.81804
VIT_16s0098g00860	Flavanone 3-hydroxylase	-1.22431	-4.47898	-4.45478	-3.38603	-2.64807	1.13376	-5.68049	-2.39827	-2.89215
VIT_05s0102g00530	no hit	-5.97237	-3.32286	-1.74426	-3.67983	-2.79633	-2.39663	-1.44679	-2.21325	-2.94654
VIT_10s0071g00350	unknown	-2.41638	-2.55795	-3.4651	-2.81314	-2.39061	-5.14189	-2.86528	-3.46593	-3.13953
VIT_11s0052g01250	xyloglucan endotransglucosylase/hydrolase 23	-2.32301	-4.02423	-4.58256	-3.64327	-2.53942	-1.97798	-4.44675	-2.98805	-3.31566
VIT_11s0016g02800	Myo-inositol oxygenase	-3.23307	-5.86905	-1.92587	-3.676	-5.80208	-1.83249	-1.88271	-3.17242	-3.42421
VIT_11s0052g01320	Xyloglucan endotransglycosylase 6	-6.2859	-3.94194	-2.43746	-4.22176	-2.88925	-2.75285	-2.29786	-2.64666	-3.43421
VIT_19s0014g04650	Avr9/Cf-9 rapidly elicited protein 20	-3.48228	-4.84632	-3.64891	-3.99251	-2.45552	-1.85901	-4.92192	-3.07882	-3.53566
VIT_07s0141g00290	IAA16	-2.68281	-4.90003	-5.9084	-4.49708	-2.33686	-2.13589	-5.13499	-3.20258	-3.84983
VIT_09s0002g07530	Tetratricopeptide helical	-1.542	-2.99139	-7.39435	-3.97591	-1.63076	-1.47006	-8.23092	-3.77725	-3.87658
VIT_18s0001g06150	Phosphate-induced protein 1	-9.27825	-3.16836	-2.56759	-5.00473	-3.58662	-2.32861	-2.38169	-2.76564	-3.88519
VIT_08s0007g08000	no hit	-7.7151	-6.0877	-1.63851	-5.1471	-3.67758	-2.80053	-1.39933	-2.62581	-3.88646
VIT_08s0007g07990	no hit	-8.96926	-5.88044	-1.498	-5.44923	-3.52988	-2.66562	-1.30094	-2.49881	-3.97402
VIT_06s0004g04030	copper chaperone	-1.47781	-3.4988	-7.76227	-4.2463	-2.63728	-1.69902	-7.08854	-3.80828	-4.02729
VIT_06s0004g01480	lipoxygenase LOX1	-3.20616	-5.34828	-2.51168	-3.68871	-4.60137	-3.44671	-5.51555	-4.52121	-4.10496
VIT_05s0094g00350	Chitinase class IV	1.10131	-2.68457	-11.3973	-4.32685	-1.26363	-1.27743	-9.14607	-3.89571	-4.11128
VIT_06s0004g07680	nodulin	-3.35351	-2.53745	-4.99475	-3.62857	-3.57793	-5.21281	-5.18867	-4.6598	-4.14418
VIT_00s0253g00090	methyl jasmonate esterase	-1.23501	-3.17346	-9.1214	-4.50995	-1.23382	-1.40719	-11.0477	-4.5629	-4.53643
VIT_09s0002g07900	TRANSMEMBRANE KINASE 1 TMK1	-1.88478	-5.15404	-8.72439	-5.2544	-2.2898	-2.45214	-7.43601	-4.05932	-4.65686
VIT_18s0001g06020	Phosphate-induced protein 1	-8.09307	-6.76143	-4.24323	-6.36591	-3.64393	-2.17176	-3.17143	-2.99571	-4.68081
VIT_11s0052g01300	Xyloglucan endotransglycosylase 6	-10.323	-5.78316	-2.63627	-6.24748	-4.16895	-2.81724	-2.88279	-3.28966	-4.76857
VIT_12s0059g00490	unknown	-3.70026	-6.29976	-6.45925	-5.48642	-3.21761	-2.64382	-7.6502	-4.50388	-4.99515
VIT_05s0020g02810	Unknown protein	-2.24362	-5.23537	-7.8722	-5.11706	-3.13216	-2.47914	-9.13265	-4.91465	-5.01586
VIT_04s0008g05510	SYNC1 protein, related	-9.38977	-7.64787	-3.31729	-6.78498	-5.57853	-2.02002	-2.82619	-3.47491	-5.12995
VIT_00s0691g00020	retrotransposon protein, Ty1-copia subclass	-8.08607	-7.98424	-4.43158	-6.83396	-5.25177	-3.21339	-3.84352	-4.10289	-5.46843
VIT_04s0008g06150	no hit	-6.71844	-7.23415	-6.85088	-6.93449	-4.54271	-2.84569	-5.55762	-4.31534	-5.62491
VIT_14s0128g00110	basic helix-loop-helix (bHLH) family	-1.8127	-5.52316	-9.79045	-5.70877	-3.68689	-3.38754	-9.68223	-5.58556	-5.64716
VIT_17s0000g07020	Cis-zeatin O-beta-D-glucosyltransferase	-4.32184	-7.32169	-7.35216	-6.3319	-5.33378	-3.41951	-7.0829	-5.27873	-5.80531
VIT_02s0087g00630	alcohol oxidase	-6.63619	-7.13831	-5.73248	-6.50233	-5.6863	-2.83226	-6.99606	-5.17154	-5.83693
VIT_07s0005g01140	Unknown protein	-10.3114	-7.31402	-4.54223	-7.38923	-6.28285	-3.41633	-3.38822	-4.36247	-5.87585
VIT_11s0052g01260	xyloglucan endotransglucosylase/hydrolase 23	-13.3635	-7.96694	-3.22349	-8.18463	-5.46587	-3.11311	-2.34382	-3.64093	-5.91278
VIT_00s0386g00040	Unknown protein	-5.3387	-9.23334	-7.15176	-7.24127	-6.13458	-4.10314	-7.11204	-5.78325	-6.51226
VIT_17s0000g00710	DNA-binding protein	-4.08592	-4.92776	-9.51542	-6.17637	-4.07584	-10.4134	-6.45013	-6.9798	-6.57808
VIT_10s0003g02120	lipase GDSL	-7.73327	-9.38848	-6.33156	-7.81777	-7.82556	-4.04598	-4.58842	-5.48665	-6.65221
VIT_02s0012g00890	Unknown protein	-12.5783	-10.2083	-2.43864	-8.40842	-8.09051	-5.06	-1.94157	-5.03069	-6.71956
VIT_11s0052g01280	xyloglucan endotransglucosylase/hydrolase 23	-13.6216	-10.6185	-5.52357	-9.92123	-5.7493	-5.65164	-3.82775	-5.07623	-7.49873
VIT_00s0394g00040	Alliinase EGF	-1.02979	-3.91809	-27.1286	-10.6922	-1.67042	-1.29165	-13.0359	-5.33265	-8.01241
VIT_00s0256g00120	unknown	-2.00473	-6.33308	-17.6146	-8.6508	-2.93003	-2.8209	-16.5769	-7.44261	-8.04671
VIT_01s0150g00380	Unknown protein	-3.44952	-7.3619	-18.1009	-9.63743	-3.94745	-2.99994	-14.9727	-7.3067	-8.47206
VIT_16s0022g00890	invertase/pectin methylesterase inhibitor	-3.59315	-11.5747	-14.405	-9.85763	-4.19766	-2.87769	-15.8948	-7.65672	-8.75717
VIT_11s0052g01180	xyloglucan endotransglucosylase/hydrolase 23	-18.6278	-11.705	-5.19847	-11.8438	-8.65521	-5.03691	-3.98425	-5.89212	-8.86794
VIT_15s0048g02500	thylakoid membrane phosphoprotein 14 kda, chloroplast precursor	-4.04123	-8.45954	-16.4523	-9.65104	-3.37311	-3.52656	-20.7035	-9.20106	-9.42605
VIT_02s0025g03310	Arsenite transport protein (ArsB)	-3.57364	-9.39477	-20.2386	-11.069	-5.3231	-3.6667	-20.9845	-9.99144	-10.5302
VIT_04s0008g04180	Arsenite transport protein (ArsB)	-4.3441	-9.711	-21.4193	-11.8248	-5.59628	-4.32772	-21.7383	-10.5541	-11.1895
VIT_16s0100g00380	ERF/AP2 Gene Family (VvERF022)	-7.91906	-13.2508	-18.4105	-13.1934	-4.80066	-2.94727	-20.0873	-9.27841	-11.2359
VIT_04s0008g05010	Unknown protein	-7.07805	-11.1049	-31.6745	-16.6192	-5.87528	-2.81405	-33.3376	-14.009	-15.3141
VIT_01s0150g00460	xyloglucan endotransglucosylase/hydrolase precursor	-8.6725	-20.4469	-23.1012	-17.4069	-14.66	-4.67963	-24.9471	-14.7622	-16.0845
VIT_11s0016g02920	unknown protein	-17.9193	-24.3902	-19.0629	-20.4575	-14.4462	-10.1552	-12.9319	-12.5111	-16.4843
VIT_18s0164g00100	Laccase	-2.52216	-7.11924	-40.3615	-16.6676	-3.21069	-2.6377	-46.5842	-17.4775	-17.0726
VIT_02s0025g01380	Endo-1,4-beta-glucanase	-3.58967	-11.3603	-43.9578	-19.6359	-7.30976	-5.69659	-33.4618	-15.4894	-17.5626
VIT_06s0004g01510	lipoxygenase (LOX2)	-3.01231	-7.94865	-48.2473	-19.7361	-3.785	-3.88654	-38.6233	-15.4316	-17.5839
VIT_13s0067g02930	Expansin (VvEXPA14)	-1.88746	-6.70144	-51.5496	-20.0462	-3.1368	-2.15985	-41.1659	-15.4875	-17.7668
VIT_18s0075g00250	Unknown protein	-2.6881	-10.3158	-49.7986	-20.9342	-3.95528	-3.71692	-45.1367	-17.603	-19.2686
VIT_06s0004g05350	tropinone reductase	-5.48677	-17.908	-39.0442	-20.813	-7.47602	-8.3383	-46.1849	-20.6664	-20.7397
VIT_08s0007g08020	no hit	-25.1185	-33.0439	-21.4521	-26.5382	-20.7333	-16.2322	-18.7515	-18.5723	-22.5553
VIT_13s0067g03890	beta-ketoacyl-CoA synthase	-4.59102	-13.0853	-55.546	-24.4074	-9.3322	-9.69815	-47.3712	-22.1339	-23.2706
VIT_05s0020g03970	Sulfate transporter 3.1 (AST12) (AtST1)	-6.30267	-22.0106	-47.092	-25.1351	-14.9839	-13.3583	-38.0656	-22.1359	-23.6355
VIT_06s0004g05400	tropinone reductase	-8.29029	-48.2018	-44.3567	-33.6162	-11.5067	-12.1166	-60.3872	-28.0035	-30.8099
VIT_18s0072g00580	Taxadiene 5-alpha-hydroxylase	-10.4208	-39.393	-56.5792	-35.4643	-14.2963	-13.2935	-57.8775	-28.4891	-31.9767
VIT_11s0052g01200	xyloglucan endotransglucosylase/hydrolase 23	-76.9289	-45.222	-15.1178	-45.7562	-33.4582	-15.6578	-11.8186	-20.3116	-33.0339
VIT_06s0004g05380	tropinone reductase	-4.67206	-23.6703	-151.167	-59.8365	-7.57952	-10.5728	-139.469	-52.5403	-56.1884
