# Supplementary material for: Rapid dehydration of grape berries dampens the post-ripening transcriptomic program and the metabolite profile evolution
Source: Hortic Res. 2020 Sep 1;7:141. doi: 10.1038/s41438-020-00362-5 (PMC7459318; doi:10.1038/s41438-020-00362-5)
Supplement: Supplementary file 8 — data set S7 [file 41438_2020_362_MOESM8_ESM.xlsx]

## Sheet: DEGs NT-WLOSS
Gene ID	Gene annotation	FC T2/T0	FC T3/T0	FC T5/T0	Averaged FC
VIT_16s0100g01190	Stilbene synthase (VvSTS47)	35.6214	42.3671	204.139	94.0426
VIT_03s0167g00150	no hit	3.91124	13.5324	91.5257	36.3231
VIT_06s0009g02600	pectinesterase family	26.3235	15.0268	89.2019	43.5174
VIT_14s0066g01670	alpha-dioxygenase	46.1693	5.98831	73.584	41.9139
VIT_00s0396g00040	no hit	8.4114	10.2671	64.7415	27.8067
VIT_10s0003g00470	isoflavone methyltransferase/ Orcinol O-methyltransferase 1 oomt1	9.29479	7.59833	54.9817	23.9583
VIT_00s0246g00130	no hit	4.37148	8.54968	54.5542	22.4918
VIT_18s0075g00580	laccase	14.6148	14.6481	52.2367	27.1665
VIT_06s0009g02590	pectinesterase family	17.2119	7.3436	44.6918	23.0824
VIT_10s0092g00770	cytochrome c biogenesis orf256	4.40214	7.22884	44.3997	18.6769
VIT_00s0246g00120	no hit	3.67129	8.07208	39.4304	17.0579
VIT_10s0003g04210	Lipase class 3	9.39474	6.97801	38.935	18.4359
VIT_15s0046g03540	no hit	4.48329	7.49041	37.5125	16.4954
VIT_19s0014g01360	Curculin (mannose-binding) lectin	12.6528	7.07527	37.2031	18.977
VIT_12s0028g01780	FAD-linked oxidoreductase 1	13.3763	3.63771	35.4272	17.4804
VIT_18s0075g00670	laccase	10.6524	10.0126	34.7155	18.4602
VIT_18s0075g01090	laccase	8.97012	8.16596	32.9404	16.6922
VIT_14s0066g01420	Nodulin MtN3 family	4.63504	3.33612	29.943	12.6381
VIT_10s0003g04230	Lipase class 3	6.7093	6.35101	28.9814	14.0139
VIT_07s0005g05680	Tetratricopeptide repeat domain male sterility MS5	2.60626	3.60247	27.6159	11.2749
VIT_16s0013g00640	no hit	1.3381	4.25416	25.8687	10.487
VIT_18s0117g00480	laccase	10.2	7.57009	25.4333	14.4011
VIT_18s0117g00590	laccase	11.5642	8.62883	24.0791	14.7574
VIT_05s0077g00640	no hit	2.03473	3.45324	23.3583	9.61543
VIT_18s0001g11550	Unknown	2.51068	4.89076	23.0965	10.166
VIT_10s0116g01090	Stigma-specific Stig1	6.57391	2.07802	22.8932	10.515
VIT_05s0077g01530	s16 (VvPR10.1)_Pathogenesis protein 10 [Vitis vinifera]	7.3521	5.9015	22.6675	11.9737
VIT_06s0004g01030	dirigent protein	6.28423	7.58313	22.1846	12.0173
VIT_13s0067g02010	no hit	2.28297	3.36563	21.8489	9.16585
VIT_09s0054g00500	no hit	2.78864	4.28378	21.144	9.40548
VIT_07s0104g01260	flavin-containing monooxygenase	4.98846	4.93893	20.6819	10.2031
VIT_12s0055g00100	Anthranilate synthase component 1	2.60975	3.64039	20.1002	8.78344
VIT_03s0063g00720	CXE carboxylesterase CXE10	3.52852	2.75555	19.025	8.43635
VIT_18s0001g11790	inositol polyphosphate 5-phosphatase	2.28931	2.61268	18.8179	7.90663
VIT_07s0005g05910	auxin-binding protein ABP19	2.42205	3.02438	17.4587	7.63505
VIT_07s0005g01130	no hit	2.62036	5.28113	17.4251	8.4422
VIT_08s0058g00180	Male sterility 2 (MS2)	2.4265	3.22237	17.0028	7.55057
VIT_00s0413g00010	laccase (diphenol oxidase) family protein	6.48371	5.33825	16.9232	9.58173
VIT_09s0054g00860	lipase GDSL	-1.02947	1.07475	16.7625	5.60261
VIT_03s0063g01210	nodulin 1A, senescence-associated	2.17017	3.43939	16.6799	7.4298
VIT_10s0042g00590	Leucine-rich repeat receptor-like protein kinase 1	4.8632	2.41541	16.4942	7.92425
VIT_16s0039g00790	no hit	2.66094	6.92842	16.2357	8.60836
VIT_07s0005g05930	auxin-binding protein ABP19	2.67365	2.78151	16.213	7.22272
VIT_00s0438g00030	retrotransposon protein, unclassified	2.22566	3.78047	15.7095	7.23854
VIT_05s0020g03140	SUGAR TRANSPORTER 13	3.55661	4.1184	15.6284	7.76781
VIT_09s0002g01320	germin-like protein	2.81778	3.38353	15.1871	7.12946
VIT_16s0022g00700	pectinesterase family	9.10893	1.4215	15.1754	8.56862
VIT_10s0003g01220	Copper-binding family protein	1.17381	1.88881	15.0807	6.04777
VIT_05s0094g00160	no hit	3.20179	2.97236	14.859	7.01104
VIT_05s0020g02730	nectarin IV NEC4	2.76161	2.64051	14.7192	6.70712
VIT_00s0505g00020	no hit	2.08629	3.48615	14.5741	6.7155
VIT_18s0122g01150	diphenol oxidase	7.24402	6.40175	14.3843	9.34336
VIT_00s0125g00050	no hit	2.36606	4.6801	14.376	7.14071
VIT_15s0046g03120	DTA2 (downstream target of AGL15 2)	2.08476	3.56935	14.3296	6.66124
VIT_05s0062g00660	UDP-glucose:flavonoid 7-O-glucosyltransferase	2.8644	1.24816	14.1775	6.09669
VIT_00s0873g00020	NADH dehydrogenase subunit 3	1.86187	3.01581	14.1746	6.35077
VIT_16s0039g02600	Aspartyl protease	-1.21351	1.7275	14.1018	4.87192
VIT_05s0049g02040	no hit	1.67491	3.58933	14.0703	6.44484
VIT_12s0028g01770	FAD-linked oxidoreductase 1	4.8656	1.08967	13.7457	6.567
VIT_05s0062g00710	UDP-glucose:flavonoid 7-O-glucosyltransferase	2.28472	1.54264	13.6865	5.83795
VIT_12s0035g01000	Serine protease inhibitor, serine-type	2.19878	2.18141	13.5684	5.98285
VIT_16s0100g00880	Stilbene synthase (VvSTS19)	5.66301	6.92582	13.21	8.59962
VIT_00s0396g00070	no hit	2.17668	3.2201	13.1165	6.17111
VIT_02s0025g04260	osmotin [Vitis vinifera]	-1.03652	1.83031	12.5159	4.43656
VIT_18s0001g04280	(-)-germacrene D synthase (VvTPS07)	6.81102	4.06357	12.498	7.79086
VIT_05s0062g00700	UDP-glucose:flavonoid 7-O-glucosyltransferase	2.97831	1.7365	12.4195	5.71143
VIT_18s0001g04550	(-)-germacrene D synthase	9.68291	6.11773	12.3364	9.379
VIT_18s0041g01780	aspartic protease	-1.15844	1.6002	12.2382	4.22664
VIT_14s0060g02170	GLUTATHIONE S-TRANSFERASE TAU 8	3.82884	1.86124	12.1575	5.94919
VIT_08s0007g00030	Cation/hydrogen exchanger 20 (CHX20)	2.92485	3.72402	12.1545	6.26778
VIT_05s0094g00360	Chitinase class IV	3.24013	3.66655	12.0946	6.33375
VIT_00s0332g00040	Unknown protein	2.12047	2.80809	12.0866	5.67174
VIT_09s0054g00880	lipase GDSL	-1.06769	1.28846	12.0495	4.0901
VIT_14s0060g00350	aspartic protease	1.02434	1.75712	11.9841	4.92185
VIT_00s0332g00100	no hit	1.97134	3.15005	11.8785	5.66664
VIT_08s0007g01950	Unknown	1.27776	1.29581	11.787	4.78685
VIT_06s0004g02010	no hit	3.3605	5.51112	11.7777	6.88311
VIT_16s0100g01070	Stilbene synthase (VvSTS35)	7.0915	6.78498	11.6847	8.52041
VIT_09s0002g02970	Unknown	1.60057	3.4779	11.6542	5.57756
VIT_08s0007g00430	C2 domain containing protein	2.74225	3.0831	11.5316	5.78567
VIT_14s0128g01010	germin-like protein 3 [Vitis vinifera]	1.647	3.09338	11.2763	5.33889
VIT_05s0020g05040	Proteinase inhibitor 1 PPI3B2	3.16071	2.28816	11.2345	5.56113
VIT_18s0157g00140	alliin lyase	1.25632	1.2163	11.1868	4.55313
VIT_00s0246g00040	no hit	1.82108	2.65698	11.1487	5.2089
VIT_16s0100g01130	Stilbene synthase (VvSTS41)	5.35167	6.6337	11.1289	7.70475
VIT_00s2855g00010	unknown	1.8296	2.61797	10.9508	5.13279
VIT_15s0021g01390	Uclacyanin 3	1.90883	2.24707	10.8157	4.99053
VIT_14s0128g00980	germin-like protein 3 [Vitis vinifera]	2.04986	3.42676	10.7716	5.41608
VIT_07s0104g00180	nectarin IV NEC4	3.65995	2.98816	10.7659	5.80467
VIT_16s0100g00930	Stilbene synthase (VvSTS23)	5.04302	5.96346	10.5464	7.18429
VIT_10s0042g01470	armadillo/beta-catenin repeat	1.83505	3.83327	10.3631	5.3438
VIT_13s0019g03730	no hit	-1.2479	1.00832	10.2891	3.34985
VIT_10s0042g00850	Stilbene Synthase (VvSTS1)	4.07431	3.72814	10.2825	6.0283
VIT_16s0100g01160	Stilbene synthase (VvSTS45)	5.7483	7.12681	10.2319	7.70232
VIT_03s0038g00570	Unknown protein	1.53623	4.75761	10.1293	5.47437
VIT_11s0052g00240	ACCELERATED CELL DEATH 11 (ACD11)	3.59703	2.47422	10.0721	5.38111
VIT_18s0001g04490	germacrene-D synthase	5.12045	3.14017	10.0373	6.09931
VIT_18s0001g04410	(+)-delta-cadinene synthase isozyme XC14	5.75461	2.82458	10.034	6.20441
VIT_18s0001g09910	L-asparaginase	2.52295	3.99092	9.95991	5.49126
VIT_16s0100g00850	Stilbene synthase (VvSTS17)	4.74806	5.86542	9.94598	6.85315
VIT_11s0065g00900	Cyclic nucleotide-gated ion channel 17	-1.04648	-1.26115	-4.27905	-2.19556
VIT_18s0001g10760	strictosidine synthase	-1.27075	-1.34546	-4.28033	-2.29885
VIT_01s0026g00580	Receptor protein kinase	1.04683	-1.1198	-4.28784	-1.4536
VIT_08s0040g01830	integral membrane protein	-1.0081	-1.18876	-4.29762	-2.16483
VIT_12s0034g01490	R protein MLA10	-1.93203	-3.09301	-4.30627	-3.11044
VIT_14s0006g03130	HEAT repeat-containing protein	-1.34595	-2.05981	-4.32091	-2.57556
VIT_08s0007g03150	pentatricopeptide (PPR) repeat-containing protein	-1.29976	-1.54812	-4.32249	-2.39012
VIT_14s0030g01880	calmodulin-binding region IQD26	-1.46333	-1.55397	-4.32728	-2.44819
VIT_04s0044g00170	MUTL PROTEIN HOMOLOG 3 (ATMLH3/MLH3)	1.06021	-1.07304	-4.36326	-1.45869
VIT_05s0020g05060	cellulose synthase CSLG2	1.14879	-1.10579	-4.37009	-1.44236
VIT_05s0020g00930	Soluble diacylglycerol acyltransferase	-3.21812	-2.29582	-4.37954	-3.29783
VIT_00s2795g00010	glyoxylate reductase	-2.00719	-2.23413	-4.37977	-2.8737
VIT_06s0004g03740	DNA-directed RNA polymerase III subunit C1	-1.59787	-2.30356	-4.38469	-2.76204
VIT_01s0026g02260	Unknown protein	-1.35499	-1.51337	-4.41133	-2.42656
VIT_11s0065g00710	Cleavage stimulation factor subunit 3	-1.40754	-1.6645	-4.43095	-2.501
VIT_09s0002g00650	auxin-induced protein	-4.07525	-4.4469	-1.8631	-3.46175
VIT_05s0124g00140	Lipase class 3	-1.6955	-1.52391	-4.46779	-2.5624
VIT_00s0313g00060	no hit	-2.62813	-1.59795	-4.47518	-2.90042
VIT_04s0044g00970	unknown protein	-4.47527	-2.84137	-1.19131	-2.83598
VIT_04s0023g02140	EMB2261 (embryo defective 2261)	-1.0023	-1.46266	-4.48265	-2.31587
VIT_14s0060g01640	Armadillo helical	-2.26551	-1.90997	-4.48738	-2.88762
VIT_15s0048g00550	Abnormal floral organs	-1.4496	-2.35764	-4.48842	-2.76522
VIT_18s0001g11620	WAK receptor protein kinase	-1.46484	-2.02141	-4.48892	-2.65839
VIT_02s0025g00510	respiratory burst oxidase protein F (RBOHF)	-4.51322	-2.19653	-1.59239	-2.76738
VIT_07s0095g00640	Serine/threonine kinase BRLK	-1.40023	-2.14075	-4.52803	-2.68967
VIT_13s0158g00110	Galactosyltransferase	1.03131	-1.44359	-4.53688	-1.64972
VIT_15s0021g00220	ABC transporter C member 15	-1.15324	-1.32762	-4.5447	-2.34186
VIT_13s0047g00040	ZIFL1 (Zinc induced facilitator 1)	1.06689	-1.16601	-4.54571	-1.54827
VIT_06s0061g01060	magnesium transporter CorA 10	-2.40437	-2.28541	-4.55218	-3.08066
VIT_08s0040g01130	serine carboxypeptidase II	-4.55682	-4.13647	-1.24737	-3.31355
VIT_03s0038g00190	Tubulin beta-8	-2.19802	-2.09746	-4.59628	-2.96392
VIT_13s0139g00030	R protein MLA10	-1.9216	-3.10885	-4.63527	-3.22191
VIT_01s0011g01630	Protein NAP1 (Nck-associated protein 1)	1.01315	-1.12203	-4.64334	-1.58407
VIT_11s0016g04690	SOUL heme-binding	-1.66574	-2.16106	-4.64924	-2.82535
VIT_06s0004g03730	DNA-directed RNA polymerase III subunit C1	-1.41409	-1.65889	-4.68051	-2.5845
VIT_19s0085g00140	Abhydrolase domain-containing protein	-1.40248	-1.75026	-4.68276	-2.61183
VIT_12s0059g01340	armadillo/beta-catenin repeat	-3.91045	-4.69657	-1.33622	-3.31441
VIT_16s0050g00920	MATE efflux family protein	-1.41172	-1.30505	-4.73528	-2.48402
VIT_04s0008g04490	MARD1 (mediator of ABA-regulated dormancy 1)	-1.07247	-1.2671	-4.7453	-2.36162
VIT_15s0046g02400	glycerol-3-phosphate acyltransferase 8	-1.28611	-1.40129	-4.74572	-2.47771
VIT_15s0021g02580	CCR4-NOT transcription complex, subunit 1	-1.89221	-2.51704	-4.83429	-3.08118
VIT_05s0049g00770	no hit	-2.48261	-2.79121	-4.83444	-3.36942
VIT_02s0012g00240	Unknown protein	-1.54214	-2.25133	-4.86475	-2.88607
VIT_13s0019g01420	no hit	-1.54586	-2.49724	-4.87151	-2.97154
VIT_14s0083g00330	Receptor protein kinase PERK1	-1.13656	-1.34917	-4.89059	-2.45877
VIT_15s0046g01970	anthocyanidine rhamnosyl-transferase	-4.26131	-4.89188	-1.56625	-3.57315
VIT_19s0027g01360	no hit	1.05419	-1.27961	-4.89782	-1.70775
VIT_16s0022g00970	pentatricopeptide (PPR) repeat-containing protein	-1.19823	-1.46779	-4.90156	-2.52253
VIT_14s0108g00360	Hcr2-0B	-1.20749	-1.735	-4.90629	-2.61626
VIT_09s0054g01230	beta-Amyrin Synthase	1.36662	1.1101	-4.91083	-0.811369
VIT_00s0120g00070	AAA-type ATPase	-1.10571	-1.43279	-4.91607	-2.48486
VIT_13s0067g02570	Potassium transporter 2	-1.0839	-1.40103	-4.92479	-2.46991
VIT_08s0105g00220	PRLI-interacting factor G-like protein	-1.85883	-2.27242	-4.95138	-3.02754
VIT_10s0003g01760	pentatricopeptide (PPR) repeat-containing protein	1.05248	-1.26712	-4.9541	-1.72291
VIT_17s0000g05480	EMB2454 (embryo defective 2454)	-1.14457	-1.75929	-4.96195	-2.62194
VIT_12s0134g00170	no hit	-5.00398	-4.92523	-1.8963	-3.94184
VIT_05s0049g02090	DNA mismatch repair protein	-1.30442	-1.71771	-5.03785	-2.68666
VIT_13s0064g00650	ATAB2	-1.15033	-1.38063	-5.06293	-2.5313
VIT_05s0029g01040	aspartate aminotransferase	-1.89539	-2.32401	-5.06552	-3.09497
VIT_02s0025g04460	ERF/AP2 Gene Family (VvERF021)	-4.61316	-5.0708	1.14635	-2.84587
VIT_06s0061g00440	Heavy-metal-associated domain-containing protein	-4.70373	-5.16115	-3.0614	-4.30876
VIT_04s0008g01280	no hit	-1.29367	-1.44002	-5.16181	-2.63183
VIT_12s0057g00450	Kinesin motor	-1.46845	-1.76882	-5.17869	-2.80532
VIT_17s0053g00380	metal-nicotianamine transporter YSL7	-2.41624	-2.81536	-5.26216	-3.49792
VIT_17s0000g04000	Actin-related protein 4	-1.82083	-2.02205	-5.30742	-3.0501
VIT_19s0138g00090	ERF/AP2 Gene Family (VvERF023)	-4.76252	-5.35602	-1.03488	-3.71781
VIT_19s0027g01310	Polygalacturonase GH28	-1.41626	-1.53845	-5.41074	-2.78848
VIT_18s0001g09690	Pentatricopeptide repeat protein	-1.01989	-1.61345	-5.4441	-2.69248
VIT_13s0158g00200	R protein MLA10	-1.27951	-1.50505	-5.4637	-2.74942
VIT_17s0053g00040	metal-nicotianamine transporter YSL5	-2.2042	-2.46837	-5.60939	-3.42732
VIT_13s0019g02040	lectin protein kinase	-1.3959	-2.25722	-5.6967	-3.11661
VIT_07s0130g00120	tetratricopeptide repeat (TPR)-containing	-1.34748	-1.38735	-5.70561	-2.81348
VIT_09s0002g05000	R protein disease resistance protein	-2.35402	-3.3623	-5.71755	-3.81129
VIT_09s0002g00570	lipase GDSL 1	-2.53586	-3.08033	-5.7341	-3.78343
VIT_09s0054g01360	cycloartenol synthase	1.27559	-1.15822	-5.73521	-1.87261
VIT_16s0039g00010	ABC transporter G member 7	-1.11076	-1.61387	-5.9323	-2.88564
VIT_09s0054g01220	cycloartenol synthase	-1.43861	-1.80212	-5.94211	-3.06095
VIT_00s0194g00380	no hit	-3.94741	-6.0067	-2.81941	-4.25784
VIT_15s0046g03380	thiol protease	-1.36574	-1.79836	-6.11676	-3.09362
VIT_09s0002g05240	cyclin A2;3	-1.1789	-1.71654	-6.12877	-3.00807
VIT_14s0066g00610	Unknown protein	-1.78528	-2.75327	-6.21618	-3.58491
VIT_17s0000g07940	ERF/AP2 Gene Family (VvERF024)	-5.15983	-6.21779	-1.15193	-4.17652
VIT_09s0054g01470	beta-Amyrin Synthase	1.06515	-1.23431	-6.31082	-2.15999
VIT_01s0026g01560	pentatricopeptide (PPR) repeat-containing	-1.2055	-1.37868	-6.41693	-3.00037
VIT_09s0054g01390	beta-Amyrin Synthase	-1.25333	-1.34801	-6.4283	-3.00988
VIT_07s0031g01110	unknown	-2.94387	-2.45454	-6.51596	-3.97146
VIT_05s0049g00950	phosphoenolpyruvate carboxylase kinase	-1.80644	-1.69116	-6.56717	-3.35492
VIT_14s0108g01020	Expansin (VvEXPA16)	-6.63004	-6.59431	-5.21626	-6.14687
VIT_01s0011g05150	Bet v I allergen	-2.08465	-1.47822	-6.6727	-3.41185
VIT_03s0132g00080	ATHVA22A (Arabidopsis thaliana HVA22 homologue A)	-3.84101	-5.48509	-7.326	-5.5507
VIT_17s0000g01110	ATFP3 (Arabidopsis thaliana farnesylated protein 3	-2.94567	-3.54783	-7.32754	-4.60702
VIT_04s0008g06140	no hit	-6.86965	-8.14254	-4.46977	-6.49399
VIT_04s0023g03550	thaumatin	-3.51327	-5.47551	-8.3538	-5.78086
VIT_10s0003g05690	Ribulose bisphosphate carboxylase, large chain	-1.18141	-1.4124	-9.17975	-3.92452
VIT_09s0054g01440	beta-amyrin synthase	-1.1356	-1.44145	-9.98979	-4.18894
VIT_01s0011g04700	Heavy-metal-associated domain-containing protein	1.04329	-1.0038	-10.1342	-3.3649
VIT_02s0025g00700	Aluminum-activated malate transporter 9	-1.36548	1.11266	-10.2149	-3.48926
VIT_18s0001g06170	Phosphate-induced protein 1	-10.2835	-8.71381	-2.30333	-7.10021
VIT_04s0023g01480	Dimethylaniline monooxygenase, N-oxide-forming	1.63827	1.26126	-10.4654	-2.52196
VIT_14s0068g00120	feronia receptor-like kinase	-2.23063	-2.89773	-14.5943	-6.57423

## Sheet: DEGs FR
Gene ID	Gene annotation	FC T1/T0	FC T2/T0	FC T4/T0	Averaged FC
VIT_02s0087g00620	unknown	1.70552	23.8432	-1.09113	8.15253
VIT_07s0129g01010	unknown	4.13992	2.02892	16.8519	7.67358
VIT_01s0011g00020	no hit	4.09577	3.06831	9.5766	5.58022
VIT_16s0100g01150	Stilbene synthase (VvSTS43)	4.39414	2.9398	9.24314	5.52569
VIT_05s0020g01070	IAA31	1.69157	9.19383	2.37904	4.42148
VIT_18s0001g12040	coniferyl-alcohol glucosyltransferase	2.45776	8.20468	4.985	5.21581
VIT_00s0125g00080	no hit	2.96197	4.18143	8.10689	5.08343
VIT_00s2864g00010	no hit	5.05362	2.32953	7.9743	5.11915
VIT_01s0010g01920	anionic peroxidase	3.03002	2.18954	7.71238	4.31065
VIT_18s0001g00740	ornithine decarboxylase	5.26472	7.70933	-1.22893	3.91504
VIT_05s0020g05020	Inhibitor of trypsin and hageman factor (CMTI-V)	3.10462	7.70398	2.98272	4.59711
VIT_16s0100g01020	Stilbene synthase (VvSTS30)	3.21791	2.97263	6.72778	4.30611
VIT_15s0021g01630	ERF/AP2 Gene Family (VvERF072)	2.01388	1.42702	5.6155	3.0188
VIT_08s0007g04570	UGT73D1 (UDP-glucosyl transferase 73D1); UDP-glycosyltransferase	1.33723	1.06603	5.53882	2.64736
VIT_00s0246g00060	Cytochrome c-type biogenesis protein CcmF	2.23741	2.32902	5.53087	3.36577
VIT_10s0003g01040	Lipase class 3	3.0252	5.38466	3.35315	3.921
VIT_19s0140g00060	no hit	1.42	1.35812	5.21494	2.66435
VIT_00s0332g00130	Cytochrome c-type biogenesis protein CcmF	2.14108	2.03981	5.19189	3.12426
VIT_05s0136g00100	Maturase	2.08824	2.5351	4.96211	3.19515
VIT_04s0023g00630	no hit	2.33698	2.12007	4.7803	3.07912
VIT_01s0011g06140	Avr9/Cf-9 rapidly elicited protein	-1.08303	-1.16807	4.73119	0.826699
VIT_02s0012g00810	no hit	2.70293	2.71363	4.71624	3.3776
VIT_00s1881g00010	no hit	1.80992	2.21146	4.64212	2.88783
VIT_12s0055g00090	F-type H+-transporting ATPase subunit c	2.6374	2.21915	4.6205	3.15901
VIT_00s0854g00020	no hit	2.36333	2.2628	4.60561	3.07725
VIT_00s1711g00020	no hit	1.72354	1.6484	4.59088	2.65427
VIT_17s0119g00230	trypsin and protease inhibitor Kunitz family	-1.16419	3.66279	4.56747	2.35536
VIT_01s0010g03960	Unknown	2.16838	2.18819	4.56317	2.97325
VIT_18s0001g10870	patatin	1.14171	1.43229	4.42778	2.33392
VIT_15s0045g00150	no hit	1.63211	1.66171	4.405	2.56627
VIT_00s0169g00050	no hit	1.60189	1.78406	4.34365	2.57653
VIT_14s0006g02190	ATP dependent DNA ligase	1.65639	1.82486	4.30528	2.59551
VIT_17s0119g00240	Trypsin and protease inhibitor Kunitz family	-1.14273	3.44572	4.30459	2.20253
VIT_16s0013g00550	no hit	4.30147	3.9882	1.04098	3.11022
VIT_01s0011g04100	no hit	2.15259	2.99481	4.27881	3.14207
VIT_17s0119g00280	alpha-amylase/subtilisin inhibitor	-1.00279	3.73392	4.23163	2.32092
VIT_17s0119g00160	trypsin and protease inhibitor Kunitz family	-1.35904	3.98527	4.22293	2.28305
VIT_00s0748g00020	receptor kinase RK20-1	1.27554	1.88441	4.10884	2.42293
VIT_11s0016g00660	ERF/AP2 Gene Family (VvERF009)	2.40319	4.02754	-1.79344	1.54576
VIT_13s0019g00480	Zinc finger (C2H2 type) family	1.73498	2.52042	4.02544	2.76028
VIT_04s0008g05450	Phospholipase D alpha 1 precursor (PLD 1) (Choline phosphatase 1)	1.97294	3.96805	1.7491	2.56336
VIT_09s0018g01070	Zinc finger protein 830	2.07288	3.64943	3.87388	3.19873
VIT_03s0091g00810	Beta-1,4-xylosidase	2.42288	2.78905	3.86304	3.02499
VIT_18s0001g15140	Unknown	1.49531	1.31527	3.72258	2.17772
VIT_00s0854g00010	Unknown protein	1.85843	1.80681	3.68403	2.44976
VIT_15s0048g02430	naringenin,2-oxoglutarate 3-dioxygenase	-1.0539	3.65681	1.32741	1.31011
VIT_00s0225g00030	Maturase	1.37532	1.58919	3.64148	2.202
VIT_04s0023g01330	HOMEOBOX PROTEIN 5	2.08122	3.64127	1.76061	2.49437
VIT_18s0001g11880	no hit	2.89338	3.63396	3.50898	3.34544
VIT_06s0004g01210	PRLI-interacting factor A	1.84358	1.82226	3.58741	2.41775
VIT_17s0000g09550	CYP71A26	1.00637	1.30171	3.4933	1.93379
VIT_03s0017g01430	integral membrane Yip1 family protein	1.33158	1.33291	3.41922	2.0279
VIT_06s0004g02560	Kiwellin Ripening-related protein grip22	-1.32349	3.41344	-1.59845	0.163832
VIT_16s0050g01780	Unknown protein	1.10473	1.27541	3.39207	1.92407
VIT_00s0229g00010	no hit	1.96687	1.22725	3.29628	2.16347
VIT_01s0026g00300	zinc finger (C3HC4-type RING finger)	1.49436	1.18349	3.28114	1.98633
VIT_03s0017g02140	Tetrahydroxychalcone 2'-glucosyltransferase	1.96568	2.20249	3.26687	2.47835
VIT_01s0113g00450	Midasin-related	1.30664	-1.07358	3.26497	1.16601
VIT_00s0246g00100	NADH dehydrogenase subunit 7	1.74035	1.52215	3.25895	2.17382
VIT_16s0050g00410	photoassimilate-responsive protein PAR-1a	-1.01633	1.55638	3.20869	1.24958
VIT_18s0122g00570	MBD9 (methyl-CPG-binding Domain 9)	1.79384	1.14429	3.17938	2.03917
VIT_07s0031g02900	aspartyl protease	-1.22523	-1.07213	3.16729	0.289978
VIT_17s0053g00310	no hit	1.38715	1.59745	3.12792	2.0375
VIT_14s0060g01400	pentatricopeptide (PPR) repeat-containing protein	1.52615	1.02023	3.12053	1.88897
VIT_05s0029g01120	WD-repeat protein	1.42075	1.10591	3.11763	1.88143
VIT_19s0014g00670	LRR receptor-like serine/threonine-protein kinase	1.16618	-1.37266	3.11645	0.969991
VIT_13s0064g00060	R protein MLA10	1.99453	1.69139	3.11512	2.26701
VIT_05s0020g03910	Ribosomal protein S3A (RPS3aA) 40S	1.22636	-1.10116	3.11507	1.08009
VIT_19s0015g01430	BTB/POZ domain-containing protein	1.76944	2.24032	3.09658	2.36878
VIT_07s0104g00990	no hit	-1.29956	1.06395	3.09471	0.95303
VIT_08s0040g01540	extra sporogenous cells	1.45688	1.03219	3.07138	1.85348
VIT_12s0059g02720	Myrcene synthase (VvTPS33)	1.09922	1.0664	3.06391	1.74318
VIT_18s0001g09000	no hit	2.15667	3.0521	2.05606	2.42161
VIT_13s0064g00130	R protein disease resistance protein	2.17256	1.64479	3.01912	2.27882
VIT_09s0002g07100	EMB2744 (embryo defective 2744)	1.51271	1.357	3.0074	1.95903
VIT_00s0220g00170	Inositol polyphosphate 5-phosphatase, type II	1.35652	-1.04641	2.99789	1.10267
VIT_03s0063g00700	CXE carboxylesterase	1.01832	1.76868	2.99605	1.92768
VIT_07s0005g03220	ERF/AP2 Gene Family (VvERF098)	1.78107	1.02973	2.94196	1.91759
VIT_12s0134g00020	Myrcene synthase (VvTPS34)	1.79646	2.94039	1.36296	2.03327
VIT_19s0027g00540	no hit	1.51024	1.32295	2.92347	1.91889
VIT_18s0001g02780	lipase GDSL	1.65366	2.05642	2.9208	2.21029
VIT_08s0058g00110	basic helix-loop-helix aprataxin	2.02642	2.66013	2.91564	2.53406
VIT_19s0014g04840	(-)-germacrene D synthase	2.23431	2.91244	2.01636	2.38771
VIT_09s0002g07270	WNK7 (Arabidopsis WNK kinase 7	1.42174	1.08131	2.90442	1.80249
VIT_18s0041g02050	12-oxophytodienoate reductase 1	1.07549	1.07738	2.90319	1.68536
VIT_17s0000g02940	Glutathione S-transferase 8 GSTU8	2.13609	2.272	2.88215	2.43008
VIT_09s0002g03480	DNA repair/transcription protein Mms19	1.69875	1.68596	2.87705	2.08725
VIT_01s0011g04260	Zinc finger (CCCH-type) family protein	1.66565	2.87545	1.84745	2.12952
VIT_01s0010g02500	Lysine histidine transporter 1	1.48602	1.66733	2.87101	2.00812
VIT_12s0028g01960	Receptor kinase TRKe	1.19295	1.18102	2.85267	1.74221
VIT_14s0060g00150	Nectarin-1NECI	1.40244	1.23199	2.84686	1.8271
VIT_13s0019g02020	Thaumatin	1.46856	1.9794	2.82618	2.09138
VIT_11s0016g03790	no hit	1.23164	-1.13118	2.82006	0.973506
VIT_01s0010g02450	B12D	1.30455	1.09353	2.81991	1.73933
VIT_06s0004g00080	EMB1011 (embryo defective 1011)	1.49239	1.12272	2.8179	1.811
VIT_09s0054g00830	lipid-binding serum glycoprotein	1.91762	2.80816	1.74281	2.1562
VIT_10s0003g04890	Mucin	1.50864	1.23012	2.793	1.84392
VIT_02s0025g01870	NAC domain-containing protein (VvNAC72)	1.54755	2.35183	2.78521	2.2282
VIT_07s0255g00090	CYP82C1p	1.56432	2.78205	2.10381	2.15006
VIT_00s0541g00020	bZIP transcription factor BZIP6	1.03099	1.12434	2.76822	1.64118
VIT_04s0023g02780	Short internodes	-2.12508	-2.35826	-2.03684	-2.17339
VIT_00s1450g00010	Protease Do-like 5	-1.39408	-1.15347	-2.36822	-1.63859
VIT_11s0052g00200	R protein PRF disease resistance protein	-1.1995	1.05167	-2.37722	-0.841682
VIT_08s0040g03170	no hit	-1.39386	-1.43429	-2.38083	-1.73633
VIT_15s0048g00380	RAD51C DNA repair protein	-1.33436	-1.28265	-2.38493	-1.66731
VIT_00s0612g00030	Unknown protein	-1.4362	-1.29795	-2.38827	-1.70747
VIT_07s0104g00410	endo-1,3;1,4-beta-D-glucanase precursor	-1.67033	-1.84774	-2.38979	-1.96929
VIT_14s0036g01300	no hit	1.08518	-2.39642	-2.06771	-1.12632
VIT_04s0079g00750	no hit	-1.02001	-2.4011	-1.78937	-1.73682
VIT_05s0020g04070	1,2-dihydroxy-3-keto-5-methylthiopentene dioxygenase 4	-1.4912	-1.39596	-2.40499	-1.76405
VIT_11s0118g00810	Peptidyl-prolyl cis-trans isomerase	-1.51407	-1.54724	-2.41122	-1.82417
VIT_08s0056g00750	far-red impaired responsive protein	-1.30311	-1.24575	-2.41126	-1.65337
VIT_16s0050g00780	Arsenite transport protein (ArsB)	-1.31523	-1.36421	-2.41232	-1.69725
VIT_00s0357g00130	Annexin ANN6	-1.68194	-1.99272	-2.41546	-2.03004
VIT_01s0127g00870	Polygalacturonase JP630	-1.27893	-2.41612	-2.00616	-1.90041
VIT_04s0008g00440	CLAVATA1 receptor kinase (CLV1)	-1.49341	-1.62289	-2.41824	-1.84485
VIT_15s0021g02070	Unknown protein	-1.51555	-1.32986	-2.42171	-1.75571
VIT_15s0024g01770	no hit	-2.18685	-2.19321	-2.42354	-2.26787
VIT_14s0083g00400	Leaf senescence protein	-1.93265	-1.77774	-2.44346	-2.05128
VIT_10s0071g00100	NHL repeat-containing protein	-2.35239	-2.4465	-1.93724	-2.24538
VIT_07s0151g00930	unknown protein	-2.03279	-2.45455	-1.41892	-1.96875
VIT_01s0011g01400	no hit	-1.74984	-1.58924	-2.45723	-1.9321
VIT_19s0015g02130	ankyrin repeat	-1.00214	-1.00737	-2.46255	-1.49069
VIT_09s0002g02250	pentatricopeptide (PPR) repeat-containing protein	-1.68745	-1.62161	-2.47145	-1.92684
VIT_05s0077g00170	Heat stable protein 1 HS1	-1.22896	-1.39318	-2.47173	-1.69796
VIT_14s0006g00590	CC-NBS-LRR class	1.06353	-1.08354	-2.47476	-0.831591
VIT_15s0021g00930	EMB2745 (EMBRYO DEFECTIVE 2745)	-1.9975	-1.75434	-2.47484	-2.07556
VIT_12s0059g02610	receptor protein kinase RK20-1	-1.17952	-2.07697	-2.48084	-1.91244
VIT_00s0414g00020	cellulose synthase CSLE1	-1.00993	-1.48976	-2.48423	-1.66131
VIT_12s0057g00080	Wound-induced	-1.97279	-2.4898	-2.27984	-2.24748
VIT_07s0129g00770	CYP81D2	-1.55978	-1.52577	-2.49581	-1.86045
VIT_17s0119g00030	guanine nucleotide-binding protein alpha-1 subunit	-1.15407	-1.13381	-2.49689	-1.59492
VIT_19s0014g04150	S-receptor protein kinase	-1.47816	-1.37164	-2.49697	-1.78226
VIT_13s0074g00800	CCHC-type integrase	-1.09541	-2.50012	1.16998	-0.808516
VIT_00s1308g00020	Unknown protein	-1.24026	-1.27827	-2.50179	-1.67344
VIT_16s0050g00270	Leucine-rich repeat	-2.51897	-2.02499	-2.03202	-2.19199
VIT_09s0002g02980	FRK1 (FLG22-INDUCED RECEPTOR-LIKE KINASE 1)	-1.29655	1.03519	-2.51921	-0.926855
VIT_17s0000g06200	MINI ZINC FINGER 1 MIF1	-2.30589	-1.81046	-2.52653	-2.21429
VIT_12s0057g00190	unknown	-1.82955	-2.53755	-1.8946	-2.08723
VIT_11s0118g00400	Oxidoreductase, 2OG-Fe(II) oxygenase	-1.53587	-2.54633	-2.34172	-2.14131
VIT_00s0181g00230	LSD ONE like 2	-1.71183	-1.4707	-2.5507	-1.91108
VIT_04s0044g01510	histone deacetylase HDA14	-1.19779	-1.2196	-2.55543	-1.6576
VIT_19s0027g00090	AERO1 (arabidopsis endoplasmic reticulum oxidoreductins 1)	-1.93191	-2.55571	-2.11317	-2.20026
VIT_03s0038g03950	phosphate carrier protein	-2.29207	-2.55801	-1.8625	-2.23752
VIT_06s0009g00970	thylakoid lumenal P17.1 protein	-1.30022	-1.45741	-2.55952	-1.77238
VIT_00s0392g00040	no hit	-1.92098	-2.58347	-1.13969	-1.88138
VIT_00s1664g00010	tRNA/rRNA methyltransferase (SpoU)	-1.80947	-1.30052	-2.60608	-1.90536
VIT_01s0010g00150	no hit	-1.33376	-2.60783	-2.47912	-2.14024
VIT_00s0566g00010	Unknown protein	-1.26064	-1.21054	-2.62423	-1.69847
VIT_13s0047g00010	ZIFL2 (zinc induced facilitator-like 1)	1.25153	-1.02215	-2.62771	-0.799442
VIT_01s0011g00610	Unknown protein	-1.18672	-1.29847	-2.62811	-1.70443
VIT_00s0639g00010	no hit	-1.15727	-2.64323	-1.61604	-1.80551
VIT_07s0031g02410	Unknown protein	-1.71636	-1.45025	-2.65882	-1.94181
VIT_13s0047g00960	no hit	-1.58986	-1.8375	-2.66001	-2.02912
VIT_04s0023g00620	Unknown	-1.29791	-1.25513	-2.66116	-1.73807
VIT_01s0010g02140	Z-ring ARC3	-1.16547	-1.06996	-2.67312	-1.63618
VIT_15s0048g01000	2'-hydroxy isoflavone/dihydroflavonol reductase	-1.53232	-1.22105	-2.68449	-1.81262
VIT_05s0124g00450	Unknown protein	-1.27122	-1.19133	-2.69189	-1.71815
VIT_00s0632g00010	AP2 domain-containing transcription factor TINY	-2.38518	-2.70018	-1.53103	-2.20546
VIT_07s0104g01520	Transcription termination factor mitochondrial mTERF	-1.32383	-1.37303	-2.70752	-1.80146
VIT_00s0265g00090	unknown protein	-1.44428	-1.322	-2.70862	-1.82497
VIT_19s0177g00350	Unknown	-1.2476	-1.14178	-2.71847	-1.70262
VIT_05s0049g00750	no hit	-1.23716	-2.72295	-2.36282	-2.10765
VIT_02s0025g00370	2-C-methyl-D-erythritol 2,4-cyclodiphosphate synthase, chloroplast	-1.05822	1.00537	-2.72704	-0.926629
VIT_18s0076g00190	no hit	-1.09784	-2.75042	-1.47832	-1.77553
VIT_16s0050g01820	no hit	-1.65325	-2.78052	-2.01975	-2.15117
VIT_05s0094g00410	Unknown protein	-1.59981	-1.33217	-2.79738	-1.90979
VIT_19s0085g00620	Zinc finger CCCH domain-containing protein 2	-1.03636	-2.8417	-1.18547	-1.68785
VIT_04s0044g00520	BolA	-1.48468	-1.53705	-2.84539	-1.95571
VIT_15s0024g01050	Tubulin beta-8	-1.40963	-2.8469	-1.10741	-1.78798
VIT_16s0039g00300	Unknown protein	-1.3625	-1.34232	-2.84991	-1.85158
VIT_13s0047g00540	Cinnamyl alcohol dehydrogenase	-1.63999	-1.53492	-2.88119	-2.0187
VIT_10s0071g00360	GRAM domain-containing protein / ABA-responsive	-1.43393	-2.88638	-1.78185	-2.03405
VIT_12s0028g02310	no hit	-1.05683	-2.9353	-1.62456	-1.87223
VIT_15s0046g01490	no hit	-1.53544	-1.60312	-2.94289	-2.02715
VIT_07s0129g00760	CYP81E1 Isoflavone 2'-hydroxylase	-2.80522	-2.97048	-2.45244	-2.74271
VIT_10s0003g05480	SEC14 cytosolic factor	-1.97761	-2.98873	-2.43397	-2.46677
VIT_07s0005g00730	pectinesterase family	-1.81754	-2.99095	-2.93001	-2.5795
VIT_03s0038g02920	S-adenosyl-methionine-sterol-C-methyltransferase	-2.589	-2.9932	-2.78317	-2.78846
VIT_02s0012g01120	glycine cleavage system H protein, mitochondrial	-2.08845	-3.06598	-1.97752	-2.37731
VIT_01s0026g00880	transducin protein	-2.60629	-3.07971	-2.11182	-2.59927
VIT_09s0002g02620	Lectin jacalin	-1.50507	-1.49843	-3.11696	-2.04015
VIT_18s0075g00990	R protein L6	-1.72541	-3.16902	-1.33987	-2.0781
VIT_02s0012g02070	dolichol phosphate-mannose biosynthesis regulatory protein	-1.53501	-1.53973	-3.1733	-2.08268
VIT_05s0020g04420	calmodulin	-2.28901	-3.19496	1.05165	-1.47744
VIT_06s0004g03570	no hit	1.08795	-3.22764	-1.63283	-1.25751
VIT_11s0052g01220	Xyloglucan endotransglycosylase 6	-3.24209	-2.29498	-1.04273	-2.19327
VIT_06s0061g00800	Unknown protein	-1.86546	-1.83458	-3.2571	-2.31905
VIT_04s0023g00570	Auxin responsive SAUR protein	1.00208	-3.32052	-1.5157	-1.27805
VIT_11s0037g00920	no hit	-2.37508	-1.88052	-3.4036	-2.55307
VIT_13s0019g04870	Unknown protein	-2.11039	-1.63059	-3.40832	-2.3831
VIT_08s0007g00310	protein phosphatase 2C POLTERGEIST-LIKE 4	-3.95776	-3.09324	-3.12931	-3.39344
VIT_15s0046g02220	ACC synthase	-2.48194	-3.96678	-3.46331	-3.30401
VIT_16s0013g02030	Unknown protein	-1.88265	-1.34023	-3.96737	-2.39675
VIT_16s0039g00970	Glutathione S-transferase 8 GSTU8	-1.96259	-1.48385	-3.99553	-2.48066
VIT_05s0094g00300	Chitinase class IV	-4.12962	-3.14547	-2.85857	-3.37789
VIT_07s0005g00530	NADH glutamate synthase	-2.39875	-4.93228	-1.85869	-3.06324
VIT_05s0124g00190	C2 domain-containing protein	-2.34664	-5.4098	-1.91375	-3.2234
VIT_13s0106g00160	C2 domain-containing protein	-4.00442	-6.47132	-2.0756	-4.18378
VIT_08s0007g04240	late embryogenesis abundant protein	-9.86835	-2.3534	-4.70308	-5.64161

## Sheet: Common DEGs
		NT-WLOSS				FR
Gene ID	Gene annotation	FC T2/T0	FC T3/T0	FC T5/T0	Averaged FC	FC T1/T0	FC T2/T0	FC T4/T0	Averaged FC	Combined FC
VIT_18s0072g00450	unknown protein	51.1956	80.3968	114.221	81.9378	25.0066	40.4099	95.1457	53.5208	67.7293
VIT_13s0019g00540	ethylene-responsive protein	41.5066	77.999	119.445	79.6502	20.3686	42.0001	99.3552	53.908	66.7791
VIT_11s0052g00900	Unknown protein	11.8714	53.0218	158.821	74.5715	4.20209	13.1229	121.039	46.1214	60.3465
VIT_06s0009g02560	pectinesterase family	38.4514	32.0825	141.844	70.7926	13.2748	3.42334	43.337	20.0117	45.4022
VIT_14s0108g00720	no hit	4.95871	19.5371	173.862	66.1193	6.4291	6.60913	45.2591	19.4324	42.7759
VIT_16s0148g00300	Receptor serine/threonine kinase	23.2842	45.8976	90.5709	53.2509	24.9472	32.9031	32.8543	30.2348	41.7429
VIT_18s0117g00300	coatomer protein complex, subunit beta 2	8.6652	15.6841	141.645	55.3314	3.07857	8.86921	52.3006	21.4161	38.3737
VIT_16s0148g00370	Receptor serine/threonine kinase	22.9178	44.6106	56.8149	41.4478	24.8556	41.0419	25.469	30.4555	35.9517
VIT_02s0012g01610	beta-1,3-glucanase precursor	12.8932	15.2123	142.103	56.7361	6.45513	10.8387	25.8564	14.3834	35.5598
VIT_09s0002g03340	Unknown	11.4722	14.4594	114.832	46.9213	11.3053	16.7293	28.2819	18.7722	32.8467
VIT_18s0001g01960	RKF3 (receptor-like kinase IN in flowers 3)	21.9609	18.1662	102.013	47.38	11.4386	5.8953	30.395	15.9096	31.6448
VIT_06s0009g02570	pectinesterase family	23.5197	17.6768	105.077	48.7578	9.56438	2.99349	25.3791	12.6457	30.7017
VIT_00s0258g00130	Receptor kinase homolog LRK10	19.222	36.2451	49.3417	34.9362	21.3817	32.3327	21.7441	25.1528	30.0445
VIT_07s0005g00720	pectinesterase family	9.27777	10.8496	116.69	45.6057	2.89749	1.3101	27.5759	10.5945	28.1001
VIT_05s0077g01690	s1_Pathogenesis protein 10 [Vitis vinifera]	30.0518	23.0311	67.8198	40.3009	14.7972	6.11286	24.4343	15.1148	27.7078
VIT_03s0063g01820	AOS (allene oxide synthase)	22.4873	15.5837	87.3255	41.7988	6.58142	2.49619	29.3197	12.7991	27.299
VIT_06s0009g02630	pectinesterase family	24.683	14.1034	89.2954	42.6939	7.48243	2.70635	20.7863	10.325	26.5095
VIT_16s0100g01000	Stilbene synthase (VvSTS28)	12.7129	23.5484	65.6526	33.9713	5.88021	4.80168	44.1052	18.2624	26.1168
VIT_18s0001g00930	diphenol oxidase	20.1975	22.7722	66.7343	36.568	7.34147	5.53913	28.1579	13.6795	25.1237
VIT_08s0007g03040	E8 protein	23.8268	29.6337	33.2611	28.9072	10.4077	16.1258	34.9819	20.5051	24.7062
VIT_18s0001g00420	laccase	17.9352	18.8729	70.2035	35.6705	7.0066	4.48924	21.5297	11.0085	23.3395
VIT_07s0031g01000	no hit	2.96638	11.3813	90.4266	34.9248	3.88547	4.65602	25.4253	11.3223	23.1235
VIT_15s0046g00630	wax synthase	10.1511	36.8986	40.288	29.1126	8.53431	14.4647	28.3008	17.0999	23.1063
VIT_19s0090g00360	Unknown	6.34035	7.1742	104.174	39.2294	1.63492	4.13668	13.9115	6.56104	22.8952
VIT_00s1212g00020	laccase	19.1673	18.7322	65.0758	34.3251	6.81521	3.4642	22.3405	10.8733	22.5992
VIT_05s0077g00900	no hit	9.47738	26.5326	29.5642	21.8581	20.8965	25.0398	22.7594	22.8986	22.3783
VIT_04s0069g00880	no hit	19.6991	18.125	62.3579	33.394	2.86836	1.49762	29.1084	11.1581	22.2761
VIT_13s0019g01990	Phospholipid/glycerol acyltransferase	8.06	17.0783	60.3655	28.5013	3.77183	7.19799	33.2822	14.7507	21.626
VIT_10s0116g01290	F-box family protein	12.6916	17.5811	56.6149	28.9625	3.78624	1.62993	36.3196	13.9119	21.4372
VIT_18s0075g00590	laccase	18.4564	17.3537	62.7601	32.8567	6.65021	4.15495	18.4228	9.74265	21.2997
VIT_04s0008g05700	ACT domain-containing protein	8.81888	12.6405	70.8913	30.7835	3.12137	5.08695	25.9185	11.3756	21.0796
VIT_15s0046g00680	wax synthase	10.9731	28.5789	36.1852	25.2457	7.50699	10.9672	24.2129	14.229	19.7374
VIT_18s0001g00730	laccase	17.7678	14.7556	55.5862	29.3699	6.41243	3.61761	18.3984	9.47613	19.423
VIT_18s0001g00850	laccase	17.6736	15.7675	53.5124	28.9845	6.5786	3.98623	18.3503	9.63836	19.3114
VIT_11s0052g01070	Transferase	3.1143	8.03809	68.1837	26.4454	2.22888	3.70256	28.6435	11.525	18.9852
VIT_07s0129g01010	unknown	19.1806	15.2992	54.0985	29.5261	4.13992	2.02892	16.8519	7.67358	18.5999
VIT_00s2280g00010	laccase	16.4679	15.7335	50.1966	27.466	5.54432	4.29173	18.1904	9.34215	18.4041
VIT_18s0075g00620	laccase	16.6221	13.7623	52.7172	27.7005	7.44293	4.94055	14.7609	9.04814	18.3743
VIT_18s0001g00790	laccase	15.1956	14.5506	53.9051	27.8838	6.02972	2.80068	17.5704	8.80025	18.342
VIT_13s0074g00350	unknown	11.4654	4.24229	69.9645	28.5574	2.97859	4.33053	12.6297	6.64629	17.6018
VIT_18s0001g00340	diphenol oxidase	15.0974	13.8495	48.3901	25.779	5.78184	4.55685	16.2038	8.84749	17.3132
VIT_08s0058g00990	peroxidase	1.56843	6.5718	73.9623	27.3675	1.13644	1.83295	17.6397	6.86969	17.1186
VIT_02s0012g01310	unknown	5.8773	18.0088	33.253	19.0464	2.65013	8.33946	33.919	14.9695	17.008
VIT_18s0001g00650	no hit	3.32678	11.3802	49.7346	21.4805	2.16019	4.74271	29.9069	12.2699	16.8752
VIT_03s0038g04000	cysteine endopeptidase, papain-type (XCP1)	12.8672	18.247	23.3458	18.1533	6.30881	11.7424	28.0905	15.3806	16.7669
VIT_18s0075g00660	disease resistance protein (TIR-NBS-LRR class)	13.51	12.2036	50.5436	25.4191	5.09995	4.10649	14.9045	8.03698	16.728
VIT_12s0057g00430	auxin-responsive	5.1059	17.5514	38.5041	20.3871	2.14044	6.15856	30.6512	12.9834	16.6853
VIT_10s0116g01360	F-box family protein	8.96794	12.721	46.7167	22.8019	2.67647	-1.01571	29.4806	10.3805	16.5912
VIT_15s0045g00020	no hit	4.11401	12.7571	42.5584	19.8098	4.2671	4.69094	30.1224	13.0268	16.4183
VIT_00s1386g00020	F-box family protein	8.78632	12.9659	43.93	21.8941	2.37938	1.53136	28.8147	10.9085	16.4013
VIT_19s0090g01250	jasmonate O-methyltransferase	10.6958	21.6315	25.6941	19.3405	4.15696	7.78003	25.6927	12.5432	15.9419
VIT_05s0020g01920	no hit	5.82762	6.93837	51.9824	21.5828	4.58365	5.85046	19.2011	9.8784	15.7306
VIT_00s0731g00010	laccase	14.5733	12.8831	44.145	23.8671	5.34055	2.71412	14.3753	7.47664	15.6719
VIT_18s0075g00610	laccase	9.77887	13.1413	43.303	22.0744	4.83797	8.53022	14.279	9.21573	15.6451
VIT_00s0444g00010	laccase	13.1155	13.8413	42.6678	23.2082	4.73893	3.18717	15.9192	7.94844	15.5783
VIT_17s0000g08450	carbonic anhydrase chloroplast	2.88896	6.03935	65.1865	24.7049	2.37512	3.23764	12.4457	6.01947	15.3622
VIT_16s0100g01110	Stilbene synthase (VvSTS37)	7.70689	9.18527	50.0289	22.307	4.78953	2.44329	17.6773	8.30337	15.3052
VIT_12s0059g01720	no hit	11.7475	11.2567	40.0538	21.0193	7.22777	6.25959	13.8914	9.12626	15.0728
VIT_06s0009g01040	no hit	4.23542	7.14559	48.806	20.0624	5.19285	6.92503	17.8687	9.99551	15.0289
VIT_16s0100g00010	CARBOXYESTERASE 20 CXE20	13.3914	18.7955	20.7369	17.6412	4.68032	9.35883	23.0285	12.3559	14.9986
VIT_10s0042g00600	Leucine Rich Repeat receptor-like kinase	10.9475	6.38522	46.33	21.2209	7.97976	7.37513	10.1125	8.48912	14.855
VIT_18s0001g00920	laccase	11.5972	11.7875	40.1581	21.1809	4.73144	4.09901	13.8393	7.55659	14.3687
VIT_18s0001g01290	laccase	12.6351	8.78407	46.0686	22.4959	4.90128	3.42234	10.1362	6.15328	14.3246
VIT_16s0100g00840	Stilbene synthase (VvSTS16)	9.34794	15.8497	27.9373	17.7116	5.40186	3.92781	21.3779	10.2359	13.9737
VIT_18s0001g01280	laccase	12.8506	10.2126	39.9122	20.9918	5.08557	3.13594	12.0812	6.76758	13.8797
VIT_18s0001g00840	syringolide-induced protein 14-1-1	10.6016	9.56957	37.1048	19.092	4.83838	4.36519	15.8671	8.35688	13.7244
VIT_01s0146g00480	TIFY gene family (VvJAZ2)	10.1248	9.81475	42.9935	20.9777	3.53833	3.85858	11.9985	6.46513	13.7214
VIT_01s0010g02020	peroxidase (EC 1.11.1.7), anionic	6.85014	11.3662	38.1666	18.7943	3.1954	2.10765	20.358	8.55368	13.674
VIT_18s0075g00530	laccase	12.7619	10.7171	37.0189	20.166	5.41973	4.16811	11.7442	7.11069	13.6383
VIT_18s0117g00290	coatomer protein complex, subunit beta 2	4.02432	5.77946	45.094	18.2992	1.76596	3.16483	21.4597	8.79681	13.548
VIT_18s0075g00630	laccase	12.8082	11.0434	36.0997	19.9838	5.10822	4.30345	11.6255	7.0124	13.4981
VIT_10s0116g01330	F-box family protein	7.53599	12.1159	34.458	18.0366	2.19095	1.33698	23.1759	8.90128	13.4689
VIT_16s0100g00770	Stilbene synthase (VvSTS9)	10.0186	12.0134	29.6051	17.2124	6.67038	5.01574	17.4127	9.69961	13.456
VIT_16s0100g01140	Stilbene synthase (VvSTS42)	9.62299	12.3062	27.6118	16.5137	6.5348	4.70721	19.0033	10.0818	13.2977
VIT_18s0075g00780	laccase	11.2563	9.08194	38.3161	19.5514	4.83984	3.71597	10.4494	6.33508	12.9433
VIT_10s0116g00850	Serine/threonine Protein kinase BNK1	7.55323	15.9546	18.1283	13.8787	4.23884	7.5699	22.456	11.4216	12.6501
VIT_14s0081g00210	no hit	6.46408	11.283	36.4925	18.0799	2.45036	1.2175	17.3631	7.01033	12.5451
VIT_09s0096g00710	no hit	3.82504	13.7281	31.1775	16.2435	2.17967	3.76599	19.6614	8.5357	12.3896
VIT_00s1212g00010	diphenol oxidase	10.5032	8.63742	37.3948	18.8451	4.19261	3.30806	9.93243	5.81103	12.3281
VIT_18s0075g00540	laccase	10.5023	10.2887	34.6998	18.4969	4.42509	2.28689	11.6081	6.10668	12.3018
VIT_10s0042g00470	carbonic anhydrase	4.05935	8.4605	38.2029	16.9076	2.94032	4.2508	15.7373	7.6428	12.2752
VIT_13s0067g00460	Cinnamyl alcohol dehydrogenase	8.76126	10.2014	28.3619	15.7749	5.88729	9.30652	11.0796	8.7578	12.2663
VIT_15s0048g02600	starch synthase	9.33953	13.9427	21.873	15.0518	3.17162	6.16677	17.9089	9.08244	12.0671
VIT_08s0040g00490	caspase	13.9783	18.3799	8.71044	13.6895	6.91763	11.9216	12.2629	10.3674	12.0285
VIT_03s0038g04330	Unknown	4.80896	7.68344	37.8962	16.7962	4.68509	6.20653	10.7596	7.21709	12.0066
VIT_18s0001g00320	LYS/HIS TRANSPORTER 7 LHT7	7.27618	10.321	32.1052	16.5675	3.37647	4.98986	13.6467	7.33768	11.9526
VIT_06s0004g00020	NAC domain-containing protein (VvNAC44)	16.0081	7.59834	18.7167	14.1077	5.74372	9.56847	13.4675	9.59322	11.8505
VIT_10s0042g00700	Leucine-rich repeat receptor-like protein kinase 1	9.38974	5.52277	35.7257	16.8794	6.41915	5.65604	8.25812	6.77777	11.8286
VIT_19s0014g04930	Germacrene-D synthase (VvTPS28)	13.304	15.7057	3.14706	10.7189	8.81267	21.3832	8.53554	12.9105	11.8147
VIT_18s0075g01030	laccase	10.7407	8.01799	32.9492	17.236	5.14298	3.97956	9.72826	6.2836	11.7598
VIT_18s0117g00280	coatomer protein complex, subunit beta 2	1.57953	3.03034	49.2091	17.9396	1.2903	2.48624	11.866	5.21418	11.5769
VIT_18s0117g00450	Laccase	12.3001	9.44367	28.708	16.8173	4.94107	4.06453	9.93641	6.314	11.5656
VIT_11s0016g02070	basic helix-loop-helix (bHLH) family	11.6204	9.57323	28.3666	16.5201	3.97357	3.90179	10.94	6.27178	11.3959
VIT_18s0001g00310	laccase	11.0634	9.21513	30.246	16.8415	4.40012	2.82148	10.5529	5.92483	11.3832
VIT_01s0011g03650	Map kinase substrate 1 MKS1	5.19385	6.16055	41.1219	17.4921	3.12413	3.011	9.14487	5.09333	11.2927
VIT_03s0038g03400	Endochitinase 1, basic	7.78172	11.9806	20.7389	13.5004	11.2486	9.03584	6.84063	9.04168	11.271
VIT_00s1350g00030	unknown	9.61071	6.57266	37.0987	17.7607	3.77678	2.5282	7.60917	4.63805	11.1994
VIT_06s0004g05790	Unknown protein	10.8842	15.005	11.8211	12.5701	5.06249	8.92746	14.5997	9.5299	11.05
VIT_16s0100g00920	Stilbene synthase (VvSTS22)	7.68482	12.0005	21.9966	13.894	5.33735	3.49761	15.5652	8.13339	11.0137
VIT_00s0481g00020	diphenol oxidase	10.7794	9.26359	28.0221	16.0217	4.56148	2.7237	10.719	6.00138	11.0115
VIT_03s0038g02520	aquaporin PIP3	-5.54748	-7.78153	-18.0631	-10.464	-3.14692	-3.20373	-9.46587	-5.27217	-7.86811
VIT_03s0038g00120	gibberellin-regulated protein 4 (GASA4)	-5.08709	-9.48774	-15.244	-9.93959	-3.37896	-4.70729	-9.87573	-5.98733	-7.96346
VIT_11s0078g00310	isoamylase-type starch-debranching enzyme 1	-3.77478	-6.7916	-18.7993	-9.78857	-3.02571	-2.83351	-12.8966	-6.25195	-8.02026
VIT_15s0046g03570	(+)-neomenthol dehydrogenase	-7.043	-9.79169	-10.7559	-9.19687	-5.02702	-4.87086	-10.8176	-6.90516	-8.05102
VIT_06s0004g05450	tropinone reductase	-5.77647	-10.8197	-11.7032	-9.43309	-3.28221	-3.85724	-13.3265	-6.82197	-8.12753
VIT_02s0033g00450	VvMybA3	-3.03206	-5.85412	-24.6964	-11.1942	-2.18996	-3.05933	-10.0891	-5.11279	-8.1535
VIT_13s0067g00660	steroid 23-alpha-hydroxylase	-3.69474	-6.41721	-25.7428	-11.9516	-2.23811	-2.30747	-8.95889	-4.50149	-8.22653
VIT_02s0025g02600	glyoxal oxidase	-1.95895	-3.24455	-32.6195	-12.6077	-1.23613	-1.46319	-8.97707	-3.89213	-8.24989
VIT_00s0253g00080	Methyl jasmonate esterase	-2.30103	-3.6779	-31.9991	-12.6593	-1.24905	-1.19471	-9.49069	-3.97815	-8.31874
VIT_05s0051g00590	pectate lyase	-8.79998	-9.9069	-4.83422	-7.84703	-7.92833	-7.52359	-12.1575	-9.20315	-8.52509
VIT_12s0035g01910	Heat shock protein 18.2 kDa class II	-7.52535	-9.61233	-15.5337	-10.8904	-5.58951	-7.06231	-6.20164	-6.28449	-8.58747
VIT_04s0008g01110	heat shock transcription factor A6B	-9.08193	-9.98545	-9.21506	-9.42748	-10.8014	-8.91692	-4.5707	-8.09634	-8.76191
VIT_18s0122g00370	laccase	-2.11005	-2.29588	-36.161	-13.5223	-1.78421	-1.2902	-9.17498	-4.08313	-8.80272
VIT_17s0000g05070	phytochelatin synthetase	-4.78371	-6.81466	-22.3907	-11.3297	-4.00106	-5.39272	-10.2821	-6.55863	-8.94416
VIT_14s0060g00460	Receptor-like protein kinase	-4.40803	-7.76785	-24.0941	-12.09	-3.25306	-3.35269	-10.9489	-5.85154	-8.97077
VIT_11s0016g04720	blight-associated protein p12 precursor	-5.5645	-15.9506	-8.47702	-9.99737	-4.74322	-5.40325	-13.7554	-7.96729	-8.98233
VIT_00s0207g00210	Photosystem II PsbO protein	-5.21324	-10.0712	-20.1911	-11.8252	-4.39017	-3.51942	-11.5757	-6.4951	-9.16014
VIT_17s0000g04790	BIM1 (BES1-interacting Myc-like protein 1)	-5.89647	-8.91899	-20.2357	-11.6837	-3.93038	-3.71276	-12.3981	-6.6804	-9.18207
VIT_00s1491g00020	lil3 protein	-3.23435	-5.15048	-32.9226	-13.7692	-2.14718	-1.99972	-10.1575	-4.76814	-9.26865
VIT_12s0034g01760	Unknown protein	-3.31504	-5.12776	-29.128	-12.5236	-2.2335	-2.36758	-13.6665	-6.08919	-9.3064
VIT_02s0012g01660	ATPase PGP2 (P-GLYCOPROTEIN 2)	-6.43992	-11.9989	-13.4583	-10.6324	-4.93049	-5.11605	-13.9797	-8.00875	-9.32056
VIT_02s0033g00390	VvMybA2	-2.57323	-3.97892	-37.2615	-14.6046	-1.81443	-2.19756	-8.56349	-4.19183	-9.3982
VIT_14s0108g00740	GASA4	-6.04127	-11.2242	-20.2912	-12.5189	-3.77291	-4.71223	-11.3188	-6.6013	-9.56009
VIT_00s0256g00120	unknown	-6.33308	-12.0002	-17.0699	-11.801	-2.93003	-2.8209	-16.5769	-7.44261	-9.62182
VIT_14s0108g00430	ABC transporter B member 16	-3.65631	-7.88861	-27.8439	-13.1296	-2.8981	-3.64966	-11.9038	-6.15053	-9.64007
VIT_06s0004g05320	tropinone reductase	-8.13521	-15.7512	-8.98049	-10.9556	-4.23493	-6.35328	-14.5223	-8.37018	-9.66291
VIT_10s0003g04950	Esterase/lipase/thioesterase	-1.89508	-3.87524	-37.7114	-14.4939	-1.34143	-1.37567	-12.1005	-4.9392	-9.71656
VIT_18s0089g00140	1,4-beta-mannan endohydrolase	-3.06891	-13.0378	-25.1539	-13.7535	-1.49401	1.36765	-17.438	-5.85477	-9.80415
VIT_00s0211g00100	glycine hydroxymethyltransferase	-5.27043	-8.58204	-27.5555	-13.8026	-5.52084	-4.85886	-7.43101	-5.9369	-9.86978
VIT_01s0150g00380	Unknown protein	-7.3619	-11.4796	-19.0185	-12.62	-3.94745	-2.99994	-14.9727	-7.3067	-9.96336
VIT_16s0022g00890	invertase/pectin methylesterase inhibitor	-11.5747	-13.0706	-13.129	-12.5914	-4.19766	-2.87769	-15.8948	-7.65672	-10.1241
VIT_06s0004g05440	tropinone reductase	-6.4988	-13.4741	-16.8228	-12.2653	-3.39114	-5.72636	-16.3182	-8.47857	-10.3719
VIT_13s0084g00240	Steroid sulfotransferase	-4.58261	-11.4848	-27.8613	-14.6429	-2.36413	-2.45214	-14.8884	-6.56824	-10.6056
VIT_00s0211g00160	Serine hydroxymethyltransferase 1	-5.3253	-8.9918	-32.2527	-15.5233	-5.20889	-5.03648	-7.33658	-5.86065	-10.692
VIT_17s0000g00720	DNA-binding protein	-6.14786	-10.0288	-23.9565	-13.3777	-6.31253	-6.51793	-11.6115	-8.14731	-10.7625
VIT_02s0033g00410	VvMybA1	-2.76918	-4.19643	-45.4414	-17.469	-1.92631	-2.54196	-8.68164	-4.3833	-10.9262
VIT_15s0024g00040	LHCA3 (Photosystem I light harvesting complex gene 3)	-8.0781	-10.3578	-22.3669	-13.6009	-7.47966	-5.13297	-13.4994	-8.70403	-11.1525
VIT_15s0048g02500	thylakoid membrane phosphoprotein 14 kda, chloroplast precursor	-8.45954	-12.8451	-18.7832	-13.3626	-3.37311	-3.52656	-20.7035	-9.20106	-11.2818
VIT_15s0046g00650	Wax synthase	-5.63055	-8.7542	-30.1053	-14.83	-3.69639	-3.64472	-15.8891	-7.74341	-11.2867
VIT_03s0091g01240	serine carboxypeptidase S10	-4.77129	-15.075	-20.9712	-13.6058	-5.10828	-5.56153	-16.8962	-9.18867	-11.3972
VIT_15s0048g01750	fasciclin arabinogalactan-protein (FLA8)	-18.4449	-10.8715	-9.15815	-12.8249	-19.3928	-11.3281	-3.04756	-11.2562	-12.0405
VIT_00s0204g00170	lil3 protein	-4.13246	-8.68299	-38.7669	-17.1941	-2.64212	-2.77871	-15.3836	-6.9348	-12.0645
VIT_18s0089g00160	1,4-beta-mannan endohydrolase	-2.3654	-8.11602	-47.0283	-19.1699	-1.39185	1.78491	-16.4285	-5.34516	-12.2575
VIT_00s0411g00030	unknown	-6.17186	-14.3875	-27.9981	-16.1858	-2.94731	-3.67221	-18.9801	-8.53322	-12.3595
VIT_05s0020g01820	integral membrane family protein UPF0497	-9.48858	-16.5361	-24.324	-16.7829	-6.08374	-5.17695	-13.7514	-8.33736	-12.5601
VIT_01s0026g02480	CP12-2	-7.37999	-11.4557	-30.6963	-16.5107	-6.05827	-4.91094	-14.9557	-8.64164	-12.5761
VIT_02s0033g00440	myb VVMYBA1	-2.40364	-3.41888	-60.5205	-22.1143	-1.67328	-1.96975	-7.09215	-3.5784	-12.8464
VIT_12s0059g02260	glutamate receptor GLR5	-7.82832	-14.4085	-24.5709	-15.6026	-5.15663	-4.11837	-21.4975	-10.2575	-12.93
VIT_16s0100g00380	ERF/AP2 Gene Family (VvERF022)	-13.2508	-15.5491	-23.1279	-17.3092	-4.80066	-2.94727	-20.0873	-9.27841	-13.2938
VIT_02s0025g03310	Arsenite transport protein (ArsB)	-9.39477	-18.3204	-22.378	-16.6977	-5.3231	-3.6667	-20.9845	-9.99144	-13.3446
VIT_12s0142g00160	Unknown protein	-10.6621	-16.2951	-20.2786	-15.7453	-5.90156	-6.81465	-20.8795	-11.1986	-13.4719
VIT_04s0008g04180	Arsenite transport protein (ArsB)	-9.711	-19.3507	-21.3276	-16.7965	-5.59628	-4.32772	-21.7383	-10.5541	-13.6753
VIT_14s0060g00900	Unknown protein	-8.162	-17.7902	-19.529	-15.1604	-4.85333	-6.1764	-26.4628	-12.4975	-13.829
VIT_04s0008g02250	beta-ketoacyl-CoA synthase	-1.4925	-3.67235	-70.9382	-25.3677	-1.25364	-1.38405	-5.66607	-2.76792	-14.0678
VIT_00s1682g00010	copper amine oxidase	-7.39872	-15.3888	-30.8779	-17.8885	-3.64553	-6.5386	-23.8606	-11.3482	-14.6184
VIT_00s0286g00130	S-locus lectin protein kinase	-8.97815	-16.6605	-31.3775	-19.0054	-6.69552	-7.97961	-16.3533	-10.3428	-14.6741
VIT_19s0014g03700	cyclic nucleotide-regulated ion channel 4	-3.19227	-5.70345	-63.8536	-24.2498	-2.65349	-2.44043	-10.7377	-5.2772	-14.7635
VIT_01s0026g02620	Expansin (VvEXPA1)	-2.90816	-6.45322	-61.119	-23.4935	-1.58498	-2.21513	-19.5198	-7.77332	-15.6334
VIT_03s0017g01290	ABC transporter G member 7	-4.61968	-14.5535	-50.5016	-23.2249	-3.2732	-5.83431	-16.8987	-8.66874	-15.9468
VIT_18s0001g05570	Hexose transporter HT2	-5.76619	-11.5309	-49.6311	-22.3094	-3.2475	-4.5856	-21.0936	-9.64225	-15.9758
VIT_14s0006g02990	3-ketoacyl-CoA synthase	-5.24239	-16.3872	-43.1932	-21.6076	-3.30673	-4.37434	-24.224	-10.635	-16.1213
VIT_00s0394g00040	Alliinase EGF	-3.91809	-9.88922	-68.9489	-27.5854	-1.67042	-1.29165	-13.0359	-5.33265	-16.459
VIT_04s0008g05010	Unknown protein	-11.1049	-15.57	-31.6721	-19.449	-5.87528	-2.81405	-33.3376	-14.009	-16.729
VIT_07s0095g00380	no hit	-10.4437	-25.2025	-27.5546	-21.067	-6.42272	-11.0211	-20.4297	-12.6245	-16.8457
VIT_11s0016g02920	unknown protein	-24.3902	-23.0244	-16.4177	-21.2775	-14.4462	-10.1552	-12.9319	-12.5111	-16.8943
VIT_19s0090g00240	R protein disease resistance protein	-7.2917	-15.0322	-47.4598	-23.2612	-3.76375	-3.69953	-27.5359	-11.6664	-17.4638
VIT_01s0150g00460	xyloglucan endotransglucosylase/hydrolase precursor	-20.4469	-15.7466	-26.0044	-20.7326	-14.66	-4.67963	-24.9471	-14.7622	-17.7474
VIT_00s1937g00010	amine oxidase	-11.6513	-18.6113	-44.5219	-24.9281	-5.12541	-11.337	-23.2266	-13.2297	-19.0789
VIT_15s0046g00570	wax synthase	-7.59628	-25.0115	-36.4365	-23.0148	-4.43138	-7.09051	-38.7499	-16.7573	-19.886
VIT_13s0067g02930	Expansin (VvEXPA14)	-6.70144	-19.6485	-48.2045	-24.8515	-3.1368	-2.15985	-41.1659	-15.4875	-20.1695
VIT_14s0066g00250	lipase GDSL	-16.3321	-23.4672	-33.9096	-24.5697	-11.1993	-11.2977	-25.6413	-16.0461	-20.3079
VIT_05s0094g01210	amine oxidase	-8.7068	-20.9492	-53.0013	-27.5524	-4.17782	-7.86989	-29.4404	-13.8294	-20.6909
VIT_00s0225g00230	alliin lyase precursor	-4.98904	-10.5428	-95.7592	-37.097	-1.93242	1.08187	-16.7327	-5.8611	-21.4791
VIT_07s0095g00550	D-mannose binding lectin	-13.9808	-29.0831	-33.3974	-25.4871	-9.21115	-13.9634	-30.2492	-17.8079	-21.6475
VIT_02s0109g00080	Phosphoribulokinase	-21.0157	-27.8799	-29.5874	-26.161	-12.2576	-10.657	-29.6589	-17.5245	-21.8427
VIT_03s0088g00260	serine carboxypeptidase S10	-6.88268	-16.5566	-67.3114	-30.2502	-4.22281	-4.89039	-32.0279	-13.7137	-21.982
VIT_16s0039g02530	no hit	-12.7957	-24.3712	-43.9748	-27.0472	-8.99417	-8.18956	-35.1541	-17.4459	-22.2466
VIT_06s0004g05310	tropinone reductase	-14.1996	-30.8974	-32.8308	-25.9759	-6.63773	-7.99705	-41.6763	-18.7704	-22.3732
VIT_15s0046g00480	wax synthase	-6.18204	-18.1861	-62.519	-28.9624	-4.2555	-5.9394	-39.6962	-16.6304	-22.7964
VIT_18s0075g00250	Unknown protein	-10.3158	-27.0015	-50.9842	-29.4339	-3.95528	-3.71692	-45.1367	-17.603	-23.5184
VIT_18s0164g00100	Laccase	-7.11924	-14.0084	-70.6689	-30.5988	-3.21069	-2.6377	-46.5842	-17.4775	-24.0382
VIT_11s0016g04270	hydrolase, alpha/beta fold	-22.62	-30.4044	-23.4989	-25.5077	-29.492	-13.7319	-24.5288	-22.5842	-24.046
VIT_13s0064g01260	DNA-damage-repair/toleration protein (DRT100)	-12.0748	-22.7529	-52.1175	-28.9817	-6.24785	-8.97173	-49.6677	-21.6291	-25.3054
VIT_13s0064g00460	Unknown protein	-12.0848	-40.4494	-46.9422	-33.1588	-5.47412	-7.15605	-43.9238	-18.8513	-26.0051
VIT_05s0020g03970	Sulfate transporter 3.1 (AST12) (AtST1)	-22.0106	-42.4291	-30.4944	-31.6447	-14.9839	-13.3583	-38.0656	-22.1359	-26.8903
VIT_18s0001g05030	glucan 1,3-beta-glucosidase precursor	-20.8628	-43.1688	-39.6195	-34.5504	-21.9983	-14.5061	-22.2499	-19.5848	-27.0676
VIT_06s0004g01510	lipoxygenase (LOX2)	-7.94865	-17.0655	-93.1216	-39.3786	-3.785	-3.88654	-38.6233	-15.4316	-27.4051
VIT_14s0083g01110	Brassinosteroid-6-oxidase	-17.5202	-34.9262	-48.2069	-33.5511	-14.3847	-15.0253	-37.9161	-22.442	-27.9966
VIT_11s0037g01230	basic helix-loop-helix (bHLH) family	-19.0388	-32.3621	-59.3541	-36.9183	-7.94046	-10.6667	-38.6554	-19.0875	-28.0029
VIT_19s0027g00200	photosystem II 10 kDa polypeptide PSBR	-9.33124	-18.9455	-104.197	-44.1578	-5.60444	-5.60697	-26.1081	-12.4398	-28.2988
VIT_06s0004g05350	tropinone reductase	-17.908	-37.1506	-55.448	-36.8355	-7.47602	-8.3383	-46.1849	-20.6664	-28.751
VIT_02s0025g01380	Endo-1,4-beta-glucanase	-11.3603	-23.1788	-92.2266	-42.2552	-7.30976	-5.69659	-33.4618	-15.4894	-28.8723
VIT_11s0065g00130	taxane 10-beta-hydroxylase	-26.3819	-40.1695	-34.7067	-33.7527	-13.729	-15.6554	-45.6166	-25.0003	-29.3765
VIT_13s0067g03890	beta-ketoacyl-CoA synthase	-13.0853	-27.9017	-69.6149	-36.8673	-9.3322	-9.69815	-47.3712	-22.1339	-29.5006
VIT_18s0072g00580	Taxadiene 5-alpha-hydroxylase	-39.393	-53.6997	-52.5861	-48.5596	-14.2963	-13.2935	-57.8775	-28.4891	-38.5244
VIT_06s0004g05400	tropinone reductase	-48.2018	-37.7843	-67.8541	-51.28	-11.5067	-12.1166	-60.3872	-28.0035	-39.6418
VIT_03s0017g01280	ABC transporter G member 7	-18.5781	-41.8853	-129.116	-63.193	-8.12189	-14.9444	-48.3897	-23.8187	-43.5059
VIT_11s0065g00040	CYP706A12	-30.9913	-74.8507	-42.4671	-49.4364	-16.4908	-25.8667	-75.8494	-39.4023	-44.4193
VIT_06s0004g05380	tropinone reductase	-23.6703	-125.259	-130.377	-93.1022	-7.57952	-10.5728	-139.469	-52.5403	-72.8213
VIT_18s0001g14790	lipase 3 (EXL3) family II extracellular	-61.1794	-123.208	-149.548	-111.312	-24.6894	-33.9303	-142.462	-67.0271	-89.1695
